# Supplementary material for: Integrated chemical and genetic screens unveil FSP1 mechanisms of ferroptosis regulation
Source: Nat Struct Mol Biol. 2023 Nov 13;30(11):1806–15. doi: 10.1038/s41594-023-01136-y (PMC10643123; doi:10.1038/s41594-023-01136-y)
Supplement: Supplementary file 4 — Experimental resources of expression vectors in this study and other experimental conditions, and the results of mutational screens. [file 41594_2023_1136_MOESM4_ESM.xlsx]

## Sheet: Legend
Extended Data table 1 List of key resources and experimental conditions.
Tab 1, Primers and idex information of NGS sequencing
Tab 2, Key resources used in this study
Tab 3, Randam mutagenesis result for reference library
Tab 4, Randam mutagenesis result after control virus transduction
Tab 5, Randam mutagenesis result after RSL3 selection
Tab 6, Randam mutagenesis result after iFSP1 selection
Tab 7, Randam mutagenesis result after viFSP1 selection

## Sheet: sequence primes for NGS
Adapter	PCR sequence		Sample name	i7 index	i5 index
PrefixPE/1	AATGATACGGCGACCACCGAGATCTACACTCTTTCCCTACACGACGCTCTTCCGATCT		Reference	CAAGCTAG	ACATAGCG
PrefixPE/2	CAAGCAGAAGACGGCATACGAGATCGGTCTCGGCATTCCTGCTGAACCGCTCTTCCGATCT		Control	CCAAGTCT	AAGGATGA
PCR_Primer1	AATGATACGGCGACCACCGAGATCTACACTCTTTCCCTACACGACGCTCTTCCGATCT		RSL3	TTGGACTC	GGAAGCAG
PCR_Primer1_rc	AGATCGGAAGAGCGTCGTGTAGGGAAAGAGTGTAGATCTCGGTGGTCGCCGTATCATT		iFSP1	GGCTTAAG	TCGTGACC
PCR_Primer2	CAAGCAGAAGACGGCATACGAGATCGGTCTCGGCATTCCTGCTGAACCGCTCTTCCGATCT		viFSP1	AATCCGGA	CTACAGTT
PCR_Primer2_rc	AGATCGGAAGAGCGGTTCAGCAGGAATGCCGAGACCGATCTCGTATGCCGTCTTCTGCTTG
FlowCell1	TTTTTTTTTTAATGATACGGCGACCACCGAGATCTACAC
FlowCell2	TTTTTTTTTTCAAGCAGAAGACGGCATACGA
Trueseq_Read_1	ACACTCTTTCCCTACACGACGCTCTTCCGATCT
Trueseq_Read_2	AGATCGGAAGAGCACACGTCTGAACTCCAGTCAC

## Sheet: Expression Plasmids
	REAGENT or RESOURCE	SOURCE or REFERENCE
	p442-IRES-blast	Seiler et al, Cell Metab., 2008
	p442-FSP1-HA-IRES-blast (CDS of NP_001185625.1)	Nakamura et al, Nature, 2023
	p442-FSP1-G2A-HA-IRES-blast (CDS of NP_001185625.1 with G2A)	Nakamura et al, Nature, 2023
	p442-Lyn11-FSP1-G2A-HA-IRES-blast (CDS of NP_001185625.1 with 11 amino acid of Lyn kinase [MGCIKSKGKDS] and G2A[MA] of FSP1)	Nakamura et al, Nature, 2023
	p442-FSP1-E8D/S9T/L12V-HA-IRES-blast (CDS of NP_001185625.1 with E8D, S9T, L12V)	Nakamura et al, Nature, 2023
	p442-FSP1-T59S-HA-IRES-blast (CDS of NP_001185625.1 with T59S)	Nakamura et al, Nature, 2023
	p442-FSP1-V71A-HA-IRES-blast (CDS of NP_001185625.1 with V71A)	Nakamura et al, Nature, 2023
	p442-FSP1-L81K-HA-IRES-blast (CDS of NP_001185625.1 with L81K)	Nakamura et al, Nature, 2023
	p442-FSP1-V83I-HA-IRES-blast (CDS of NP_001185625.1 with V83I)	Nakamura et al, Nature, 2023
	p442-FSP1-Q90R-HA-IRES-blast (CDS of NP_001185625.1 Q90R)	Nakamura et al, Nature, 2023
	p442-FSP1-S124C-HA-IRES-blast (CDS of NP_001185625.1 with S124C)	Nakamura et al, Nature, 2023
	p442-FSP1-R137K-HA-IRES-blast (CDS of NP_001185625.1 R137K)	Nakamura et al, Nature, 2023
	p442-FSP1-V139I-HA-IRES-blast (CDS of NP_001185625.1 V139I)	Nakamura et al, Nature, 2023
	p442-FSP1-R143Q-HA-IRES-blast (CDS of NP_001185625.1 with R143Q)	Nakamura et al, Nature, 2023
	p442-FSP1-Q176R/A178P-HA-IRES-blast (CDS of NP_001185625.1 with Q176R and A178P)	Nakamura et al, Nature, 2023
	p442-FSP1-S187C-HA-IRES-blast (CDS of NP_001185625.1 S187C)	Nakamura et al, Nature, 2023
	p442-FSP1-L217R-HA-IRES-blast (CDS of NP_001185625.1 with L217R)	Nakamura et al, Nature, 2023
	p442-FSP1-Q227E-HA-IRES-blast (CDS of NP_001185625.1 with Q227E)	Nakamura et al, Nature, 2023
	p442-FSP1-L238M/L241V/T243N-HA-IRES-blast (CDS of NP_001185625.1 with L238M, L241V, and T243N)	Nakamura et al, Nature, 2023
	p442-FSP1-K254S-HA-IRES-blast (CDS of NP_001185625.1 with K254S)	Nakamura et al, Nature, 2023
	p442-FSP1-S263N-HA-IRES-blast (CDS of NP_001185625.1 with S263N)	Nakamura et al, Nature, 2023
	p442-FSP1-R267K-HA-IRES-blast (CDS of NP_001185625.1 with R267K)	Nakamura et al, Nature, 2023
	p442-FSP1-H271F-HA-IRES-blast (CDS of NP_001185625.1 with H271F)	Nakamura et al, Nature, 2023
	p442-FSP1-H277Y-HA-IRES-blast (CDS of NP_001185625.1 with H277Y)	Nakamura et al, Nature, 2023
	p442-FSP1-V280I-HA-IRES-blast (CDS of NP_001185625.1 with V280I)	Nakamura et al, Nature, 2023
	p442-FSP1-V289T-HA-IRES-blast (CDS of NP_001185625.1 with V289T)	Nakamura et al, Nature, 2023
	p442-FSP1-R290K-HA-IRES-blast (CDS of NP_001185625.1 with R290K)	Nakamura et al, Nature, 2023
	p442-FSP1-T291E-HA-IRES-blast (CDS of NP_001185625.1 with T291E)	Nakamura et al, Nature, 2023
	p442-FSP1-L297H-HA-IRES-blast (CDS of NP_001185625.1 with L297H)	Nakamura et al, Nature, 2023
	p442-FSP1-I304V-HA-IRES-blast (CDS of NP_001185625.1 with I304V)	Nakamura et al, Nature, 2023
	p442-FSP1-V313M-HA-IRES-blast (CDS of NP_001185625.1 with V313M)	Nakamura et al, Nature, 2023
	p442-FSP1-Q319K-HA-IRES-blast (CDS of NP_001185625.1 with Q319K)	Nakamura et al, Nature, 2023
	p442-FSP1-T354A-HA-IRES-blast (CDS of NP_001185625.1 with T354A)	Nakamura et al, Nature, 2023
	p442-FSP1-F360L-HA-IRES-blast (CDS of NP_001185625.1 with F360L)	Nakamura et al, Nature, 2023
	p442-FSP1-V361I-HA-IRES-blast (CDS of NP_001185625.1 with V361I)	Nakamura et al, Nature, 2023
	p442-FSP1-E156A-HA-IRES-blast (CDS of NP_001185625.1 with E156A)	This paper
	p442-FSP1-G244D-HA-IRES-blast (CDS of NP_001185625.1 with G244D)	This paper
	p442-FSP1-D285N-HA-IRES-blast (CDS of NP_001185625.1 with D285N)	This paper
	p442-FSP1-G200N-HA-IRES-blast (CDS of NP_001185625.1 with G200N)	This paper
	p442-FSP1-G113V-HA-IRES-blast (CDS of NP_001185625.1 with G113V)	This paper
	p442-FSP1-T109M-HA-IRES-blast (CDS of NP_001185625.1 with T109M)	This paper
	p442-FSP1-A51S-HA-IRES-blast (CDS of NP_001185625.1 with A51S)	This paper
	p442-FSP1-V338M-HA-IRES-blast (CDS of NP_001185625.1 with V338M)	This paper
	p442-FSP1-V147M-HA-IRES-blast (CDS of NP_001185625.1 with V147M)	This paper
	p442-FSP1-L172H-HA-IRES-blast (CDS of NP_001185625.1 with L172H)	This paper
	p442-FSP1-L30P-HA-IRES-blast (CDS of NP_001185625.1 with L30P)	This paper
	p442-FSP1-V14M-HA-IRES-blast (CDS of NP_001185625.1 with V14M)	This paper
	p442-FSP1-G110D-HA-IRES-blast (CDS of NP_001185625.1 with G110D)	This paper
	p442-FSP1-H48L-HA-IRES-blast (CDS of NP_001185625.1 with H48L)	This paper
	p442-FSP1-H301N-HA-IRES-blast (CDS of NP_001185625.1 with H301N)	This paper
	p442-FSP1-Q370E-HA-IRES-blast (CDS of NP_001185625.1 with Q370E)	This paper
	p442-FSP1-K355E-HA-IRES-blast (CDS of NP_001185625.1 with K355E)	This paper
	p442-FSP1-K355G-HA-IRES-blast (CDS of NP_001185625.1 with K355G)	This paper
	p442-FSP1-P116L-HA-IRES-blast (CDS of NP_001185625.1 with P116L)	This paper
	p442-FSP1-H47N-HA-IRES-blast (CDS of NP_001185625.1 with H47N)	This paper
	p442-FSP1-V170D-HA-IRES-blast (CDS of NP_001185625.1 with V170D)	This paper
	p442-FSP1-L196P-HA-IRES-blast (CDS of NP_001185625.1 with L196P)	This paper
	p442-FSP1-C242Y-HA-IRES-blast (CDS of NP_001185625.1 with C242Y)	This paper
	p442-FSP1-C286Y-HA-IRES-blast (CDS of NP_001185625.1 with C286Y)	This paper
	p442-FSP1-G18D-HA-IRES-blast (CDS of NP_001185625.1 with G18D)	This paper
	p442-FSP1-D41G-HA-IRES-blast (CDS of NP_001185625.1 with D41G)	This paper
	p442-FSP1-E160K-HA-IRES-blast (CDS of NP_001185625.1 with E160K)	This paper
	p442-FSP1-K162E-HA-IRES-blast (CDS of NP_001185625.1 with K162E)	This paper
	p442-FSP1-G284C-HA-IRES-blast (CDS of NP_001185625.1 with G284C)	This paper
	p442-FSP1-K293E-HA-IRES-blast (CDS of NP_001185625.1 with K293E)	This paper
	p442-FSP1-M332I-HA-IRES-blast (CDS of NP_001185625.1 with M332I)	This paper
	p442-FSP1-G333R-HA-IRES-blast (CDS of NP_001185625.1 with G333R)	This paper
	p442-FSP1-G337D-HA-IRES-blast (CDS of NP_001185625.1 with G337D)	This paper
	p442-FSP1-M368I-HA-IRES-blast (CDS of NP_001185625.1 with M368I)	This paper
	p442-FSP1-Y281N-HA-IRES-blast (CDS of NP_001185625.1 with Y281N)	This paper
	p442-FSP1-H48N-HA-IRES-blast (CDS of NP_001185625.1 with H48N)	This paper
	p442-FSP1-T327K-HA-IRES-blast (CDS of NP_001185625.1 with T327K)	This paper
	p442-FSP1-T327R-HA-IRES-blast (CDS of NP_001185625.1 with T327R)	This paper
	p442-FSP1-T327S-HA-IRES-blast (CDS of NP_001185625.1 with T327S)	This paper
	p442-FSP1-M294I-HA-IRES-blast (CDS of NP_001185625.1 with M294I)	This paper
	p442-FSP1-M294V-HA-IRES-blast (CDS of NP_001185625.1 with M294V)	This paper
	p442-FSP1-F328S-HA-IRES-blast (CDS of NP_001185625.1 with F328S)	This paper
	p442-FSP1-A153T-HA-IRES-blast (CDS of NP_001185625.1 with A153T)	This paper
	p442-FSP1-V148L-HA-IRES-blast (CDS of NP_001185625.1 with V148L)	This paper
	p442-FSP1-S187F-HA-IRES-blast (CDS of NP_001185625.1 with S187F)	This paper
	p442-mFsp1-HA-IRES-blast (CDS of NP_001034283.1)	Nakamura et al, Nature, 2023
	p442-mFsp1-L360F-HA-IRES-blast (CDS of NP_001034283.1 with L360F)	This paper
	p442-mFsp1-A153T-HA-IRES-blast (CDS of NP_001034283.1, with A153T)	This paper
	p442-mFsp1-T327K-HA-IRES-blast (CDS of NP_001034283.1 with T327K)	This paper
	p442-mFsp1-M294I-HA-IRES-blast (CDS of NP_001034283.1 with M294I)	This paper
	p442-Rat-FSP1-HA-IRES-blast (CDS of NP_001132955.1)	Nakamura et al, Nature, 2023
	p442-Chicken-FSP1-HA-IRES-blast (CDS of XP_040530400.1)	Nakamura et al, Nature, 2023
	petM13-hsFSP1 (CDS of NP_001185625.1)	Doll et al., Nature, 2019
	petM13-hsFSP1-E156A (CDS of NP_001185625.1 with E156A)	This paper
	petM13-hsFSP1-G244D (CDS of NP_001185625.1 with G244D)	This paper
	petM13-hsFSP1-D285N (CDS of NP_001185625.1 with D285N)	This paper
	petM13-hsFSP1-H48N (CDS of NP_001185625.1 with H48N)	This paper
	petM13-hsFSP1-T327K (CDS of NP_001185625.1 with T327K)	This paper
	petM13-hsFSP1-F360L (CDS of NP_001185625.1 with F360L)	This paper
	petM13-hsFSP1-A153T (CDS of NP_001185625.1 with A153T)	This paper
	petM13-hsFSP1-F328S (CDS of NP_001185625.1 with F328S)	This paper
	petM13-hsFSP1-V148L (CDS of NP_001185625.1 with V148L)	This paper
	petM13-hsFSP1-M294I (CDS of NP_001185625.1 with M294I)	This paper
	petM13-mmFSP1 (CDS of NP_001034283.1)	This paper
	pEcoEnv-IRES-puro	Seiler et al, Cell Metab., 2008
	pMDLg/pRRE	Addgene (Cat#12251)
	pRSV-Rev	Addgene (Cat#12253)
	psPAX2	Addgene (Cat#12260)
	pHCMV-EcoEnv	Addgene (Cat#15802)
	CDS: cording sequence.

## Sheet: Reference
	X	Pos	A	C	G	T	N	DEL	INS	SUM_ACGTN	Mutation_frequency	Norm_Mutation_frequency
37	a	37	12398971	28592	3888	14884	148	1809	308	12446483	0.0038173	0.57138
38	t	38	18849	9567	14477	12488679	125	584	939	12531697	0.00343274	0.513817
39	g	39	6699	2576	12518144	7487	77	24782	45	12534983	0.00134336	0.201076
40	g	40	16600	2837	12450136	17354	107	427	256	12487034	0.0029549	0.442295
41	g	41	18431	3275	12061966	20097	85	528	53	12103854	0.00346072	0.518005
42	g	42	18058	5878	12056641	6017	118	749	184	12086712	0.00248794	0.372399
43	t	43	16372	28778	5628	11967141	94	1358	340	12018013	0.00423298	0.633599
44	c	44	13124	12042377	2702	10002	171	16301	35	12068376	0.00215431	0.32246
45	c	45	8970	9179069	1249	11389	89	893	180	9200766	0.00235817	0.352975
46	c	46	6063	9155935	1929	9769	96	619	163	9173792	0.00194652	0.291359
47	a	47	9094874	7527	32943	32157	83	1176	345	9167584	0.00793121	1.18716
48	g	48	10176	2909	9123772	17465	99	2563	2	9154421	0.003348	0.501134
49	g	49	12277	2161	9152107	5425	69	805	123	9172039	0.00217313	0.325277
50	t	50	10298	13082	3007	8878589	93	1216	73	8905069	0.00297359	0.445091
51	c	51	8661	8904915	3799	6220	106	1114	74	8923701	0.00210518	0.315107
52	t	52	17966	21094	6150	8867243	93	1100	82	8912546	0.00508306	0.76084
53	c	53	8756	8901495	2056	14402	142	1327	508	8926851	0.00284042	0.425158
54	g	54	17852	4342	8931264	22381	68	2667	106	8975907	0.00497365	0.744463
55	g	55	19592	5998	8954664	5532	84	898	240	8985870	0.00347279	0.519812
56	t	56	19077	24668	6000	8905761	121	2140	55	8955627	0.00556812	0.833445
57	g	57	12098	1955	8918864	9779	73	7787	23	8942769	0.00267311	0.400115
58	g	58	9765	1359	9013818	8045	93	1063	124	9033080	0.00213239	0.319179
59	a	59	8884824	3169	24187	24173	128	2684	2596	8936481	0.00578046	0.865229
60	a	60	8879431	30685	23843	20862	132	1159	32	8954953	0.00843355	1.26235
61	t	61	14457	17786	5692	8886342	110	1326	59	8924387	0.00426304	0.638098
62	c	62	9346	8923153	2346	14713	100	1452	1265	8949658	0.00296157	0.443292
63	g	63	20672	1464	8896060	17432	88	6162	51	8935716	0.00443792	0.664275
64	g	64	10499	3715	8870718	17442	66	1033	35	8902440	0.00356329	0.533359
65	g	65	8933	1648	8892163	6042	109	1153	132	8908895	0.00187812	0.28112
66	a	66	8672565	2420	20351	11675	109	1826	341	8707120	0.00396859	0.594025
67	g	67	17840	3208	8537582	6223	93	1394	21	8564946	0.00319488	0.478215
68	c	68	9000	8520226	1970	12077	108	1481	121	8543381	0.00271029	0.40568
69	t	69	11501	12388	3811	8599917	134	1434	63	8627751	0.0032261	0.482888
70	c	70	10102	8658604	1791	7718	108	1448	141	8678323	0.00227221	0.340108
71	t	71	20427	22565	5537	8670881	112	1454	144	8719522	0.0055784	0.834984
72	g	72	19683	3644	8809644	8914	81	1408	98	8841966	0.00365552	0.547164
73	c	73	8400	8844357	3108	16101	121	1294	26	8872087	0.00312553	0.467835
74	a	74	8795420	5201	32546	27318	121	1335	88	8860606	0.00735683	1.10118
75	c	75	8745	8585236	4897	22024	105	1344	136	8621007	0.00414928	0.621071
76	g	76	22691	4292	8548532	4842	68	1551	329	8580425	0.00371695	0.556359
77	t	77	18838	20966	22408	8545516	112	1441	461	8607840	0.00724038	1.08375
78	g	78	12927	3444	8586330	16195	87	3490	45	8618983	0.0037885	0.567068
79	g	79	14708	4162	8654603	5919	96	1189	60	8679488	0.00286711	0.429153
80	t	80	12990	18295	10165	8698225	87	1574	95	8739762	0.00475265	0.711384
81	g	81	9691	2690	8706328	7091	109	1256	123	8725909	0.00224401	0.335886
82	a	82	8663816	2469	16773	24568	118	2376	273	8707744	0.00504471	0.755099
83	t	83	11087	14908	14168	8679915	93	2869	230	8720171	0.00461642	0.690993
84	t	84	16157	19219	10557	8689468	96	1824	825	8735497	0.00526919	0.788701
85	g	85	16449	4811	8790690	4854	102	1668	91	8816906	0.00297338	0.44506
86	t	86	22833	18478	15903	8733085	97	1900	606	8790396	0.00651973	0.975883
87	g	87	12834	3319	8770959	8233	107	10210	137	8795452	0.00278473	0.416823
88	g	88	18244	4207	8611174	18464	90	1463	44	8652179	0.00473927	0.709381
89	g	89	16182	3896	8398621	4279	107	1066	344	8423085	0.0029044	0.434735
90	t	90	20856	20826	11213	8301280	128	2708	3813	8354303	0.00634679	0.949997
91	g	91	14042	1839	8299777	5770	119	20892	354	8321547	0.0026161	0.391582
92	g	92	11971	2623	8282889	15324	94	1242	338	8312901	0.00361029	0.540394
93	g	93	13980	4805	8233243	10744	120	1057	123	8262892	0.00358821	0.537089
94	g	94	12660	1590	8201684	11658	69	1107	132	8227661	0.00315728	0.472586
95	g	95	15911	3323	8157037	4864	117	1162	29	8181252	0.00295982	0.44303
96	c	96	10252	8042628	3737	8702	111	2914	370	8065430	0.00282713	0.423169
97	t	97	12147	13294	8148	8082051	105	5307	75	8115745	0.00415168	0.62143
98	t	98	15390	18535	8034	8062794	105	1333	43	8104858	0.00518997	0.776843
99	t	99	15699	22184	4371	8048649	92	1401	104	8090995	0.00523372	0.783391
100	g	100	12923	3369	8112183	10041	90	13056	23	8138606	0.00324662	0.48596
101	g	101	12909	3052	8097851	8566	118	1401	16	8122496	0.00303417	0.454159
102	c	102	12096	8046589	5721	26526	73	2069	279	8091005	0.00548955	0.821685
103	g	103	16103	1300	8005154	11100	65	3613	181	8033722	0.00355601	0.532269
104	g	104	12485	2117	7947088	19103	105	1158	983	7980898	0.00423636	0.634106
105	g	105	11839	2765	7912466	9024	107	1275	312	7936201	0.00299073	0.447656
106	a	106	7951689	3580	15036	28346	115	2105	77	7998766	0.00588553	0.880956
107	t	107	12011	11880	3153	7994132	118	1461	91	8021294	0.00338624	0.506857
108	c	108	7440	8002829	1945	18365	105	1715	1768	8030684	0.00346857	0.519181
109	g	109	25971	3981	8154095	11847	93	1889	142	8195987	0.00511128	0.765065
110	c	110	4292	8191637	2276	12799	106	1900	22	8211110	0.00237154	0.354976
111	a	111	8119650	3996	27949	22375	70	2088	155	8174040	0.00665399	0.99598
112	g	112	17155	2388	8049221	10739	86	1923	3430	8079589	0.00375861	0.562594
113	c	113	5122	8037821	2467	17651	81	3660	56	8063142	0.00314034	0.470051
114	a	114	7969633	3437	20432	20720	101	3502	120	8014323	0.00557627	0.834664
115	g	115	16646	4100	7934538	7996	79	3404	67	7963359	0.0036192	0.541728
116	c	116	7222	7918019	3127	15153	90	6795	88	7943611	0.00322171	0.48223
117	c	117	10583	7888579	2622	11354	70	1916	184	7913208	0.00311239	0.465868
118	a	118	7810742	8134	24287	22582	74	2155	124	7865819	0.00700207	1.04808
119	g	119	19252	4711	7853438	9666	93	2205	56	7887160	0.00427556	0.639972
120	c	120	8070	7819384	3227	17013	77	5086	159	7847771	0.00361721	0.541429
121	c	121	8733	7883980	3135	10664	102	1736	168	7906614	0.00286267	0.428488
122	a	122	7813325	6962	21712	27703	109	2282	214	7869811	0.00717756	1.07435
123	g	123	15204	3740	7840380	8346	78	2074	54	7867748	0.0034785	0.520668
124	c	124	8373	7651686	3187	13863	82	2075	100	7677191	0.00332218	0.497269
125	t	125	18054	23579	3721	7766243	76	2129	402	7811673	0.00581566	0.870496
126	g	126	22533	3473	7852627	8378	79	1461	55	7887090	0.00436955	0.65404
127	c	127	4529	7865523	2771	17809	89	1770	48	7890721	0.00319337	0.477989
128	a	128	7829582	3871	28515	26772	87	2984	179	7888827	0.00750999	1.12411
129	g	129	8096	2632	7832463	13674	71	2572	39	7856936	0.00311483	0.466232
130	g	130	13020	3091	7836604	6616	127	1576	499	7859458	0.00290783	0.435249
131	c	131	6978	7948838	3678	11341	115	4034	44	7970950	0.00277407	0.415228
132	c	132	7363	7927468	1617	9043	85	1617	20	7945576	0.002279	0.341125
133	c	133	12842	7880460	1967	5369	81	1628	366	7900719	0.0025642	0.383813
134	t	134	21495	29355	3031	7824104	102	5191	66	7878087	0.0068523	1.02566
135	g	135	9052	3258	7898542	10337	82	1937	35	7921271	0.00286936	0.429491
136	a	136	7849591	3012	22292	21583	124	1876	32	7896602	0.00595332	0.891102
137	a	137	7917008	4783	23286	13718	90	1756	18	7958885	0.00526167	0.787574
138	c	138	3537	7915107	3170	14966	81	1932	46	7936861	0.00274088	0.410259
139	g	139	18931	4511	7930653	6199	114	1840	119	7960408	0.00373787	0.559491
140	t	140	12420	24253	3749	8000709	107	1803	815	8041238	0.00504014	0.754417
141	c	141	5159	8056343	1318	11020	86	6727	108	8073926	0.00217775	0.325969
142	c	142	11786	8071441	2579	12250	113	1675	254	8098169	0.0033005	0.494024
143	c	143	8503	8086551	1290	5704	108	1833	49	8102156	0.00192603	0.288291
144	c	144	11642	8081558	1305	6651	71	1852	983	8101227	0.0024279	0.363412
145	t	145	20060	21594	6109	8130760	118	5546	52	8178641	0.0058544	0.876295
146	t	146	19472	20595	3768	8152044	85	1886	65	8195964	0.00535873	0.802104
147	c	147	4031	8192971	1476	6846	112	2079	16	8205436	0.00151911	0.227383
148	a	148	8187908	4544	23696	21113	91	1936	269	8237352	0.00600241	0.898451
149	t	149	18761	18923	3848	8238021	75	2161	53	8279628	0.00502523	0.752184
150	g	150	13019	3734	8258461	8355	100	2226	484	8283669	0.0030431	0.455495
151	c	151	12989	8151098	5763	18421	73	2314	147	8188344	0.00454866	0.680851
152	t	152	23944	23135	5420	8126675	121	2495	133	8179295	0.00643332	0.962949
153	g	153	14119	3771	8146151	18429	92	7425	62	8182562	0.00444983	0.666057
154	g	154	15935	5069	8216268	5669	91	2640	91	8243032	0.00324686	0.485996
155	t	155	16980	24018	4992	8128371	97	3726	96	8174458	0.00563793	0.843894
156	g	156	13215	3406	8101568	16673	101	8262	34	8134963	0.00410512	0.614461
157	g	157	9139	3334	8112593	9296	98	7700	50	8134460	0.00268819	0.402373
158	a	158	8036383	4646	25993	25617	123	7972	372	8092762	0.0069666	1.04277
159	c	159	4732	7917512	3817	11394	74	7353	66	7937529	0.00252182	0.37747
160	a	160	7942461	6702	19477	18930	98	8231	196	7987668	0.0056596	0.847138
161	t	161	18262	25739	5338	8122179	107	7217	180	8171625	0.00605094	0.905714
162	g	162	9571	2352	8167283	8955	95	2309	82	8188256	0.00256135	0.383387
163	a	163	8104740	4126	23320	26277	77	7396	24	8158540	0.00659432	0.987048
164	a	164	8016518	5618	20406	20415	103	2092	88	8063060	0.00577225	0.863999
165	g	165	8256	1474	7997599	11250	71	3498	40	8018650	0.00262525	0.392952
166	g	166	8051	1285	8010529	6140	125	2027	47	8026130	0.00194378	0.290947
167	a	167	7801567	1998	18033	16841	99	2611	158	7838538	0.00471657	0.705983
168	c	168	3818	7758871	14746	10307	89	2385	87	7787831	0.00371862	0.556609
169	t	169	17973	19590	2171	7751049	86	2889	189	7790869	0.00511111	0.765039
170	c	170	6013	8145297	1942	6677	140	3301	15	8160069	0.00181028	0.270965
171	c	171	11246	8143303	1621	6893	60	1675	36	8163123	0.00242799	0.363426
172	t	172	19409	21066	7325	8077368	86	7826	1497	8125254	0.00589348	0.882145
173	t	173	19532	29426	2562	8208755	103	1542	242	8260378	0.00624947	0.935431
174	c	174	10991	8253248	2381	8364	74	4998	45	8275058	0.00263563	0.394505
175	c	175	14580	8258242	2623	12703	111	1644	120	8288259	0.00362163	0.542091
176	a	176	8266596	6391	21615	18443	70	2192	683	8313115	0.00559586	0.837597
177	c	177	5333	8329981	3569	16900	86	3470	123	8355869	0.00309818	0.463741
178	c	178	15065	8383505	3855	11359	87	1441	38	8413871	0.00360904	0.540207
179	a	179	8326284	7073	22020	30856	108	1933	284	8386341	0.00716129	1.07191
180	c	180	4028	8367292	5627	12734	75	1324	47	8389756	0.00267755	0.40078
181	a	181	8320790	7827	16877	22352	95	2618	19	8367941	0.00563472	0.843414
182	a	182	8311419	11293	15884	22958	154	1436	34	8361708	0.0060142	0.900215
183	t	183	13945	16327	8402	8333453	103	4356	55	8372230	0.00463162	0.693268
184	g	184	13180	2982	8371028	3090	81	1363	115	8390361	0.00230419	0.344895
185	t	185	20528	23551	4421	8308316	90	1362	59	8356906	0.00581435	0.870301
186	g	186	11009	2381	8292494	13593	89	2773	39	8319566	0.00325402	0.487066
187	g	187	16021	2903	8247168	10272	105	1430	33	8276469	0.00354028	0.529914
188	c	188	9454	8260736	3912	17657	100	1534	27	8291859	0.00375344	0.561821
189	t	189	22154	25162	3137	8161159	86	1621	91	8211698	0.00615451	0.921217
190	g	190	19582	3710	8192940	7602	80	1599	108	8223914	0.00376633	0.563751
191	c	191	8010	8194444	1944	11793	155	1393	50	8216346	0.00266566	0.399
192	t	192	11063	15782	2101	8163165	93	1506	240	8192204	0.00354471	0.530578
193	c	193	7707	8236079	1011	5271	97	1306	722	8250165	0.00170736	0.25556
194	t	194	19338	22523	2161	8238559	88	1597	97	8282669	0.00532558	0.797141
195	c	195	7527	8366618	1775	6774	77	2991	205	8382771	0.00192693	0.288426
196	c	196	19990	8332800	2008	17930	108	1086	163	8372836	0.00478165	0.715725
197	g	197	14595	1565	8322268	8558	111	1157	40	8347097	0.00297457	0.445238
198	a	198	8287793	3669	22729	23090	114	1123	99	8337395	0.00594934	0.890506
199	g	199	12678	1314	8281413	11384	86	1593	24	8306875	0.00306517	0.4588
200	c	200	6207	8325509	2346	16414	119	1668	310	8350595	0.0030041	0.449658
201	c	201	6750	8351973	1396	6786	76	1103	70	8366981	0.00179372	0.268486
202	t	202	18720	20981	2193	8411588	81	2144	40	8453563	0.00496536	0.743223
203	c	203	6465	8474753	1689	6265	129	2044	43	8489301	0.00171369	0.256507
204	c	204	17550	8396791	3810	19437	87	1066	101	8437675	0.00484541	0.725269
205	g	205	23453	5769	8429447	6494	122	1142	43	8465285	0.00423353	0.633681
206	t	206	22930	27939	5356	8426311	72	1120	51	8482608	0.00663676	0.9934
207	g	207	11520	3572	8452255	16312	109	6270	60	8483768	0.0037145	0.555993
208	g	208	7636	1778	8481435	7601	127	1018	48	8498577	0.00201704	0.301914
209	a	209	8272656	4446	29902	27048	90	1877	26	8334142	0.0073776	1.10429
210	g	210	7754	1266	8257893	6537	106	1341	36	8273556	0.00189314	0.283368
211	a	211	8191842	3545	22519	23912	79	1561	343	8241897	0.00607324	0.909052
212	c	212	4011	8298808	4615	12017	112	1577	123	8319563	0.00249472	0.373414
213	a	213	8242717	12370	29973	28434	84	2697	1363	8313578	0.00852353	1.27581
214	g	214	8644	1801	8353166	12857	115	2529	24	8376583	0.00279553	0.418439
215	g	215	11258	1722	8331098	9829	71	1064	13	8353978	0.00273881	0.40995
216	g	216	11559	5629	8398480	4923	108	1066	60	8420699	0.00263862	0.394952
217	t	217	13238	17039	6038	8429791	122	2566	22	8466228	0.00430381	0.6442
218	t	218	13957	14663	2207	8430892	98	1087	46	8461817	0.00365465	0.547034
219	c	219	7757	8518493	1614	14744	82	2678	88	8542690	0.00283248	0.42397
220	g	220	26853	6501	8539298	9766	107	1016	390	8582525	0.00503663	0.753891
221	c	221	9447	8596583	2748	11260	81	1486	24	8620119	0.00273036	0.408684
222	c	222	14825	8591928	1742	10710	143	880	4862	8619348	0.00318121	0.476169
223	a	223	8473415	6291	26281	24619	91	20556	29	8530697	0.00671481	1.00508
224	a	224	8488970	4106	18691	22978	119	1245	23	8534864	0.00537724	0.804873
225	a	225	8553008	5412	13485	17411	75	881	33	8589391	0.00423581	0.634022
226	a	226	8562448	6632	12813	14463	152	876	24	8596508	0.00396207	0.593049
227	a	227	8556034	5475	24528	23970	108	898	120	8610115	0.0062811	0.940165
228	g	228	6036	2892	8546401	7062	106	1082	21	8562497	0.00187982	0.281375
229	a	229	8492387	3548	12460	20619	81	952	144	8529095	0.00430386	0.644208
230	c	230	6258	8370715	3590	8695	74	1232	9	8389332	0.00221913	0.332162
231	a	231	8245773	19498	17421	17227	118	2295	147	8300037	0.0065378	0.978588
232	t	232	12964	22354	18759	8288944	119	2224	72	8343140	0.00649588	0.972313
233	t	233	23120	17212	6121	8320156	113	1172	45	8366722	0.00556562	0.833071
234	c	234	6582	8474542	2814	6905	102	1016	18	8490945	0.00193182	0.289158
235	a	235	8448441	4656	17645	14262	106	1210	616	8485110	0.00432157	0.646859
236	t	236	10210	17612	12045	8408960	125	4570	21	8448952	0.00473337	0.708498
237	t	237	15699	16775	10677	8403191	106	984	52	8446448	0.00512132	0.766568
238	t	238	15872	14928	2824	8494305	122	941	97	8528051	0.00395706	0.592299
239	c	239	7098	8510508	1751	3734	128	1049	39	8523219	0.00149134	0.223226
240	t	240	23062	20215	6456	8460987	96	4102	37	8510816	0.00585479	0.876353
241	t	241	8609	13460	3073	8496183	133	948	32	8521458	0.00296604	0.443962
242	a	242	8491781	2485	10727	13533	109	2037	15	8518635	0.00315238	0.471854
243	c	243	6144	8525253	4353	9940	106	985	7	8545796	0.00240387	0.359815
244	t	244	18633	16002	3007	8522831	95	1028	38	8560568	0.00440824	0.659832
245	c	245	12086	8668760	2631	15782	78	1174	23	8699337	0.00351487	0.526111
246	g	246	15992	3566	8657761	22156	84	1971	6	8699559	0.00480461	0.719162
247	g	247	14751	3728	8709737	6049	122	978	10	8734387	0.00282218	0.422428
248	t	248	16427	20836	4301	8634244	133	2411	28	8675941	0.00480605	0.719377
249	g	249	8293	1868	8670169	5387	94	1015	20	8685811	0.00180087	0.269557
250	a	250	8583077	2111	16768	18318	140	1172	33	8620414	0.00433123	0.648305
251	c	251	5801	8574298	2369	5997	114	1943	213	8588579	0.00166279	0.248889
252	t	252	18526	18949	4253	8546148	68	3129	45	8587944	0.00486682	0.728474
253	t	253	19113	23150	5055	8590412	106	1053	41	8637836	0.00549026	0.821791
254	t	254	22227	24259	2478	8630751	127	1036	33	8679842	0.00565575	0.846561
255	c	255	6563	8705755	1505	7518	82	2402	34	8721423	0.0017965	0.268902
256	a	256	8644576	6603	27770	26066	85	7940	22	8705100	0.00695271	1.04069
257	a	257	8587999	6469	20001	29341	141	1186	48	8643951	0.00647297	0.968884
258	g	258	7691	3701	8580182	18786	71	3791	14	8610431	0.00351307	0.525841
259	g	259	11187	2939	8633495	10620	101	1216	31	8658342	0.00286972	0.429544
260	a	260	8442426	2353	21717	16870	98	1613	45	8483464	0.00483741	0.724071
261	c	261	3820	8457879	4438	12698	93	1565	16	8478928	0.00248251	0.371586
262	a	262	8453369	3314	20335	16862	108	1572	85	8493988	0.00478209	0.71579
263	a	263	8580088	5726	14937	14262	98	1189	28	8615111	0.0040653	0.6085
264	c	264	3696	8603925	2960	7724	96	1249	12	8618401	0.00167966	0.251414
265	t	265	24245	19480	8343	8561983	89	1520	26	8614140	0.00605481	0.906294
266	t	266	15619	16807	2583	8580060	119	1167	82	8615188	0.00407745	0.610319
267	c	267	7371	8631197	1602	6389	116	4205	16	8646675	0.00179005	0.267938
268	c	268	21538	8600456	4411	15432	91	1138	96	8641928	0.00479893	0.718311
269	g	269	16871	2860	8631871	17799	89	1975	119	8669490	0.00433924	0.649504
270	g	270	17392	3749	8633661	8025	101	1165	35	8662928	0.00337842	0.505687
271	c	271	9401	8635442	5795	19808	99	1371	255	8670545	0.00404853	0.605991
272	a	272	8514825	6079	22745	26923	93	2204	2232	8570665	0.00651525	0.975212
273	g	273	7538	2340	8497049	13925	76	7908	16	8520928	0.00280239	0.419467
274	g	274	11399	1291	8530241	10304	107	1374	69	8553342	0.00270082	0.404262
275	g	275	10241	3501	8532042	15245	84	1426	88	8561113	0.0033957	0.508274
276	g	276	15053	4658	8389322	7706	117	1495	17	8416856	0.00327129	0.489652
277	c	277	15166	8351859	5176	12212	110	1586	452	8384523	0.00389575	0.583122
278	t	278	10557	18631	17694	8331402	93	2721	65	8378377	0.00560669	0.839219
279	a	279	8338513	14699	21329	22788	80	2746	34	8397409	0.00701359	1.04981
280	g	280	12931	4857	8331289	5050	103	2191	65	8354230	0.00274603	0.411031
281	t	281	13318	14328	12573	8330955	87	1926	95	8371261	0.00481481	0.720688
282	a	282	8241177	7017	17688	23965	109	2322	56	8289956	0.00588411	0.880742
283	g	283	12698	4671	8352221	6470	83	1815	265	8376143	0.00285597	0.427486
284	t	284	20460	17976	9559	8383887	125	2223	1371	8432007	0.00570683	0.854207
285	g	285	10651	3516	8411720	11065	94	14910	135	8437046	0.00300176	0.449308
286	g	286	12762	2194	8452185	15852	102	1864	65	8483095	0.00364372	0.545397
287	g	287	13129	3789	8484844	18330	84	1670	417	8520176	0.00414686	0.620709
288	g	288	8971	2258	8336977	9804	96	1930	171	8358106	0.00252797	0.37839
289	a	289	8281519	3727	23280	17785	124	2489	29	8326435	0.00539438	0.80744
290	t	290	7870	16221	5222	8269824	103	2294	110	8299240	0.00354442	0.530534
291	a	291	8168247	3796	20849	12941	85	2423	153	8205918	0.00459071	0.687145
292	g	292	8091	2117	8441612	11603	84	1933	46	8463507	0.00258699	0.387225
293	a	293	8408283	3377	17636	15924	112	2121	180	8445332	0.00438692	0.656641
294	c	294	4679	8492073	3030	10966	82	2737	32	8510830	0.0022039	0.329883
295	c	295	26027	8495486	4346	15445	85	1794	151	8541389	0.00537418	0.804416
296	t	296	23557	29292	4684	8496900	95	2585	126	8554528	0.00673655	1.00834
297	g	297	8362	2567	8542207	7162	129	2436	33	8560427	0.0021284	0.318582
298	a	298	8507343	3176	22449	19026	72	2102	65	8552066	0.0052295	0.782759
299	a	299	8628990	5698	21766	16486	132	1963	29	8673072	0.00508263	0.760776
300	g	300	4872	1214	8514564	11082	75	1965	33	8531807	0.00202103	0.30251
301	a	301	8514533	2245	12827	12527	106	3063	62	8542238	0.0032433	0.485461
302	a	302	8544818	7003	18262	16836	94	1869	27	8587013	0.00491382	0.735508
303	c	303	5582	8553834	2656	11334	75	6476	23	8573481	0.0022916	0.34301
304	c	304	9071	8536899	2543	10283	89	1918	390	8558885	0.00256879	0.384501
305	a	305	8450998	7552	25209	32712	99	2521	68	8516570	0.00769934	1.15245
306	g	306	7023	2330	8444611	14750	94	2107	11	8468808	0.00285719	0.427669
307	a	307	8437373	3119	15655	15485	98	2197	1147	8471730	0.00405549	0.607032
308	t	308	17577	17748	9392	8402353	96	2462	132	8447166	0.00530509	0.794075
309	g	309	9526	2596	8412913	6905	86	4892	28	8432026	0.00226671	0.339285
310	g	310	18464	4805	8400756	5220	115	2202	2348	8429360	0.00339338	0.507926
311	t	311	24597	19577	3701	8373296	94	5610	99	8421265	0.00569618	0.852612
312	g	312	15898	2245	8145192	4722	80	5200	68	8168137	0.00280909	0.420468
313	c	313	10896	8153209	4330	20986	130	4994	81	8189551	0.00443761	0.664228
314	t	314	18418	18634	5220	8349946	97	2212	147	8392315	0.00504855	0.755674
315	g	315	18857	3648	8418652	8677	114	2627	58	8449948	0.00370369	0.554374
316	c	316	7433	8446431	3473	14315	89	1906	65	8471741	0.00298758	0.447186
317	t	317	20240	27569	10891	8541522	94	1962	553	8600316	0.00683626	1.02326
318	g	318	19127	5554	8602526	9244	94	2010	61	8636545	0.00393896	0.58959
319	c	319	8390	8613106	2694	19059	95	2199	51	8643344	0.00349841	0.523648
320	a	320	8558220	5115	27469	28962	114	3228	1396	8619880	0.00715323	1.07071
321	g	321	10453	4038	8278637	17115	111	4485	38	8310354	0.00381656	0.571269
322	g	322	11341	2780	8303859	15293	102	1532	63	8333375	0.0035419	0.530157
323	g	323	16131	4487	8301145	4727	113	1583	231	8326603	0.00305743	0.457641
324	t	324	18000	22891	2875	8070832	97	2462	57	8114695	0.00540538	0.809085
325	g	325	12784	2358	8123924	13033	78	4032	64	8152177	0.0034657	0.518751
326	g	326	14049	2511	8121116	7186	109	1956	47	8144971	0.0029288	0.438387
327	c	327	8481	8080290	3281	28249	69	2141	33	8120370	0.00493574	0.738789
328	g	328	17545	1561	8052598	7151	88	2189	40	8078943	0.00326095	0.488104
329	a	329	7954890	2742	24893	18100	93	2033	108	8000718	0.00572799	0.857374
330	g	330	7486	1142	8024334	9206	92	2675	680	8042260	0.00222897	0.333637
331	g	331	12404	3620	7992739	6500	78	1990	1659	8015341	0.00281984	0.422078
332	c	332	5737	8394719	2560	14664	102	4452	90	8417782	0.0027398	0.410097
333	c	333	6539	8454822	2402	10796	89	1700	151	8474648	0.00233945	0.350172
334	c	334	9446	8446760	1027	7653	105	1652	112	8464991	0.00215369	0.322368
335	t	335	26784	25441	6181	8487868	126	3140	124	8546400	0.00684873	1.02513
336	g	336	18615	4495	8631910	8854	124	1843	893	8663998	0.0037036	0.554361
337	c	337	6768	8628029	3013	15562	95	2615	1273	8653467	0.00293963	0.440009
338	c	338	8669	8611852	2110	8488	110	1855	229	8631229	0.00224499	0.336033
339	c	339	9840	8574183	1682	7265	69	2949	406	8593039	0.00219433	0.328451
340	t	340	15693	17819	8242	8502013	121	6484	892	8543888	0.00490116	0.733614
341	t	341	15701	16540	2409	8521647	74	3739	120	8556371	0.00405826	0.607447
342	c	342	10398	8554610	1058	5848	97	4075	415	8572011	0.00202998	0.30385
343	t	343	13172	18383	2331	8554933	76	3317	96	8588895	0.00395418	0.591867
344	c	344	8262	8659054	969	6951	121	3041	51	8675357	0.00187923	0.281286
345	t	345	28033	18488	3817	8626932	109	3331	110	8677379	0.00581362	0.870192
346	c	346	6093	8701621	2024	9185	109	1911	68	8719032	0.0019969	0.298898
347	a	347	8735876	9046	19931	18947	100	2066	392	8783900	0.00546727	0.81835
348	t	348	16069	13747	2366	8781491	101	2040	48	8813774	0.00366279	0.548252
349	c	349	10942	8810653	1708	7936	100	1685	55	8831339	0.00234234	0.350605
350	t	350	29737	19935	6433	8778130	102	3144	111	8834337	0.00636233	0.952324
351	t	351	11502	17457	6010	8781131	91	1731	34	8816191	0.00397677	0.59525
352	a	352	8853485	4125	9781	11617	96	1895	54	8879104	0.00288531	0.431878
353	t	353	12074	20385	3083	8851389	155	1604	111	8887086	0.00401673	0.60123
354	c	354	8048	8902242	1470	8016	120	1765	101	8919896	0.00197917	0.296245
355	c	355	23250	8938056	4712	9477	102	1381	152	8975597	0.00418256	0.626053
356	t	356	29250	30892	9190	8826975	109	2012	204	8896416	0.0078055	1.16834
357	g	357	15735	3981	8891518	9545	125	11557	26	8920904	0.00329406	0.49306
358	g	358	22149	2678	8881184	9436	112	1470	61	8915559	0.00385562	0.577115
359	c	359	8036	8957621	2966	20527	95	4412	119	8989245	0.00351798	0.526577
360	c	360	8391	9015846	1951	11998	92	1486	128	9038278	0.00248189	0.371493
361	a	361	8923042	10031	20956	26437	91	2177	1458	8980557	0.00640439	0.958619
362	c	362	6839	9028665	3804	23665	126	2505	712	9063099	0.00379936	0.568695
363	g	363	20773	2352	8984648	13595	79	5875	110	9021447	0.00407906	0.61056
364	g	364	15205	3710	9042647	22120	100	1676	49	9083782	0.0045284	0.677818
365	g	365	18143	2781	8991681	8185	126	1694	21	9020916	0.0032408	0.485088
366	c	366	6477	8967464	4320	16819	86	1858	30	8995166	0.00307965	0.460967
367	a	367	8811413	6568	22595	20435	125	2048	68	8861136	0.00561136	0.839917
368	g	368	24406	4817	8758458	11878	71	2023	16	8799630	0.00467883	0.700335
369	c	369	5740	8764213	4978	19528	121	2016	34	8794580	0.00345292	0.516839
370	a	370	8704576	4679	22608	26872	117	2165	179	8758852	0.0061967	0.927532
371	c	371	5080	8725594	3127	17323	106	1938	120	8751230	0.00292942	0.43848
372	t	372	26759	24288	6301	8645339	99	2317	678	8702786	0.00660099	0.988046
373	g	373	14271	1872	8727510	5954	99	12222	45	8749706	0.00253677	0.379708
374	g	374	12402	2422	8740097	12656	86	1696	28	8767663	0.00314405	0.470607
375	g	375	13830	3454	8763080	7508	101	1634	339	8787973	0.00283262	0.423991
376	c	376	5822	8739823	2787	14154	107	3295	20	8762693	0.00260993	0.390658
377	c	377	8805	8668834	1867	6878	87	2176	86	8686471	0.0020304	0.303913
378	c	378	8860	8608166	1481	6218	105	2176	603	8624830	0.0019321	0.289199
379	t	379	14071	19259	219087	8354711	104	7882	62	8607232	0.0293382	4.39139
380	t	380	13184	21108	13823	8650497	90	2134	773	8698702	0.00554163	0.82948
381	c	381	6807	8722641	1370	6804	104	5586	20	8737726	0.00172642	0.258413
382	c	382	20472	8717878	4420	12770	71	1651	62	8755611	0.00430958	0.645065
383	c	383	18153	8705062	4026	14324	122	1410	790	8741687	0.0041897	0.62712
384	g	384	20932	2254	8694441	17561	104	3627	214	8735292	0.00467655	0.699993
385	g	385	12497	2768	8683399	14972	111	1376	29	8713747	0.00348277	0.521307
386	g	386	16599	3482	8681858	7994	76	1325	22	8710009	0.00323203	0.483775
387	c	387	5010	8665426	2125	13683	101	1753	19	8686345	0.00240826	0.360472
388	a	388	8654018	6311	22323	18096	127	2511	22	8700875	0.00538532	0.806083
389	a	389	8625668	10026	18635	28395	97	1378	27	8682821	0.00658231	0.98525
390	g	390	8612	4438	8665140	4016	82	1392	419	8682288	0.00197505	0.295629
391	t	391	16179	12384	5964	8648397	123	3891	23	8683047	0.00399053	0.597309
392	t	392	17400	19736	7317	8706844	123	1491	61	8751420	0.00509357	0.762414
393	t	393	13288	13558	3192	8726207	123	1411	74	8756368	0.00344446	0.515573
394	a	394	8708482	7385	13051	14106	123	3620	93	8743147	0.00396482	0.59346
395	a	395	8691648	8548	20810	19282	105	1416	62	8740393	0.00557698	0.834771
396	t	396	10874	17115	12603	8712989	76	1763	19	8753657	0.00464583	0.695395
397	g	397	8902	1514	8745538	6667	114	1447	45	8762735	0.00196252	0.293752
398	a	398	8681210	3851	23675	26389	128	1631	38	8735253	0.00618677	0.926045
399	g	399	9515	2183	8661763	15871	82	2010	23	8689414	0.00318215	0.476309
400	g	400	9737	3207	8655538	4115	78	1435	326	8672675	0.00197598	0.295767
401	t	401	11539	18872	6993	8615165	106	4652	18	8652675	0.00433508	0.648881
402	t	402	12263	24220	7157	8617505	97	1534	107	8661242	0.00504974	0.755853
403	t	403	15380	23858	1788	8654649	123	1520	1213	8695798	0.00473206	0.708301
404	c	404	8025	8689584	1717	8991	115	7470	35	8708432	0.00216434	0.323962
405	c	405	17173	8669166	3573	12353	118	1790	49	8702383	0.003817	0.571335
406	a	406	8667365	5137	31740	22480	100	2406	127	8726822	0.00681313	1.0198
407	g	407	20378	4200	8733418	14341	104	1935	64	8772441	0.00444836	0.665838
408	c	408	9932	8699865	4691	19552	112	5770	51	8734152	0.00392562	0.587594
409	c	409	15474	8719329	3548	14380	101	1451	51	8752832	0.00382768	0.572932
410	a	410	8624920	6316	25932	23776	117	1992	136	8681061	0.00646707	0.968001
411	g	411	21082	5137	8633454	12831	80	1615	312	8672584	0.00451192	0.675351
412	c	412	6168	8625497	4679	20099	97	2308	154	8656540	0.00358608	0.536769
413	a	413	8605193	3748	24066	22152	89	3146	113	8655248	0.0057832	0.865638
414	g	414	11434	3043	8576894	16841	108	2044	19	8608320	0.00365065	0.546436
415	g	415	15929	2483	8592269	7429	130	1894	39	8618240	0.00301349	0.451064
416	c	416	7918	8620362	3681	15606	100	2394	15	8647667	0.0031575	0.472619
417	c	417	12843	8604325	2035	18555	87	2024	249	8637845	0.0038806	0.580854
418	g	418	25359	3609	8573068	10701	93	2551	84	8612830	0.0046166	0.69102
419	c	419	13359	8606333	2053	11573	136	1983	52	8633454	0.00314139	0.470207
420	t	420	13692	16738	5438	8552736	117	2600	61	8588721	0.0041898	0.627135
421	a	421	8576718	4217	16801	13911	136	2291	283	8611783	0.00407175	0.609465
422	t	422	14149	17004	2311	8610350	96	2536	80	8643910	0.0038825	0.581139
423	c	423	10362	8674441	1574	9666	108	7848	143	8696151	0.00249651	0.373681
424	c	424	18891	8690154	3483	9759	129	2032	121	8722416	0.00369875	0.553634
425	a	425	8678381	5821	30923	25709	120	2369	165	8740954	0.0071586	1.07151
426	g	426	9289	3597	8787526	20844	93	2173	33	8821349	0.00383422	0.573912
427	g	427	16187	4294	8797174	12179	105	1752	97	8829939	0.00371067	0.555419
428	c	428	7894	8828183	3146	13495	145	1783	33	8852863	0.0027878	0.417282
429	c	429	15031	8829126	1380	9207	82	1661	225	8854826	0.00290237	0.434432
430	t	430	11280	12955	3730	8841714	99	2314	87	8869778	0.003164	0.473593
431	a	431	8845957	5890	19335	18333	132	2169	371	8889647	0.00491471	0.735641
432	t	432	20682	17289	5583	8880800	117	1926	76	8924471	0.0048934	0.732452
433	g	433	9779	1513	9021868	8048	115	1933	41	9041323	0.00215179	0.322083
434	a	434	8959260	2900	25382	22899	77	2113	89	9010518	0.00568868	0.851491
435	g	435	11760	2416	8887895	17102	152	3448	34	8919325	0.00352381	0.527449
436	g	436	9025	2787	8879613	7834	111	1988	67	8899370	0.00222004	0.3323
437	a	437	8764668	4180	26398	24571	101	2307	130	8819918	0.00626423	0.93764
438	c	438	4570	8804999	6357	14890	106	2139	213	8830922	0.00293548	0.439387
439	a	439	8790782	8782	23510	26258	83	3022	335	8849415	0.00662564	0.991735
440	t	440	22883	23905	7356	8992841	80	1967	73	9047065	0.00599355	0.897123
441	g	441	14765	2138	9045768	15349	105	4960	92	9078125	0.00356428	0.533507
442	g	442	17250	4844	9110095	6707	92	1743	145	9138988	0.00316151	0.47322
443	t	443	26045	23606	7981	8905384	103	2221	58	8963119	0.0064414	0.964158
444	g	444	9692	1114	8933325	7140	99	1936	72	8951370	0.00201589	0.301742
445	a	445	8745058	4903	26424	30358	101	2572	182	8806844	0.00701568	1.05012
446	g	446	14451	2657	8875817	18135	93	2106	436	8911153	0.00396537	0.593542
447	g	447	16230	3603	8750219	8801	94	1602	42	8778947	0.00327237	0.489814
448	c	448	7913	8773851	3071	18168	95	2035	21	8803098	0.00332235	0.497295
449	a	449	8679869	4581	31304	30599	94	2560	76	8746447	0.007612	1.13938
450	g	450	12636	3175	8476294	17419	100	4803	38	8509624	0.00391674	0.586264
451	g	451	14178	2672	8507335	4041	131	1682	46	8528357	0.00246495	0.368958
452	t	452	18252	24081	2770	8501139	88	2261	73	8546330	0.00528777	0.791481
453	c	453	6897	8516291	1767	10624	100	13441	154	8535679	0.00227141	0.339988
454	c	454	6930	8548988	1711	11412	99	1523	151	8569140	0.0023517	0.352005
455	a	455	8557840	6974	28102	28386	104	1583	38	8621406	0.00737304	1.10361
456	g	456	12132	3967	8558956	7352	64	1553	22	8582471	0.00273989	0.410111
457	c	457	9101	8536528	4087	20410	107	1665	63	8570233	0.0039328	0.588667
458	g	458	22018	3386	8551375	10578	124	1598	28	8587481	0.00420449	0.629335
459	c	459	6303	8562846	1242	11231	110	1402	28	8581732	0.00220072	0.329407
460	t	460	15820	19331	1948	8554740	86	2694	60	8591925	0.0043279	0.647807
461	c	461	4904	8672182	1117	9693	147	1358	11	8688043	0.00182561	0.273261
462	a	462	8605407	5701	26217	21094	121	1375	13	8658540	0.00613648	0.918519
463	c	463	5860	8672158	4153	20610	78	1432	53	8702859	0.00352769	0.52803
464	g	464	19836	4027	8621746	16965	110	2080	15	8662684	0.00472579	0.707363
465	g	465	12148	5315	8475863	6419	103	1350	130	8499848	0.00282182	0.422374
466	t	466	18460	24986	9359	8482808	92	2429	222	8535705	0.00619715	0.927598
467	t	467	20274	15767	2920	8610649	100	1429	61	8649710	0.00451587	0.675943
468	c	468	5113	8586452	1854	7219	98	1449	8	8600736	0.00166079	0.248589
469	a	469	8551411	5094	25206	21187	94	1435	126	8602992	0.0059957	0.897446
470	t	470	14984	16799	4311	8581364	76	1432	36	8617534	0.00419726	0.628252
471	c	471	12272	8598481	3793	17572	90	1460	3520	8632208	0.00390711	0.584823
472	g	472	27035	3954	8624889	8255	76	6300	145	8664209	0.00453821	0.679286
473	t	473	22976	22568	16071	8609777	96	6232	474	8671488	0.00711654	1.06521
474	g	474	11522	2295	8646203	14589	91	10907	108	8674700	0.00328507	0.491714
475	g	475	19174	3469	8658235	6403	73	1448	98	8687354	0.00335188	0.501715
476	t	476	16109	20383	10129	8593577	108	2204	294	8640306	0.00540826	0.809516
477	g	477	13617	2761	8624748	15106	102	3299	450	8656334	0.00364889	0.546171
478	g	478	18992	5804	8608209	5158	78	1185	230	8638241	0.00347663	0.520388
479	t	479	19606	23378	9035	8596945	81	2169	805	8649045	0.00602379	0.90165
480	g	480	13535	2202	8618034	9197	71	14946	917	8643039	0.00289308	0.433041
481	g	481	15457	3084	8562155	21759	113	2001	118	8602568	0.00469778	0.703171
482	g	482	14040	1714	8572379	6564	117	2052	181	8594814	0.00261029	0.390713
483	a	483	8163527	4320	27156	22005	84	3700	113	8217092	0.00651873	0.975734
484	g	484	10942	2863	8103026	16821	99	3341	61	8133751	0.00377747	0.565418
485	g	485	8075	837	8170181	6313	71	1607	113	8185477	0.00186867	0.279706
486	a	486	8059922	2409	23160	20183	75	2587	382	8105749	0.00565364	0.846246
487	g	487	8852	1201	8090995	8104	80	2119	100	8109232	0.00224892	0.336622
488	g	488	18059	2400	8028469	5882	102	1569	72	8054912	0.00328284	0.491381
489	c	489	11045	8065567	2418	14107	110	1586	128	8093247	0.00342013	0.511931
490	t	490	16322	16451	2936	8116818	96	1589	57	8152623	0.00439184	0.657377
491	c	491	6414	8195393	1231	14585	126	1752	254	8217749	0.00272045	0.407202
492	g	492	20219	2154	8166672	14301	103	2475	36	8203449	0.00448311	0.67104
493	g	493	17156	2646	8217635	7983	68	1408	25	8245488	0.00337797	0.50562
494	c	494	14206	8168262	5006	16800	137	1526	226	8204411	0.00440604	0.659504
495	t	495	23014	21683	8843	8050164	95	1894	106	8103799	0.0066185	0.990667
496	g	496	12016	2578	8086731	13422	104	10558	95	8114851	0.00346525	0.518684
497	g	497	10754	3107	8003538	8666	105	2128	66	8026170	0.00281978	0.422068
498	a	498	7867877	4442	20478	30340	100	2514	150	7923237	0.00698704	1.04583
499	g	499	14677	3769	7847363	5502	85	1640	56	7871396	0.00305321	0.457009
500	t	500	18078	18297	5072	7801544	74	2033	215	7843065	0.00529398	0.792411
501	g	501	10120	2849	7961145	15929	104	4411	183	7990147	0.00362972	0.543302
502	g	502	8487	1047	7898204	7289	116	1563	579	7915143	0.00214007	0.32033
503	a	503	7762772	4552	30493	29128	85	1969	42	7827030	0.00820975	1.22885
504	g	504	8056	2534	7691449	9156	82	1663	134	7711277	0.0025713	0.384876
505	a	505	7724556	3104	16379	14199	139	1649	107	7758377	0.00435929	0.652505
506	t	506	12162	14733	4413	7728948	88	2062	132	7760344	0.0040457	0.605566
507	g	507	9605	2944	7745149	10031	108	2957	177	7767837	0.00292076	0.437184
508	g	508	17686	3316	7701447	7751	89	1415	40	7730289	0.00373104	0.558468
509	c	509	9651	7720543	5734	26421	89	2286	25	7762438	0.00539714	0.807853
510	a	510	7561442	5119	24215	26082	79	1858	32	7616937	0.00728574	1.09054
511	g	511	14945	2933	7601747	10327	116	1546	18	7630068	0.00371176	0.555582
512	c	512	6181	7611445	3089	16974	115	2002	148	7637804	0.00345112	0.516569
513	a	513	7566121	6005	23266	26295	83	1978	44	7621770	0.00730132	1.09287
514	g	514	6230	1603	7612309	8983	91	1776	124	7629216	0.00221609	0.331707
515	a	515	7515964	2245	15456	19044	91	1701	6	7552800	0.00487713	0.730017
516	g	516	6425	2654	7529628	7752	98	1637	32	7546557	0.00224327	0.335777
517	a	517	7506534	2061	13100	9675	103	1733	116	7531473	0.0033113	0.495641
518	t	518	12246	12690	5147	7489650	92	2211	46	7519825	0.00401273	0.600631
519	t	519	12170	10082	2690	7469314	111	1619	1237	7494367	0.00334291	0.500372
520	a	520	7487287	3378	11982	15843	76	7017	17	7518566	0.00416023	0.62271
521	a	521	7449271	6154	19846	19830	106	1543	20	7495207	0.00612872	0.917356
522	a	522	7416417	6441	14246	14628	90	1534	11	7451822	0.00475119	0.711165
523	a	523	7463480	4370	14204	16577	100	1529	23	7498731	0.00470093	0.703642
524	c	524	4267	7491749	4778	8727	113	1524	34	7509634	0.00238161	0.356483
525	a	525	7429851	4822	18818	22974	86	1610	14	7476551	0.0062462	0.93494
526	g	526	6501	2150	7495594	9896	85	1493	19	7514226	0.00247956	0.371145
527	a	527	7454545	3990	12067	11564	129	1589	14	7482295	0.00370876	0.555132
528	a	528	7417404	14490	13726	8669	108	1532	17	7454397	0.00496257	0.742806
529	t	529	9824	8226	11274	7433818	100	1702	20	7463242	0.00394252	0.590123
530	a	530	7435046	17207	9341	6003	97	1510	47	7467694	0.0043719	0.654393
531	t	531	11168	13802	4635	7451109	93	1639	27	7480807	0.00396989	0.59422
532	c	532	5926	7450750	1257	6071	93	1614	102	7464097	0.00178816	0.267655
533	c	533	21117	7516496	4559	8791	91	1489	85	7551054	0.00457658	0.68503
534	t	534	24598	23406	6439	7473148	87	1658	79	7527678	0.00724393	1.08428
535	g	535	7249	1892	7519253	5597	110	1642	129	7534101	0.00197077	0.294988
536	a	536	7414372	3017	20561	18827	77	1737	186	7456854	0.00569704	0.852742
537	g	537	4709	1450	7440155	6954	86	1700	424	7453354	0.00177088	0.265068
538	a	538	7413459	3064	13231	10412	80	3204	29	7440246	0.00360028	0.538896
539	a	539	7373873	11298	15216	11730	121	1979	21	7412238	0.0051759	0.774737
540	a	540	7322067	8582	16723	16278	77	1541	22	7363727	0.00565746	0.846818
541	g	541	7833	2137	7472568	7112	88	1732	77	7489738	0.00229247	0.34314
542	a	542	7459630	2504	14126	13436	78	1826	75	7489774	0.00402469	0.602421
543	g	543	10340	3547	7398204	14325	75	2210	104	7426491	0.00380893	0.570127
544	g	544	10796	3905	7379241	4136	68	1703	482	7398146	0.00255537	0.382492
545	t	545	17321	21364	2305	7396942	83	2496	66	7438015	0.00552204	0.826547
546	c	546	6790	7473330	1807	9983	99	2514	29	7492009	0.00249319	0.373185
547	a	547	7338076	3449	20944	19646	56	2534	167	7382171	0.00597317	0.894074
548	c	548	7080	7432202	2438	11588	97	2488	131	7453405	0.00284474	0.425805
549	t	549	19020	14437	1851	7426415	79	2628	62	7461802	0.00474242	0.709853
550	c	550	9079	7578775	1817	7702	112	2158	71	7597485	0.00246266	0.368614
551	t	551	30622	18258	2182	7594270	86	2217	147	7645418	0.00669002	1.00137
552	c	552	6178	7691640	1201	8734	100	2309	59	7707853	0.00210344	0.314846
553	a	553	7666815	6655	17309	16424	90	3336	101	7707293	0.00525191	0.786114
554	t	554	16562	24187	16741	7732925	94	4127	68	7790509	0.00739156	1.10638
555	t	555	22952	22295	2964	7737709	95	1802	110	7786015	0.0062042	0.928654
556	c	556	8441	7912705	2594	9601	111	2154	51	7933452	0.00261513	0.391437
557	a	557	7793110	3527	20907	17693	94	2419	81	7835331	0.00538854	0.806565
558	c	558	5222	7815308	4138	12742	108	2185	141	7837518	0.00283381	0.424168
559	t	559	23398	25511	3658	7810108	77	2859	732	7862752	0.00669537	1.00217
560	c	560	9892	8185159	2650	11272	89	11254	52	8209062	0.00291178	0.43584
561	c	561	19987	8169076	2847	11699	98	2211	41	8203707	0.00422138	0.631863
562	c	562	7167	8230113	1945	11418	143	2082	55	8250786	0.00250558	0.375039
563	a	563	8182453	13379	20575	24258	103	3560	44	8240768	0.0070764	1.05921
564	a	564	8176316	14817	22099	27813	89	2138	27	8241134	0.00786518	1.17727
565	g	565	11156	4572	8174988	8036	140	2329	113	8198892	0.00291552	0.436399
566	t	566	20142	18644	6025	8198194	133	2917	139	8243138	0.00545229	0.816108
567	g	567	10270	1094	8272953	6170	87	5610	131	8290574	0.00212543	0.318137
568	g	568	18092	3832	8267088	9162	94	2062	639	8298268	0.00375741	0.562415
569	c	569	7371	8476486	3179	19573	69	5857	80	8506678	0.00354921	0.531251
570	c	570	13509	8502707	2898	12829	88	1574	71	8532031	0.00343693	0.514445
571	c	571	12820	8518938	1837	8499	76	1598	385	8542170	0.00271968	0.407086
572	t	572	22744	20020	10355	8511770	98	2746	92	8564987	0.00621332	0.930019
573	g	573	12259	4362	8569512	17519	98	3791	33	8603750	0.00397943	0.595647
574	g	574	20066	3450	8571193	11119	113	1636	76	8605941	0.00403768	0.604366
575	c	575	11841	8540790	4599	18837	104	1784	35	8576171	0.0041255	0.617511
576	t	576	24829	29183	5760	8420190	98	2061	88	8480060	0.00706009	1.05677
577	g	577	11435	2889	8463207	9306	73	2177	103	8486910	0.00279289	0.418044
578	a	578	8432365	5723	19158	27328	128	2003	109	8484702	0.0061684	0.923295
579	c	579	3350	8484420	4896	14875	97	2514	303	8507638	0.00272908	0.408492
580	a	580	8469009	8194	25541	26944	91	7999	145	8529779	0.00712445	1.0664
581	a	581	8420606	10491	13695	27773	105	2338	61	8472670	0.00614493	0.919783
582	g	582	7780	2202	8471707	13641	95	4068	8	8495425	0.00279186	0.417889
583	g	583	7670	2428	8451203	5842	79	2101	54	8467222	0.00189188	0.28318
584	a	584	8291776	2070	19450	13924	101	2809	90	8327321	0.00426848	0.638913
585	g	585	12415	2326	8131758	14472	82	2673	176	8161053	0.00358961	0.537298
586	c	586	12619	8169935	2771	16761	80	2957	908	8202166	0.00392957	0.588184
587	t	587	15548	22943	2113	8365929	107	3071	1038	8406640	0.00484272	0.724866
588	c	588	6243	8625954	2248	7889	96	3948	112	8642430	0.00190641	0.285354
589	c	589	19454	8579720	2314	11370	72	2305	67	8612930	0.00385583	0.577147
590	t	590	35362	33148	48358	8612187	158	3286	190	8729213	0.0134062	2.00667
591	g	591	16755	3575	8709671	7616	72	2699	1112	8737689	0.00320657	0.479964
592	c	592	10994	8706672	4396	21000	103	4360	706	8743165	0.00417389	0.624754
593	c	593	16218	8673915	3209	13258	87	2746	82	8706687	0.003764	0.563402
594	c	594	12441	8653786	3485	9937	92	2626	273	8679741	0.0029903	0.447592
595	t	595	22479	25590	4253	8671015	108	5104	130	8723445	0.00601024	0.899622
596	c	596	9576	8736188	2508	9353	129	4456	25	8757754	0.0024625	0.368591
597	c	597	19072	8598609	2461	18532	85	3402	79	8638759	0.00464766	0.695669
598	g	598	19411	7273	8663711	6342	90	3794	434	8696827	0.00380783	0.569961
599	t	599	15918	21929	4549	8660058	109	2946	74	8702563	0.00488419	0.731074
600	c	600	11669	8678160	3821	11973	102	5306	100	8705725	0.00316631	0.473938
601	c	601	24869	8647140	5293	21021	85	2794	784	8698408	0.00589395	0.882216
602	g	602	19289	4981	8823871	22224	109	3706	70	8870474	0.00525372	0.786385
603	g	603	20621	6045	8837176	9779	91	2847	260	8873712	0.00411733	0.616288
604	c	604	10740	8809260	5633	20634	136	3290	433	8846403	0.00419866	0.628461
605	a	605	8724281	5288	28322	27690	88	4220	801	8785669	0.00698729	1.04587
606	g	606	9640	3481	8699020	25121	87	4396	55	8737349	0.0043868	0.656623
607	g	607	8254	2314	8718039	8576	121	3326	114	8737304	0.00220491	0.330035
608	a	608	8655667	3730	22777	26851	151	4651	71	8709176	0.00614398	0.91964
609	a	609	8603103	16764	24800	30927	117	3524	149	8675711	0.00836911	1.2527
610	g	610	11403	3393	8655346	5151	71	3544	66	8675364	0.00230745	0.345383
611	t	611	19831	25217	3561	8671011	142	3719	307	8719762	0.00559086	0.836849
612	g	612	9061	2166	8725264	7850	175	3896	153	8744516	0.00220161	0.32954
613	a	613	8653133	3677	30256	28155	121	8646	117	8715342	0.00713787	1.06841
614	a	614	8586463	9519	24048	26901	91	3073	64	8647022	0.00700345	1.04829
615	g	615	7081	2737	8627484	13412	81	4990	138	8650795	0.00269467	0.403342
616	g	616	6932	1135	8640918	6159	111	3498	1880	8655255	0.00165645	0.24794
617	a	617	8551699	2938	23951	20768	119	3791	299	8599475	0.00555569	0.831584
618	g	618	10786	1013	8407971	7000	85	3154	63	8426855	0.00224093	0.335426
619	a	619	8401687	5469	18082	17355	100	3334	2300	8442693	0.00485698	0.727
620	t	620	23780	18910	2120	8505603	140	4999	79	8550553	0.00525697	0.786871
621	c	621	8928	8523653	2477	12327	114	7395	237	8547499	0.00278982	0.417585
622	c	622	12266	8643209	3989	14542	119	5670	117	8674125	0.00356416	0.53349
623	t	623	19797	21792	2934	8644712	132	4922	206	8689367	0.00513904	0.769219
624	c	624	7706	8661613	2017	7209	73	5045	122	8678618	0.00195941	0.293288
625	c	625	20846	8664200	5637	9064	104	3794	494	8699851	0.00409789	0.613378
626	t	626	20932	24763	2760	8704057	75	4635	463	8752587	0.00554465	0.829931
627	c	627	8926	8810549	2355	19633	114	8711	390	8841577	0.00350933	0.525282
628	c	628	27977	8822061	3870	16021	83	2268	438	8870012	0.00540597	0.809174
629	g	629	17163	4888	8826583	25116	107	5202	51	8873857	0.00532733	0.797404
630	g	630	7756	2418	8874803	8555	125	1923	331	8893657	0.00211994	0.317316
631	a	631	9023108	4234	26084	21615	111	8970	666	9075152	0.00573478	0.858391
632	a	632	9011193	15235	17546	21092	122	2096	905	9065188	0.0059563	0.891549
633	g	633	7223	1539	9043360	13916	105	3437	46	9066143	0.00251298	0.376146
634	g	634	11065	2010	9081956	13139	116	2118	87	9108286	0.00289077	0.432696
635	g	635	11750	2870	9083611	7071	103	2283	103	9105405	0.00239352	0.358266
636	c	636	10494	8998138	3944	25693	89	2427	83	9038358	0.00444992	0.666071
637	g	637	30195	3411	8985495	5407	101	2635	1196	9024609	0.00433415	0.648742
638	t	638	24151	29398	8096	8995231	134	2413	1187	9057010	0.00682112	1.021
639	g	639	22014	2422	9073625	5579	132	5376	158	9103772	0.00331148	0.495668
640	c	640	9029	9043897	4861	28994	117	5785	89	9086898	0.0047322	0.708323
641	a	641	8928699	5920	28380	25820	131	6030	5384	8988950	0.00670279	1.00328
642	g	642	15350	2754	8878998	8344	133	13303	38	8905579	0.00298476	0.446763
643	c	643	10248	8865228	4544	18737	113	13366	42	8898870	0.00378048	0.565868
644	t	644	26701	20500	3618	8894993	110	13349	285	8945922	0.00569299	0.852135
645	g	645	18088	4070	8994996	5969	123	2775	20	9023246	0.0031308	0.468623
646	c	646	11470	9032112	3164	20604	109	2430	89	9067459	0.00389823	0.583492
647	t	647	23627	23204	9017	9149580	161	2522	254	9205589	0.00608424	0.910698
648	g	648	19957	4957	9250313	8951	86	2730	110	9284264	0.00365683	0.54736
649	c	649	12241	9258460	5418	17129	156	2017	483	9293404	0.00376009	0.562816
650	t	650	24915	23719	9667	9285936	108	2429	148	9344345	0.00625073	0.935619
651	g	651	13364	4055	9334506	9659	99	2557	42	9361683	0.002903	0.434526
652	a	652	9162430	3762	22615	26556	124	2370	510	9215487	0.00575737	0.861773
653	g	653	13106	3485	9208590	6664	122	2660	24	9231967	0.00253218	0.379021
654	t	654	20122	15999	5530	9154408	82	2722	137	9196141	0.0045381	0.67927
655	g	655	10286	1184	9243188	7127	110	2843	46	9261895	0.00201978	0.302324
656	a	656	9079643	4324	26722	27605	128	3027	54	9138422	0.00643207	0.962763
657	g	657	11652	3505	9125033	9704	92	2772	192	9149986	0.00272711	0.408198
658	c	658	13073	9120581	5819	26574	108	3977	994	9166155	0.00497199	0.744215
659	g	659	21455	2311	9150069	18801	119	6457	97	9192755	0.00464344	0.695037
660	g	660	14738	3489	9203233	19528	97	2479	56	9241085	0.00409606	0.613104
661	g	661	18062	4903	9267228	5699	88	2146	47	9295980	0.00309295	0.462958
662	t	662	18429	21475	5321	9145625	112	3228	57	9190962	0.00493278	0.738346
663	g	663	12161	1588	9162925	9206	94	2488	37	9185974	0.00250915	0.375574
664	a	664	8958265	3774	25911	26841	85	2613	70	9014876	0.00627973	0.93996
665	g	665	19332	2568	8991733	11264	130	2218	29	9025027	0.00368907	0.552186
666	c	666	8617	8992099	4959	22532	118	3046	66	9028325	0.00401248	0.600595
667	a	667	8924222	4307	24773	26611	80	4874	342	8979993	0.00621058	0.92961
668	a	668	8928309	17793	22596	22024	156	2413	63	8990878	0.00695916	1.04166
669	t	669	12803	13706	3390	9008340	100	2491	26	9038339	0.00331908	0.496806
670	c	670	14488	9020250	4700	9207	124	2324	204	9048769	0.0031517	0.471751
671	t	671	36856	35114	13049	8999975	88	2688	567	9085082	0.00936778	1.40218
672	g	672	15715	4865	9111300	21555	104	10225	94	9153539	0.0046145	0.690705
673	g	673	12521	1710	9139034	7978	88	2449	58	9161331	0.00243382	0.364297
674	a	674	9007634	4032	29768	23499	104	3522	118	9065037	0.00633235	0.947836
675	g	675	8368	1320	8954347	12507	102	4113	68	8976644	0.00248389	0.371793
676	g	676	7106	3875	8956394	6753	79	2585	131	8974207	0.00198491	0.297105
677	a	677	8950692	2055	21560	20109	114	3636	119	8994530	0.00487385	0.729526
678	g	678	14450	3813	8971757	10811	113	2835	301	9000944	0.00324266	0.485366
679	c	679	9296	8953866	2194	22238	84	2903	62	8987678	0.00376204	0.563108
680	t	680	22714	25040	4142	9126045	120	2915	326	9178061	0.00566743	0.848309
681	g	681	17826	3115	9304314	6367	84	3035	221	9331706	0.00293537	0.439371
682	c	682	12501	9233850	2903	17039	106	2710	385	9266399	0.00351258	0.525769
683	c	683	17476	9244834	2235	12634	104	2576	158	9277283	0.00349768	0.523539
684	t	684	20832	17943	2427	9207747	85	3170	125	9249034	0.00446393	0.668167
685	c	685	10241	9251300	1168	7878	124	2409	93	9270711	0.0020938	0.313403
686	t	686	34124	23557	3695	9256583	132	2529	118	9318091	0.00660092	0.988036
687	c	687	6691	9493173	1461	10644	65	2643	176	9512034	0.00198286	0.296797
688	a	688	9352545	5785	29770	26934	115	5996	31	9415149	0.00664928	0.995275
689	a	689	9348975	9542	31796	25296	80	2506	34	9415689	0.00708541	1.06055
690	t	690	16853	19671	5748	9400448	108	5018	253	9442828	0.00448806	0.67178
691	g	691	12235	2626	9426542	8262	111	2718	57	9449776	0.00245868	0.368019
692	a	692	9198485	4998	23823	27568	146	3159	46	9255020	0.00610858	0.914341
693	g	693	16329	4366	9209845	7261	96	2913	106	9237897	0.00303662	0.454526
694	t	694	16474	12745	7243	9130737	109	6926	146	9167308	0.00398929	0.597122
695	a	695	9195743	11538	16182	13112	116	2916	65	9236691	0.00443319	0.663567
696	t	696	21572	19474	3569	9179023	76	2689	27	9223714	0.00484523	0.725241
697	c	697	8617	9201480	1959	18942	87	2814	1505	9231085	0.0032071	0.480044
698	g	698	19312	2027	9437864	11473	108	2773	88	9470784	0.00347595	0.520286
699	a	699	9332935	5116	26994	31649	124	2677	32	9396818	0.00679836	1.01759
700	g	700	9367	1907	9366510	11213	98	2402	58	9389095	0.00240545	0.360052
701	a	701	9146923	2680	18070	18310	138	2762	83	9186121	0.00426709	0.638705
702	g	702	13875	4874	9157027	8780	118	2449	143	9184674	0.00301012	0.45056
703	t	703	18941	16940	3928	9139228	110	2691	102	9179147	0.00434888	0.650947
704	a	704	9196771	5429	18079	20258	92	2798	88	9240629	0.00474621	0.710421
705	c	705	6443	9147060	5011	17928	118	2755	20	9176560	0.00321471	0.481183
706	a	706	9165268	4877	21583	16489	111	3043	134	9208328	0.0046762	0.699941
707	t	707	26776	21929	3509	9234642	82	2387	281	9286938	0.00563113	0.842877
708	c	708	9186	9287189	3223	8582	149	4113	109	9308329	0.00227108	0.339939
709	a	709	9257028	6504	29826	27085	109	5775	40	9320552	0.00681548	1.02015
710	a	710	9251082	9409	32445	26660	104	2278	15	9319700	0.00736268	1.10206
711	a	711	9064370	8275	15546	19522	111	2252	31	9107824	0.00477106	0.71414
712	g	712	10719	3680	9090702	9055	85	3708	34	9114241	0.00258266	0.386577
713	t	713	23645	21513	3526	9109873	102	2273	124	9158659	0.00532676	0.797318
714	g	714	16726	3510	9160227	6898	63	2110	73	9187424	0.00296024	0.443094
715	c	715	9759	9144226	4092	26695	86	2881	84	9184858	0.0044238	0.662162
716	a	716	9014331	6564	29877	26500	114	2610	66	9077386	0.00694638	1.03975
717	g	717	9461	2629	9020870	13695	86	2401	19	9046741	0.0028597	0.428045
718	a	718	9052964	4485	14885	17708	115	2646	724	9090157	0.00409157	0.612432
719	c	719	8744	9017294	5952	21854	98	2876	150	9053942	0.00404774	0.605872
720	g	720	20279	3976	8902103	21412	84	3880	93	8947854	0.00511307	0.765332
721	g	721	11890	3429	9051082	10208	90	2421	175	9076699	0.00282228	0.422443
722	a	722	9010019	2913	26145	16799	79	2588	113	9055955	0.00507246	0.759254
723	c	723	3716	9014800	7170	14473	101	4175	413	9040260	0.00281629	0.421547
724	a	724	8975997	6727	25655	20651	108	9564	111	9029138	0.0058855	0.880951
725	a	725	8955076	9318	21866	18695	130	2170	111	9005085	0.00555342	0.831244
726	a	726	8965752	10906	16553	22744	114	2086	132	9016069	0.00558081	0.835345
727	g	727	8211	3066	8997508	13671	93	4405	63	9022549	0.00277538	0.415423
728	g	728	21460	3747	8968078	9012	121	1993	129	9002418	0.00381453	0.570965
729	c	729	7168	9055564	4239	17050	92	2106	37	9084113	0.00314274	0.47041
730	a	730	8940577	5201	26301	24237	106	2220	77	8996422	0.00620747	0.929143
731	c	731	5357	8979496	5111	21828	94	2144	166	9011886	0.00359414	0.537977
732	a	732	8851243	6290	26561	26788	90	2140	72	8910972	0.00670286	1.00329
733	g	733	9462	1871	8857384	15996	105	1925	247	8884818	0.00308774	0.462178
734	a	734	8815565	4171	19730	18999	105	1901	334	8858570	0.00485462	0.726647
735	g	735	11806	2816	8747464	15842	94	2775	343	8778022	0.00348119	0.521071
736	g	736	14297	3549	8742639	4482	94	2070	106	8765061	0.00255811	0.382902
737	t	737	24021	25404	4637	8719102	100	3428	89	8773264	0.00617353	0.924063
738	g	738	15012	2070	8705236	9503	124	6905	32	8731945	0.00305877	0.457841
739	g	739	24456	5133	8596421	11869	84	2135	154	8637963	0.00480924	0.719854
740	c	740	11525	8643267	5941	27802	86	11302	111	8688621	0.00521993	0.781327
741	c	741	9309	8646703	2310	14983	78	2057	167	8673383	0.00307608	0.460432
742	a	742	8535383	5438	23767	20352	106	3228	85	8585046	0.00578483	0.865882
743	c	743	3812	8588719	4402	17860	88	9875	44	8614881	0.00303684	0.454559
744	c	744	11638	8573925	2286	14355	88	2013	232	8602292	0.00329761	0.493591
745	a	745	8544768	6201	25293	18795	78	5372	52	8595135	0.00585994	0.877125
746	a	746	8546827	9945	26071	20429	109	1910	76	8603381	0.00657346	0.983926
747	c	747	4504	8581353	7074	12887	100	2866	57	8605918	0.00285443	0.427256
748	c	748	24900	8594964	4987	10396	144	1821	174	8635391	0.00468155	0.700741
749	t	749	24770	28629	13110	8615152	115	2344	119	8681776	0.00767401	1.14866
750	g	750	12927	4607	8652332	19294	93	6853	73	8689253	0.00424904	0.636003
751	g	751	15952	3360	8711025	7065	123	1858	49	8737525	0.00303289	0.453969
752	t	752	16823	25865	3596	8745622	80	2290	716	8791986	0.00527344	0.789337
753	g	753	7407	1114	8718324	4764	78	1935	64	8731687	0.0015304	0.229073
754	a	754	8717249	2164	17236	16893	98	2139	87	8753640	0.00415724	0.622262
755	t	755	10797	18016	18095	8711007	103	2676	149	8758018	0.00536777	0.803456
756	t	756	18119	15827	2695	8748492	106	2172	115	8785239	0.00418281	0.62609
757	c	757	10250	8853388	2281	8479	115	2020	82	8874513	0.00238041	0.356304
758	t	758	23667	16884	3368	8873005	131	1808	51	8917055	0.00493997	0.739423
759	c	759	13933	8930531	3533	8986	125	2129	55	8957108	0.00296714	0.444126
760	t	760	34259	32353	6329	8896975	185	1821	220	8970101	0.00815219	1.22023
761	g	761	20875	2298	9025397	5578	111	1940	105	9054259	0.00318767	0.477136
762	c	762	8268	9022871	5357	25451	79	1724	62	9062026	0.00432078	0.646741
763	a	763	9002374	2510	23789	21247	113	2659	156	9050033	0.00526617	0.788248
764	c	764	5020	9042673	5611	20625	125	3743	67	9074054	0.00345832	0.517647
765	c	765	21229	9008682	4294	24793	101	1568	210	9059099	0.00556534	0.833029
766	g	766	18326	4518	9085084	23581	108	2981	78	9131617	0.00509581	0.762749
767	g	767	20250	3966	9099995	10734	137	1533	63	9135082	0.00384091	0.574913
768	c	768	6755	9054436	2751	14067	106	2471	94	9078115	0.00260836	0.390424
769	a	769	9059516	5548	20184	14847	122	2535	49	9100217	0.00447253	0.669455
770	t	770	17659	24360	3457	9003099	95	2521	51	9048670	0.00503621	0.753828
771	c	771	6894	9068279	1178	9042	91	2027	658	9085484	0.00189368	0.283449
772	a	772	9010776	6772	34088	29136	89	2429	60	9080861	0.00771788	1.15522
773	a	773	8935917	8102	26298	32834	103	1838	13	9003254	0.00747919	1.1195
774	g	774	12352	3245	8895846	17657	74	1969	149	8929174	0.00373248	0.558684
775	a	775	8865444	5990	14242	22412	137	1851	44	8908225	0.00480242	0.718833
776	t	776	32435	22271	3483	8885225	129	1773	113	8943543	0.00652068	0.976026
777	c	777	6716	8894918	1690	16130	86	2414	881	8919540	0.00276046	0.413189
778	a	778	8829263	4845	29028	23604	106	2213	36	8886846	0.00647958	0.969873
779	a	779	8791201	11655	26011	20502	93	1902	71	8849462	0.00658356	0.985438
780	c	780	4919	8840129	5385	12759	82	1987	39	8863274	0.00261134	0.390869
781	a	781	8755753	7453	21261	15706	107	2268	76	8800280	0.00505973	0.757348
782	g	782	13155	1952	8490685	9840	140	2318	74	8515772	0.00294595	0.440954
783	c	783	8083	8472052	4935	16757	108	2198	24	8501935	0.00351485	0.526108
784	t	784	24339	24373	3508	8481858	98	3351	283	8534176	0.00613041	0.917609
785	c	785	6226	8559603	1459	9161	125	4475	21	8576574	0.00197876	0.296184
786	c	786	19249	8536504	2745	17119	99	2144	86	8575716	0.00457245	0.684411
787	g	787	21248	4611	8563852	9190	119	2388	63	8599020	0.00408977	0.612163
788	c	788	7107	8615858	2193	14404	81	1988	65	8639643	0.00275301	0.412074
789	c	789	21364	8520413	3717	11201	89	1901	69	8556784	0.00425055	0.636228
790	t	790	21211	20266	3157	8612104	123	2930	78	8656861	0.00517012	0.773871
791	a	791	8674342	3488	16498	14160	90	4500	397	8708578	0.0039313	0.588443
792	c	792	6593	8723668	4345	17375	129	2910	45	8752110	0.00324973	0.486425
793	c	793	20673	8720073	1869	21973	85	1618	164	8764673	0.00508861	0.761671
794	g	794	27142	4730	8797883	10936	122	1668	81	8840813	0.00485589	0.726837
795	c	795	4698	8774910	2832	14814	91	2702	149	8797345	0.0025502	0.381718
796	a	796	8717419	5520	29839	21508	132	3937	18	8774418	0.00649604	0.972338
797	a	797	8632479	14188	25376	22783	104	1605	44	8694930	0.00718246	1.07508
798	a	798	8533859	11259	19796	14988	98	1615	12	8580000	0.00537774	0.804948
799	g	799	8002	1860	8519378	6481	86	2794	16	8535807	0.00192472	0.288094
800	c	800	6614	8512593	3065	17549	127	1651	20	8539948	0.00320318	0.479457
801	g	801	13691	4133	8471537	5679	86	1958	325	8495126	0.00277677	0.415631
802	t	802	20852	18300	13258	8432829	102	5152	39	8485341	0.00618856	0.926313
803	t	803	20517	26099	11375	8446743	117	1558	354	8504851	0.00683234	1.02267
804	t	804	21580	24507	4541	8522924	97	1617	342	8573649	0.00591638	0.885574
805	g	805	10081	10032	8587099	4835	92	2403	56	8612139	0.00290752	0.435203
806	a	806	8480739	2688	21381	20787	104	1854	72	8525699	0.00527347	0.789341
807	g	807	7477	1125	8491163	11227	103	1871	124	8511095	0.00234188	0.350537
808	a	808	8409755	3352	17671	14435	119	2113	113	8445332	0.00421262	0.630552
809	g	809	15897	3870	8395084	14576	93	2056	21	8429520	0.00408517	0.611474
810	c	810	9262	8369060	4689	22455	94	2658	49	8405560	0.00434236	0.649972
811	a	811	8327849	4880	24497	26830	97	2210	454	8384153	0.00671553	1.00519
812	g	812	9720	2125	8339424	12214	121	2114	28	8363604	0.0028911	0.432744
813	a	813	8289183	2471	14935	11916	74	2206	35	8318579	0.00353378	0.528941
814	c	814	6885	8305921	6688	11765	112	2170	33	8331371	0.00305472	0.457235
815	t	815	22852	15378	6751	8263145	101	2733	174	8308227	0.00542619	0.8122
816	a	816	8400202	4720	20161	12001	96	2044	42	8437180	0.00438274	0.656016
817	g	817	16757	3287	8474036	15207	97	2067	38	8509384	0.004154	0.621778
818	c	818	7149	8465525	4166	17520	106	10222	26	8494466	0.00340704	0.509971
819	c	819	9678	8487911	4415	12131	89	1948	131	8514224	0.00309048	0.462587
820	a	820	8393726	5968	27059	23382	95	2587	66	8450230	0.00668668	1.00087
821	g	821	16670	3563	8427475	11244	63	2367	38	8459015	0.00372857	0.558098
822	c	822	9251	8376317	5286	19323	124	2571	690	8410301	0.00404076	0.604827
823	a	823	8290332	4111	21673	27647	104	2718	165	8343867	0.00641609	0.96037
824	g	824	14587	4010	8346938	5331	105	2630	126	8370971	0.00287099	0.429735
825	t	825	28320	22457	3248	8349254	78	2766	228	8403357	0.00643826	0.963689
826	g	826	12628	1693	8466964	7600	120	9484	19	8489005	0.00259642	0.388636
827	g	827	20510	3547	8471595	4430	102	2462	207	8500184	0.00336334	0.50343
828	t	828	18152	17825	3100	8366256	88	3063	96	8405421	0.00465949	0.69744
829	g	829	18692	3593	8382939	6460	93	2571	106	8411777	0.00342829	0.513152
830	c	830	12079	8382473	4175	22303	117	2249	151	8421147	0.00459249	0.68741
831	t	831	13398	14214	3013	8376649	76	2092	95	8407350	0.00365169	0.54659
832	c	832	10423	8357853	1757	9955	106	1937	111	8380094	0.00265403	0.397259
833	t	833	22692	21766	6021	8359385	109	2451	530	8409973	0.00601524	0.90037
834	g	834	10478	4475	8432872	8630	106	3175	25	8456561	0.00280126	0.419296
835	a	835	8293392	2601	23307	28694	97	3331	100	8348091	0.00655228	0.980755
836	g	836	8940	2150	8390216	11058	99	2666	12	8412463	0.00264453	0.395837
837	a	837	8297520	3369	18012	17416	103	2658	60	8336420	0.00466627	0.698455
838	g	838	12222	3380	8198517	7304	108	2156	121	8221531	0.00279924	0.418994
839	t	839	20734	18087	4023	8159294	79	2158	122	8202217	0.0052331	0.783298
840	g	840	9453	2353	8198933	8055	86	2554	56	8218880	0.00242697	0.363273
841	a	841	8140689	4334	22502	17684	88	2149	61	8185297	0.00544977	0.81573
842	a	842	8136566	9902	26698	14810	118	1941	24	8188094	0.00629304	0.941952
843	c	843	6461	8123468	5903	20338	109	2258	552	8156279	0.00402279	0.602137
844	g	844	19541	1319	8208625	9702	90	1925	171	8239277	0.00372023	0.55685
845	a	845	8138769	3213	19595	16682	106	1901	22	8178365	0.00484155	0.724691
846	g	846	16512	2194	8125240	8315	92	1938	54	8152353	0.00332579	0.497809
847	c	847	7149	8096728	4100	20439	106	2270	105	8128522	0.00391141	0.585466
848	a	848	8080543	2667	16033	13335	71	3061	227	8112649	0.00395752	0.592368
849	c	849	3860	8003047	2741	14659	98	2305	41	8024405	0.00266163	0.398397
850	c	850	12460	8091254	2223	12116	113	1881	64	8118166	0.00331503	0.4962
851	t	851	27117	25367	2943	8107384	107	2770	89	8162918	0.0068032	1.01831
852	c	852	9626	8195285	1976	12250	102	10584	65	8219239	0.00291438	0.436229
853	c	853	19217	8173961	5229	9385	102	1725	104	8207894	0.00413419	0.618812
854	a	854	8103960	6842	26363	27646	104	2459	259	8164915	0.00746548	1.11744
855	g	855	11342	5785	8115894	24153	104	2476	12	8157278	0.00507326	0.759374
856	g	856	14314	4664	8062850	4684	104	1807	73	8086616	0.00293893	0.439904
857	t	857	21401	21867	7225	8094991	79	2576	98	8145563	0.00620853	0.929303
858	g	858	10451	1557	8012925	12236	83	4809	26	8037252	0.00302678	0.453053
859	g	859	7520	919	8040735	5701	81	1867	125	8054956	0.0017655	0.264262
860	a	860	7968282	4130	27486	21290	102	3464	745	8021290	0.00660841	0.989158
861	g	861	6314	1186	7974016	9590	91	3358	66	7991197	0.00214999	0.321814
862	g	862	10942	1987	7986448	11595	70	1737	210	8011042	0.00307001	0.459524
863	g	863	18051	4889	8100956	5392	101	1615	80	8129389	0.00349756	0.52352
864	c	864	8047	8033699	4138	17958	78	9502	52	8063920	0.00374768	0.560959
865	c	865	7114	8084442	1978	12550	98	1971	55	8106182	0.0026819	0.401432
866	a	866	8006128	4979	23752	26883	114	2123	62	8061856	0.00691255	1.03468
867	c	867	3382	8042524	3708	16432	93	1620	25	8066139	0.00292767	0.438218
868	a	868	7946709	5175	22148	18628	111	1796	51	7992771	0.00576296	0.862608
869	g	869	16225	8354	7861123	11909	115	1936	587	7897726	0.00463462	0.693718
870	c	870	7423	7846013	3473	17985	105	2095	100	7874999	0.00368076	0.550942
871	a	871	7805086	2681	21428	22427	92	2734	107	7851714	0.00593858	0.888895
872	a	872	7692760	8230	19256	15804	108	1924	277	7736158	0.00560976	0.839678
873	c	873	4157	7699527	3774	17638	88	2033	27	7725184	0.00332122	0.497125
874	g	874	18005	4915	7895151	9488	80	1851	70	7927639	0.00409807	0.613405
875	t	875	13106	13391	2640	7905627	91	1779	25	7934855	0.0036835	0.551351
876	c	876	12603	7903927	2333	6689	94	1762	128	7925646	0.00274034	0.410179
877	t	877	22115	15276	3956	7959208	96	1796	78	8000651	0.00517995	0.775343
878	a	878	7999400	1859	17536	11326	86	1749	10	8030207	0.00383639	0.574237
879	c	879	5640	7994676	7044	20898	96	1844	52	8028354	0.00419488	0.627896
880	g	880	25276	2976	7931766	8349	97	1744	80	7968464	0.0046054	0.689344
881	c	881	8628	8068716	2830	12943	85	2504	24	8093202	0.0030255	0.452862
882	c	882	14866	8046311	3798	12453	132	1794	27	8077560	0.00386862	0.579061
883	a	883	8082128	6477	17199	21140	103	4118	827	8127047	0.0055271	0.827305
884	t	884	18879	21415	6630	8090690	101	5268	54	8137715	0.00577865	0.864957
885	t	885	24536	20053	6275	8173269	85	1541	333	8224218	0.006195	0.927277
886	g	886	15011	2991	8308231	8705	90	10707	19	8335028	0.00321499	0.481224
887	g	887	14383	2506	8323975	4570	79	1381	54	8345513	0.00258079	0.386296
888	t	888	22058	23360	4561	8191209	93	2274	35	8241281	0.00607575	0.909428
889	g	889	10393	1785	8177880	7229	107	1582	53	8197394	0.00238051	0.356319
890	a	890	8070239	3877	19547	22955	104	1635	14	8116722	0.00572682	0.857199
891	c	891	7731	8048894	6336	14046	107	1660	19	8077114	0.00349382	0.522961
892	t	892	21708	17825	5676	7989869	74	1854	94	8035152	0.00563561	0.843547
893	g	893	16735	2965	8081117	3804	109	1533	132	8104730	0.00291348	0.436095
894	t	894	26034	23757	4271	8082892	84	1561	246	8137038	0.00665426	0.996021
895	g	895	18100	3330	8194803	5935	109	1699	53	8222277	0.00334141	0.500147
896	c	896	8949	8205717	7332	26703	112	2816	30	8248813	0.00522451	0.782013
897	c	897	19668	8172703	2940	20317	91	1574	141	8215719	0.00523582	0.783705
898	g	898	13661	3045	8234480	13111	104	1985	20	8264401	0.00362047	0.541917
899	a	899	8223428	4669	21283	21298	131	1599	100	8270809	0.0057287	0.857481
900	c	900	5884	8184272	6170	18156	137	1803	56	8214619	0.00369427	0.552964
901	g	901	20750	4304	8172305	7622	74	1534	156	8205055	0.00399144	0.597445
902	t	902	19778	23911	4399	8346864	113	1535	367	8395065	0.00574159	0.85941
903	g	903	10065	1204	8331026	6758	110	1683	85	8349163	0.00217231	0.325155
904	a	904	8209781	3126	24103	22434	83	1967	29	8259527	0.00602286	0.901511
905	g	905	10180	2151	8163840	12760	110	2926	21	8189041	0.00307741	0.460631
906	g	906	5316	1272	8155595	4479	114	1784	58	8166776	0.00136908	0.204927
907	a	907	8078015	4805	20726	12346	139	2114	43	8116031	0.00468406	0.701118
908	c	908	7098	8009279	5790	20479	97	2105	68	8042743	0.00416077	0.62279
909	g	909	22517	3518	8060310	12156	84	2120	751	8098585	0.00472613	0.707415
910	c	910	6757	8412672	3033	10300	118	13861	40	8432880	0.00239633	0.358687
911	c	911	18341	8405784	4992	12069	139	1582	276	8441325	0.00421036	0.630213
912	c	912	8685	8397147	2718	11695	79	1574	196	8420324	0.00275251	0.412
913	a	913	8415676	5196	26250	21176	122	2321	27	8468420	0.00622832	0.932264
914	a	914	8372243	7344	29335	27767	101	1579	12	8436790	0.00765066	1.14516
915	g	915	8163	1873	8375727	10271	139	1689	26	8396173	0.00243516	0.364498
916	a	916	8371893	6114	13002	13673	109	1730	129	8404791	0.0039142	0.585883
917	t	917	15595	19898	5725	8353781	98	1720	1307	8395097	0.00492144	0.736649
918	g	918	13701	2399	8359097	9957	101	2503	79	8385255	0.00311952	0.466935
919	g	919	15919	4074	8396953	9597	109	1639	275	8426652	0.00352441	0.52754
920	c	920	9179	8437348	6998	22062	113	1818	92	8475700	0.00452494	0.677299
921	c	921	23119	8371530	5510	12297	81	1740	57	8412537	0.00487451	0.729624
922	t	922	17054	21660	9827	8318798	103	3611	110	8367442	0.00581349	0.870171
923	a	923	8379829	4158	15227	10181	136	1869	114	8409531	0.00353194	0.528667
924	t	924	17435	12694	2618	8335204	78	2075	37	8368029	0.00392267	0.587151
925	c	925	6869	8377266	1756	7222	122	1814	163	8393235	0.0019026	0.284785
926	t	926	28196	20279	9553	8348592	79	3275	79	8406699	0.00691199	1.0346
927	t	927	27249	24469	3977	8426189	104	1720	4433	8481988	0.00657853	0.984684
928	g	928	18396	3697	8508573	7526	120	2787	193	8538312	0.00348301	0.521342
929	c	929	9796	8449832	9565	24468	124	4118	27	8493785	0.00517472	0.774561
930	c	930	21463	8387322	4389	23295	106	3048	120	8436575	0.00583803	0.873846
931	g	931	18310	3413	8429947	13901	154	2368	107	8465725	0.00422622	0.632587
932	g	932	17284	3453	8479329	12342	120	1606	158	8512528	0.00390002	0.583761
933	c	933	7348	8347668	3980	17412	86	2096	75	8376494	0.0034413	0.515099
934	c	934	8706	8385003	2794	8851	103	1860	150	8405457	0.00243342	0.364238
935	t	935	16771	26728	8972	8386348	130	2491	127	8438949	0.00623312	0.932983
936	c	936	6685	8519147	1505	9993	96	4542	152	8537426	0.00214104	0.320475
937	c	937	20392	8508738	3718	14968	129	1742	242	8547945	0.00458672	0.686547
938	a	938	8459990	3630	29077	22982	136	1851	119	8515815	0.00655545	0.98123
939	c	939	6454	8499236	6066	28785	75	1687	3130	8540616	0.00484508	0.72522
940	g	940	27100	5080	8508693	10558	145	6110	126	8551576	0.00501463	0.750598
941	c	941	9412	8451402	3960	14758	117	12628	89	8479649	0.00333115	0.498612
942	c	942	14939	8428672	4256	14897	115	5730	198	8462879	0.00404201	0.605014
943	a	943	8494796	6616	28377	23079	93	7099	63	8552961	0.00680057	1.01792
944	a	944	8483511	7845	25065	20275	97	5710	31	8536793	0.00624145	0.934231
945	c	945	4393	8470023	6069	12702	124	5752	34	8493311	0.00274192	0.410415
946	a	946	8439554	6695	18119	16186	148	5758	84	8480702	0.00485196	0.726248
947	t	947	16070	15060	2597	8397897	108	5718	25	8431732	0.00401282	0.600645
948	c	948	10090	8441665	3322	15720	140	5802	240	8470937	0.00345558	0.517237
949	g	949	24104	4471	8551690	10512	92	5932	47	8590869	0.00456054	0.682629
950	c	950	7988	8596336	4950	13698	107	7231	221	8623079	0.00310133	0.464212
951	c	951	19609	8595664	4036	18106	101	5824	56	8637516	0.00484537	0.725263
952	g	952	23607	4198	8620579	7705	114	6053	117	8656203	0.00411543	0.616004
953	t	953	22338	26085	5429	8607250	138	5831	245	8661240	0.00623352	0.933043
954	g	954	13779	2373	8663441	12846	139	10042	96	8692578	0.00335194	0.501724
955	g	955	22289	4783	8639280	9140	98	1288	68	8675590	0.00418531	0.626463
956	c	956	7526	8621209	4397	23193	137	7985	1160	8656462	0.00407245	0.60957
957	c	957	10790	8630306	3324	16158	146	1424	139	8660724	0.00351218	0.525708
958	a	958	8613653	6477	29990	25437	96	3394	81	8675653	0.00714644	1.06969
959	a	959	8650935	5536	25094	20392	109	1400	28	8702066	0.00587573	0.879489
960	c	960	4645	8648268	6716	14522	78	1777	54	8674229	0.00299289	0.44798
961	a	961	8762154	9923	20015	18655	118	1537	73	8810865	0.00552852	0.827517
962	t	962	20437	16818	4112	8722875	118	1509	27	8764360	0.00473337	0.708499
963	c	963	12027	8671709	2556	16507	113	1603	80	8702912	0.00358535	0.536661
964	g	964	23607	7039	8700358	7842	102	1679	43	8738948	0.00441586	0.660973
965	t	965	28389	26102	6041	8726483	123	1465	35	8787138	0.0069027	1.03321
966	c	966	9166	8778422	3953	9221	107	1490	129	8800869	0.00255054	0.381769
967	a	967	8626669	5537	27065	18977	83	1599	78	8678331	0.00595299	0.891052
968	a	968	8600044	7556	20279	17682	148	1245	27	8645709	0.00528181	0.79059
969	c	969	5621	8646619	5390	13152	86	1749	28	8670868	0.00279661	0.4186
970	t	970	26698	16323	5971	8611053	112	1308	63	8660157	0.0056701	0.84871
971	c	971	13779	8703220	3376	8505	122	1250	38	8729002	0.0029536	0.4421
972	t	972	25874	25660	9470	8684661	113	1399	74	8745778	0.00698817	1.046
973	g	973	15593	3346	8799687	3800	160	1299	113	8822586	0.0025955	0.388498
974	t	974	26582	29221	6334	8743788	78	1271	79	8806003	0.00706507	1.05751
975	g	975	8022	1005	8862181	4391	106	2035	53	8875705	0.00152371	0.228071
976	a	976	8745952	3254	24085	23154	97	1853	123	8796542	0.00575112	0.860837
977	a	977	8637362	7862	24228	15223	117	1565	30	8684792	0.00546127	0.817451
978	g	978	11535	1400	8669167	7447	80	1602	50	8689629	0.00235476	0.352464
979	c	979	5970	8614018	4307	20623	113	1862	58	8645031	0.00358738	0.536964
980	a	980	8582459	4433	22408	20378	86	1635	58	8629764	0.00548161	0.820496
981	g	981	11969	2131	8608409	7306	104	1590	136	8629919	0.00249249	0.37308
982	c	982	10094	8542223	4747	26697	93	1857	220	8583854	0.00484992	0.725943
983	g	983	20008	2235	8533856	15516	122	1921	119	8571737	0.00441929	0.661486
984	g	984	13867	2083	8549068	5865	89	1359	33	8570972	0.0025556	0.382527
985	c	985	6957	8477291	3234	16201	80	1524	122	8503763	0.00311298	0.465955
986	c	986	12429	8473094	2652	7330	106	1509	84	8495611	0.00265043	0.39672
987	t	987	15314	20834	2420	8322688	104	2446	112	8361360	0.00462509	0.69229
988	c	988	7712	8432608	1475	8131	118	1669	50	8450044	0.00206342	0.308856
989	t	989	25406	27431	3936	8419086	118	2258	260	8475977	0.00671203	1.00467
990	c	990	11831	8668934	2459	12130	91	16800	80	8695445	0.00304884	0.456355
991	c	991	16589	8722557	4060	11186	93	1433	186	8754485	0.00364704	0.545895
992	a	992	8648914	5938	38831	26127	117	2008	247	8719927	0.00814376	1.21897
993	g	993	9518	2904	8756190	19809	78	1516	61	8788499	0.00367628	0.550272
994	g	994	14850	4025	8864189	10582	110	1258	103	8893756	0.00332447	0.497611
995	c	995	8837	8817673	3526	17733	110	1646	20	8847879	0.00341393	0.511002
996	c	996	18876	8794074	2715	9961	73	1315	106	8825699	0.00358329	0.536352
997	t	997	19981	22688	3145	8815966	101	2547	89	8861881	0.00518118	0.775527
998	a	998	8862932	3520	21838	14542	126	1518	20	8902958	0.00449581	0.67294
999	c	999	5733	8865181	6060	17994	108	1474	95	8895076	0.00336085	0.503057
1000	a	1000	8708927	9586	28164	21458	107	1819	86	8768242	0.00676475	1.01256
1001	a	1001	8658222	14476	25947	18335	91	1361	24	8717071	0.00675101	1.0105
1002	g	1002	10604	3144	8665182	16931	107	1517	170	8695968	0.00354026	0.529912
1003	c	1003	8141	8624732	4990	17484	143	2001	19	8655490	0.00355358	0.531906
1004	c	1004	20630	8636474	4820	15389	107	1400	463	8677420	0.00471868	0.7063
1005	g	1005	18618	3384	8623531	14939	74	3602	37	8660546	0.00427398	0.639736
1006	g	1006	12873	1811	8597920	13200	126	1408	23	8625930	0.00324719	0.486044
1007	g	1007	15044	3080	8607865	3614	90	1465	65	8629693	0.00252941	0.378605
1008	t	1008	15669	21975	3641	8447089	73	2490	19	8488447	0.00487227	0.729289
1009	g	1009	24570	2938	8497576	6132	81	1675	62	8531297	0.00395262	0.591635
1010	c	1010	4461	8494746	2052	23166	88	1461	52	8524513	0.00349193	0.522677
1011	a	1011	8500856	4379	23346	20234	122	1364	53	8548937	0.00562421	0.84184
1012	c	1012	5381	8533558	4014	17739	103	1378	77	8560795	0.0031816	0.476226
1013	t	1013	28096	25335	7894	8522136	74	1618	198	8583535	0.00715311	1.07069
1014	g	1014	12172	1850	8612113	7686	123	1624	38	8633944	0.00252851	0.378471
1015	a	1015	8546475	4099	24549	20359	92	1329	109	8595574	0.00571213	0.855
1016	c	1016	4527	8523605	5773	17989	129	1535	17	8552023	0.00332296	0.497385
1017	g	1017	18534	2485	8511778	4323	86	1635	106	8537206	0.00297849	0.445825
1018	t	1018	15515	22457	22922	8473448	91	2460	540	8534433	0.00714576	1.06959
1019	t	1019	19700	17967	2481	8532767	111	1389	232	8573026	0.00469601	0.702906
1020	c	1020	7096	8523200	1732	9295	114	2150	31	8541437	0.00213512	0.319588
1021	c	1021	11958	8526144	2776	9523	63	1315	86	8550464	0.00284429	0.425738
1022	t	1022	18978	17790	2577	8607303	122	1793	183	8646770	0.00456436	0.683201
1023	c	1023	8447	8728870	2003	10088	90	2145	23	8749498	0.00235762	0.352892
1024	c	1024	28839	8707822	5942	11451	83	1288	99	8754137	0.00529064	0.791911
1025	t	1025	26639	22060	9466	8450864	63	2895	33	8509092	0.00684303	1.02428
1026	g	1026	12159	4813	8470203	4088	89	2490	43	8491352	0.00249065	0.372805
1027	t	1027	23934	23754	5685	8445865	94	2227	228	8499332	0.00629073	0.941606
1028	c	1028	8923	8554312	3287	11046	139	6423	36	8577707	0.00272742	0.408244
1029	c	1029	9439	8559030	4227	12625	68	1323	130	8585389	0.00307022	0.459555
1030	a	1030	8524895	9066	21952	21326	117	1777	625	8577356	0.00611622	0.915485
1031	t	1031	22628	18235	31913	8542320	97	1723	1694	8615193	0.00845866	1.26611
1032	g	1032	13749	1776	8514040	7068	100	18259	33	8536733	0.00265828	0.397895
1033	g	1033	11451	3280	8506028	15015	107	1548	405	8535881	0.00349735	0.523489
1034	g	1034	10435	2783	8499135	14997	85	1379	61	8527435	0.0033187	0.496748
1035	g	1035	6987	1226	8481726	6244	90	1480	25	8496273	0.00171216	0.256279
1036	a	1036	8326182	3113	25434	19903	79	2088	91	8374711	0.00579471	0.867361
1037	g	1037	3428	817	8291824	8035	88	2394	660	8304192	0.00148937	0.222931
1038	a	1038	8256680	1469	19980	16765	119	7406	110	8295013	0.00462121	0.69171
1039	a	1039	8334202	9224	18245	18828	57	1657	34	8380556	0.00553114	0.827909
1040	a	1040	8339671	10091	21130	9474	77	1609	27	8380443	0.00486514	0.728221
1041	t	1041	13556	14707	4613	8378342	103	1769	12	8411321	0.00392079	0.58687
1042	g	1042	6453	1002	8399086	4693	95	1589	38	8411329	0.00145554	0.217867
1043	a	1043	8339950	4463	19890	21713	106	1621	436	8386122	0.00550576	0.824111
1044	t	1044	18339	19293	10203	8290063	82	3223	36	8337980	0.00574684	0.860195
1045	g	1045	10823	1422	8298013	9425	86	1501	115	8319769	0.00261498	0.391414
1046	g	1046	14697	3235	8272202	4624	120	2016	2881	8294878	0.00273374	0.40919
1047	t	1047	18769	16118	8781	8298056	76	3784	111	8341800	0.00524395	0.784923
1048	g	1048	14802	2288	8328702	2893	93	2804	72	8348778	0.00240466	0.359934
1049	t	1049	21527	20388	7022	8325456	113	3221	919	8374506	0.00585706	0.876694
1050	g	1050	13430	1228	8408703	7649	83	9477	86	8431093	0.00265565	0.397501
1051	g	1051	15289	2225	8433096	14028	117	2611	73	8464755	0.0037401	0.559823
1052	g	1052	21129	4757	8477422	6783	106	2494	41	8510197	0.00385126	0.576463
1053	c	1053	8804	8316487	5782	14604	80	8492	15	8345757	0.00350717	0.524959
1054	c	1054	9290	8333973	2187	12989	113	2508	998	8358552	0.00294058	0.440151
1055	a	1055	8285123	4312	23728	20605	111	6898	197	8333879	0.00585034	0.875688
1056	a	1056	8246293	4735	20656	20048	67	2558	1997	8291799	0.00548807	0.821463
1057	a	1057	8264443	8359	12948	10517	112	2574	40	8296379	0.00384939	0.576183
1058	t	1058	15766	14730	1692	8280664	100	4078	26	8312952	0.00388406	0.581372
1059	c	1059	7574	8284504	2612	9870	77	2604	76	8304637	0.00242431	0.362874
1060	a	1060	8159658	6069	25206	28668	102	3052	50	8219703	0.00730501	1.09343
1061	g	1061	10427	2455	7966186	4774	84	3043	25	7983926	0.00222196	0.332587
1062	t	1062	24214	16552	5195	7917569	89	3163	160	7963619	0.00578255	0.865541
1063	g	1063	9081	1072	7996472	7200	81	4003	30	8013906	0.00217547	0.325628
1064	g	1064	11510	1867	7885172	5966	95	2730	14	7904610	0.00245907	0.368078
1065	c	1065	11507	7855059	4588	16529	88	2918	44	7887771	0.00414718	0.620756
1066	t	1066	15400	18227	9629	7852667	75	3149	111	7895998	0.00548772	0.82141
1067	t	1067	14694	16054	5531	7973229	94	2860	64	8009602	0.00454117	0.67973
1068	c	1068	13965	8004669	1897	6956	111	2991	134	8027598	0.00285627	0.427531
1069	t	1069	16751	15669	6153	8062603	78	3389	78	8101254	0.00477099	0.714129
1070	a	1070	8058858	5380	19867	15480	83	3925	150	8099668	0.00503848	0.754167
1071	t	1071	21245	16431	6825	8041280	94	1701	51	8085875	0.00551517	0.82552
1072	g	1072	11909	1867	8084645	3968	123	1452	407	8102512	0.00220512	0.330066
1073	t	1073	25089	22538	6096	8010670	90	1574	291	8064483	0.00667284	0.998801
1074	g	1074	11698	665	8050797	5531	110	6303	75	8068801	0.00223131	0.333986
1075	g	1075	9284	1590	7994073	8905	111	1398	190	8013963	0.00248192	0.371497
1076	g	1076	18035	4003	8001988	6583	95	1333	137	8030704	0.00357578	0.535228
1077	c	1077	7595	8051795	5805	16515	123	2137	372	8081833	0.00371673	0.556326
1078	c	1078	18299	7966245	2926	18892	106	1467	63	8006468	0.00502381	0.751972
1079	g	1079	17388	1496	7915533	15106	84	1858	47	7949607	0.00428625	0.641572
1080	g	1080	16806	4426	7929865	6893	74	1437	48	7958064	0.00354345	0.530389
1081	c	1081	15851	7928694	3944	15340	122	1462	58	7963951	0.00442707	0.662651
1082	t	1082	20846	19910	2664	7897454	71	1540	85	7940945	0.0054768	0.819777
1083	c	1083	5192	8071571	841	9107	77	1660	128	8086788	0.00188171	0.281657
1084	a	1084	8022404	3955	24370	20930	96	1788	110	8071755	0.00611404	0.915158
1085	t	1085	20289	20019	4443	8111482	96	1613	161	8156329	0.00549843	0.823013
1086	g	1086	11493	912	8207114	7175	77	2239	64	8226771	0.00238939	0.357648
1087	g	1087	12350	2813	8188938	4495	87	1467	55	8208683	0.00240538	0.360041
1088	t	1088	17124	19339	6045	8143098	124	2395	83	8185730	0.00520809	0.779555
1089	t	1089	23816	18487	5265	8134332	104	1593	1067	8182004	0.00582645	0.872111
1090	c	1090	15099	8110058	2768	18050	154	2438	133	8146129	0.00442799	0.662789
1091	g	1091	20322	2675	8171977	16775	67	1864	65	8211816	0.00485142	0.726169
1092	g	1092	16508	3077	8186778	8874	100	1673	53	8215337	0.0034763	0.520338
1093	c	1093	9913	8398943	5429	20120	96	1897	39	8434501	0.00421578	0.631024
1094	t	1094	42663	38400	12045	11082034	88	2404	208	11175230	0.00833952	1.24827
1095	g	1095	18032	4547	11256739	11236	81	3646	107	11290635	0.00300213	0.449364
1096	a	1096	11265923	5770	28004	23267	105	3438	102	11323069	0.00504687	0.755423
1097	c	1097	7469	11358206	6122	21898	87	15456	26	11393782	0.0031224	0.467366
1098	c	1098	12396	11366439	6730	21082	97	2035	245	11406744	0.00353344	0.52889
1099	a	1099	11281103	9625	38799	31335	82	4658	194	11360944	0.00702767	1.05191
1100	a	1100	11230917	13186	37713	24130	107	2377	325	11306053	0.00664564	0.99473
1101	g	1101	7214	1840	11272479	18299	157	2313	138	11299989	0.00243452	0.364402
1102	a	1102	11231996	8241	19872	15847	90	2380	97	11276046	0.00390651	0.584733
1103	g	1103	15211	4688	11259448	14286	104	2152	218	11293737	0.00303611	0.454449
1104	c	1104	11275	11224618	6352	29459	110	2705	82	11271814	0.00418708	0.626729
1105	c	1105	22078	11201281	4611	22467	109	2241	749	11250546	0.0043789	0.65544
1106	g	1106	28948	5687	11157228	15928	117	5200	73	11207908	0.00452181	0.676831
1107	g	1107	19203	2387	11133286	14506	82	2395	40	11169464	0.00323901	0.48482
1108	g	1108	12186	2011	11113554	6878	93	2206	442	11134722	0.00190108	0.284557
1109	a	1109	10981504	2919	33029	18404	170	2823	84	11036026	0.00494037	0.739482
1110	c	1110	3743	10970461	2944	14197	93	5312	75	10991438	0.00190848	0.285665
1111	c	1111	15741	10966105	2651	11126	108	2729	128	10995731	0.00269432	0.40329
1112	t	1112	25049	26332	5733	10817217	118	4171	54	10874449	0.00526298	0.787771
1113	g	1113	16783	6113	10816430	7204	81	4038	49	10846611	0.00278253	0.416493
1114	t	1114	33162	35378	7704	10757321	83	3665	59	10833648	0.00704536	1.05456
1115	t	1115	29965	21817	2685	10770903	100	3386	79	10825470	0.00504061	0.754487
1116	c	1116	11516	10737429	2291	21156	167	4674	68	10772559	0.00326106	0.488121
1117	g	1117	22214	4302	10731422	6403	97	3443	458	10764438	0.00306714	0.459094
1118	t	1118	22349	21596	3969	10703028	79	3371	79	10751021	0.00446404	0.668185
1119	c	1119	15798	10689694	3600	11888	153	3282	92	10721133	0.00293243	0.438931
1120	t	1120	36038	19423	3706	10636696	115	3335	183	10695978	0.00554246	0.829604
1121	c	1121	16922	10715446	1562	12739	86	2775	219	10746755	0.00291334	0.436074
1122	t	1122	27562	23237	4859	10668685	92	3415	160	10724435	0.00519841	0.778106
1123	a	1123	10655425	6486	28322	15924	233	2749	40	10706390	0.00476024	0.71252
1124	c	1124	8884	10590934	7058	29664	70	2794	48	10636610	0.00429422	0.642766
1125	g	1125	23144	1197	10564512	8446	81	2953	327	10597380	0.00310152	0.464241
1126	a	1126	10435432	3331	24331	27099	221	2698	30	10490414	0.00524117	0.784506
1127	g	1127	18288	5104	10434792	16873	107	2644	290	10475164	0.00385407	0.576883
1128	c	1128	15224	10420749	6232	20035	132	2601	244	10462372	0.00397835	0.595486
1129	t	1129	22356	32715	4436	10413539	61	2917	382	10473107	0.00568771	0.851345
1130	g	1130	15535	1957	10604358	17364	80	6197	45	10639294	0.00328368	0.491506
1131	g	1131	10187	3353	10594578	9356	79	2351	1985	10617553	0.00216387	0.323891
1132	a	1132	10525694	2245	32770	20325	72	11790	24	10581106	0.00523688	0.783865
1133	a	1133	10495553	5748	31775	15773	110	2583	37	10548959	0.00506268	0.75779
1134	a	1134	10470379	6856	25554	19803	81	2305	74	10522673	0.00496965	0.743865
1135	a	1135	10490313	4372	18030	16957	103	2207	87	10529775	0.00374766	0.560955
1136	c	1136	8923	10544960	4370	15514	70	5117	37	10573837	0.00273099	0.408778
1137	c	1137	15553	10544204	2680	14453	80	2194	851	10576970	0.00309786	0.463693
1138	a	1138	10480717	13443	26704	20133	150	2452	64	10541147	0.00573277	0.85809
1139	t	1139	33408	27206	6008	10421364	90	2466	37	10488076	0.00636075	0.952087
1140	g	1140	10502	1314	10449287	6453	99	2297	102	10467655	0.00175474	0.262652
1141	a	1141	10212665	6744	24914	28368	66	2790	141	10272757	0.00584965	0.875584
1142	g	1142	10879	4068	10264064	16170	87	2392	40	10295268	0.00303091	0.453671
1143	g	1143	17527	5259	10234148	9608	145	2123	67	10266687	0.00316938	0.474397
1144	c	1144	9588	10212852	4208	20064	74	2355	27	10246786	0.00331167	0.495696
1145	a	1145	10035013	5435	27906	22775	80	2907	61	10091209	0.00556881	0.833548
1146	g	1146	13292	3590	10038264	5401	81	2536	68	10060628	0.00222292	0.332731
1147	t	1147	24608	20621	3568	9984959	83	2753	133	10033839	0.00487151	0.729176
1148	c	1148	8155	9993152	2272	11334	85	2334	267	10014998	0.00218133	0.326505
1149	t	1149	28672	28179	3274	10068782	124	3020	214	10129031	0.00594815	0.890328
1150	c	1150	7503	10233717	1581	7895	87	4998	217	10250783	0.00166485	0.249197
1151	c	1151	23470	10243307	4799	13572	105	1828	96	10285253	0.00407827	0.610441
1152	a	1152	10193294	3762	32285	21519	73	2720	61	10250933	0.0056228	0.84163
1153	c	1153	6970	10293997	4668	19278	67	4481	24	10324980	0.00300078	0.449162
1154	c	1154	23666	10285467	5772	10648	87	1577	166	10325640	0.00389061	0.582352
1155	t	1155	34283	17101	8976	10214912	374	16399	120	10275646	0.00591048	0.88469
												0.630755
												0.259584

## Sheet: Control
	X	Pos	A	C	G	T	N	DEL	INS	SUM_ACGTN	Mutation_frequency	Norm_Mutation_frequency
37	a	37	16613528	36559	8098	20565	235	3079	412	16678985	0.00392452	0.587428
38	t	38	22557	10709	17986	16768257	134	917	1736	16819643	0.00305512	0.457295
39	g	39	10851	2627	16808282	7854	122	29752	98	16829736	0.00127477	0.190809
40	g	40	19879	3969	16734429	20019	124	789	429	16778420	0.00262188	0.392447
41	g	41	28919	4621	16264162	27818	128	1163	51	16325648	0.00376622	0.563734
42	g	42	23078	10767	16259496	8737	193	1545	134	16302271	0.00262387	0.392745
43	t	43	19984	48690	6756	16166534	140	2241	820	16242104	0.00465272	0.696427
44	c	44	13248	16327613	3941	7121	229	24255	96	16352152	0.00150066	0.224621
45	c	45	10309	13455947	1635	18320	116	1554	114	13486327	0.00225265	0.33718
46	c	46	4443	13489044	2172	11565	127	1314	112	13507351	0.00135534	0.202869
47	a	47	13388118	15066	50297	47226	131	1705	846	13500838	0.00834911	1.24971
48	g	48	14290	3211	13446986	19727	128	3807	19	13484342	0.00277032	0.414666
49	g	49	21312	3075	13466871	6770	111	1989	215	13498139	0.00231647	0.346732
50	t	50	13626	17726	4507	13110998	140	2660	114	13146997	0.00273819	0.409857
51	c	51	13133	13154375	6293	6964	183	2620	185	13180948	0.00201602	0.30176
52	t	52	18841	29556	8377	13115199	135	2589	362	13172108	0.00432042	0.646687
53	c	53	10649	13221139	4031	25243	209	3381	928	13261271	0.00302626	0.452975
54	g	54	23663	4743	13319796	35238	102	4394	218	13383542	0.00476301	0.712935
55	g	55	33057	8816	13351025	9085	149	1823	263	13402132	0.00381335	0.570788
56	t	56	26728	28629	9303	13299993	153	2307	142	13364806	0.00484953	0.725885
57	g	57	21900	2402	13309284	13779	118	10150	44	13347483	0.00286189	0.428372
58	g	58	18158	2136	13425892	11481	133	2725	51	13457800	0.00237097	0.35489
59	a	59	13226638	4296	35285	32913	175	8107	4467	13299307	0.00546412	0.817878
60	a	60	13226518	40602	32066	27172	212	2299	54	13326570	0.00750771	1.12377
61	t	61	18473	22292	7241	13239778	166	2470	166	13287950	0.00362524	0.542631
62	c	62	16441	13289067	3243	22961	170	2717	2498	13331882	0.00321147	0.480698
63	g	63	39084	1592	13305088	24709	113	9005	132	13370586	0.00489866	0.73324
64	g	64	14477	3545	13278461	30207	119	2101	52	13326809	0.00362788	0.543026
65	g	65	15335	3593	13308737	7334	186	2191	240	13335185	0.00198332	0.296867
66	a	66	12982108	3182	27322	16968	130	4108	625	13029710	0.00365334	0.546838
67	g	67	28595	3789	12784599	7447	136	2776	58	12824566	0.00311644	0.466474
68	c	68	13198	12768496	2792	16669	130	2892	270	12801285	0.00256138	0.383392
69	t	69	18529	18775	7210	12938020	179	2690	201	12982713	0.0034425	0.515279
70	c	70	13833	13050466	2363	12347	154	2561	312	13079163	0.0021941	0.328416
71	t	71	24991	39990	8206	13084264	177	2691	225	13157628	0.00557578	0.834591
72	g	72	33970	5471	13335082	13876	130	2292	287	13388529	0.003992	0.597529
73	c	73	9962	13408187	3256	23753	176	2144	51	13445334	0.00276282	0.413543
74	a	74	13333185	7353	49378	39165	201	2318	191	13429282	0.00715578	1.07109
75	c	75	11705	13044678	7193	36633	138	2569	302	13100347	0.00424943	0.636061
76	g	76	39189	6374	13004459	5841	134	3802	115	13055997	0.00394746	0.590862
77	t	77	31754	28266	30737	13059660	165	3717	162	13150582	0.00691391	1.03489
78	g	78	23589	5366	13120203	23998	123	5859	109	13173279	0.00402907	0.603077
79	g	79	20583	4927	13227597	8992	139	2847	113	13262238	0.002612	0.390969
80	t	80	20085	25237	15369	13338725	151	4138	156	13399567	0.00454059	0.679643
81	g	81	27448	5647	13336299	17270	150	2995	227	13386814	0.00377349	0.564822
82	a	82	13287754	3675	30152	30813	191	4953	800	13352585	0.00485531	0.726751
83	t	83	14792	22818	19529	13322708	142	6003	448	13379989	0.00428109	0.640801
84	t	84	24451	30339	14688	13348750	164	4094	2039	13418392	0.00519004	0.776853
85	g	85	33681	3293	13534291	5827	156	3535	114	13577248	0.0031639	0.473577
86	t	86	35831	25924	17904	13477351	161	2968	1208	13557171	0.00588766	0.881274
87	g	87	17332	7441	13540406	10268	166	18996	202	13575613	0.0025934	0.388184
88	g	88	29475	2615	13321364	22480	138	2267	200	13376072	0.00408999	0.612196
89	g	89	28874	7499	13029517	7178	152	2304	831	13073220	0.00334294	0.500377
90	t	90	40572	30775	15035	12893466	189	3978	9959	12980037	0.00666955	0.998309
91	g	91	21944	2971	12934077	7693	182	26834	1788	12966867	0.00252875	0.378508
92	g	92	16809	3320	12916831	17152	135	2115	934	12954247	0.00288832	0.432328
93	g	93	17874	9563	12837042	17108	180	2050	331	12881767	0.00347196	0.519689
94	g	94	16703	1516	12806945	13445	129	2116	55	12838738	0.00247633	0.370661
95	g	95	25978	4397	12729861	4790	164	2276	71	12765190	0.0027676	0.414259
96	c	96	11791	12578505	4410	11503	176	5248	201	12606385	0.00221158	0.331032
97	t	97	17042	24133	14388	12610224	145	7902	153	12665932	0.00439826	0.658338
98	t	98	19527	27276	10613	12576521	163	2670	106	12634100	0.00455743	0.682163
99	t	99	32934	33485	4740	12573467	184	2820	212	12644810	0.00564208	0.844515
100	g	100	18952	4974	12704928	16323	157	19730	54	12745334	0.00317026	0.474529
101	g	101	15069	4958	12690991	16133	177	2816	37	12727328	0.00285504	0.427346
102	c	102	12136	12607883	16860	41283	161	3595	240	12678323	0.00555594	0.831622
103	g	103	23108	1538	12552199	16225	121	6043	334	12593191	0.00325509	0.487227
104	g	104	23307	3820	12464400	22161	163	2401	1536	12513851	0.0039517	0.591497
105	g	105	19861	2509	12400812	14001	136	2546	75	12437319	0.00293528	0.439357
106	a	106	12453499	4557	23325	41804	159	2998	50	12523344	0.00557718	0.834802
107	t	107	14440	19847	4969	12512576	139	2888	184	12551971	0.00313855	0.469783
108	c	108	9259	12526908	2398	28811	160	3311	3673	12567536	0.00323277	0.483887
109	g	109	39352	3950	12781974	17899	160	3545	330	12843335	0.00477765	0.715127
110	c	110	4905	12842143	4672	18972	155	3492	44	12870847	0.00223016	0.333813
111	a	111	12715506	4948	40224	31796	120	3884	267	12792594	0.00602599	0.901979
112	g	112	25415	4310	12575898	13870	144	3549	7816	12619637	0.00346595	0.518788
113	c	113	10353	12558569	3899	25041	118	6981	138	12597980	0.00312836	0.468258
114	a	114	12474080	4141	26349	28500	140	6433	237	12533210	0.00471787	0.706177
115	g	115	25946	7647	12422172	11788	127	6250	160	12467680	0.00365008	0.546349
116	c	116	9965	12407983	2706	21207	160	10918	158	12442021	0.00273573	0.409488
117	c	117	13617	12364518	4362	14842	118	3723	116	12397457	0.00265692	0.397691
118	a	118	12241542	11928	31965	34914	132	4011	263	12320481	0.00640714	0.95903
119	g	119	26291	9988	12301000	11728	117	4282	122	12349124	0.00389696	0.583303
120	c	120	10064	12265829	4859	27628	143	10004	242	12308523	0.00346865	0.519193
121	c	121	11893	12366728	3483	13945	185	3387	206	12396234	0.00238024	0.356278
122	a	122	12229978	11991	39889	34289	156	4927	441	12316303	0.007009	1.04912
123	g	123	23140	7120	12275660	13871	146	4387	136	12319937	0.00359393	0.537945
124	c	124	13903	12035398	3818	16120	139	4217	228	12069378	0.00281539	0.421412
125	t	125	28121	38450	6749	12207303	120	4180	1078	12280743	0.00598009	0.89511
126	g	126	37040	3775	12357796	12762	106	2857	96	12411479	0.00432527	0.647413
127	c	127	5819	12375637	4601	27333	170	2986	80	12413560	0.00305497	0.457272
128	a	128	12298888	5480	44029	36924	140	6024	376	12385461	0.00698989	1.04626
129	g	129	9251	5583	12304525	15871	104	4459	75	12335334	0.00249762	0.373848
130	g	130	20422	4896	12304132	8380	202	3001	1195	12338032	0.0027476	0.411265
131	c	131	8971	12459618	4358	17274	181	6464	124	12490402	0.00246461	0.368907
132	c	132	11802	12424904	1671	17055	132	3183	59	12455564	0.00246155	0.368449
133	c	133	19583	12361673	3762	5830	132	3093	542	12390980	0.00236519	0.354025
134	t	134	36044	43793	4273	12268033	160	7939	167	12352303	0.00682221	1.02116
135	g	135	14019	5585	12380807	12737	122	3983	74	12413270	0.00261519	0.391445
136	a	136	12287025	3693	37451	31085	185	3488	43	12359439	0.005859	0.876985
137	a	137	12365822	6870	31553	18493	151	3415	23	12422889	0.0045937	0.687592
138	c	138	6483	12319421	6261	25180	125	3560	121	12357470	0.00307903	0.460874
139	g	139	26593	5174	12349232	7741	218	3522	231	12388958	0.00320657	0.479964
140	t	140	15393	39802	5987	12456653	140	4094	1286	12517975	0.00489872	0.733247
141	c	141	10472	12540682	1835	18758	119	10115	107	12571866	0.00248046	0.371279
142	c	142	22184	12561429	2854	20642	161	3840	617	12607270	0.00363608	0.544254
143	c	143	8257	12569108	1860	10197	174	4119	43	12589596	0.00162738	0.243588
144	c	144	15721	12560815	1454	6956	118	4142	1102	12585064	0.00192681	0.288408
145	t	145	28166	34443	10203	12611619	167	10557	161	12684598	0.00575336	0.861171
146	t	146	33672	26430	5194	12652052	160	3644	140	12717508	0.00514692	0.770399
147	c	147	5236	12716844	1497	8613	186	4183	50	12732376	0.00121988	0.182594
148	a	148	12705248	7120	37215	31163	141	3592	580	12780887	0.00591813	0.885835
149	t	149	31664	28886	7943	12796257	124	4003	122	12864874	0.00533367	0.798352
150	g	150	23687	4197	12842657	12776	157	3809	1131	12883474	0.00316817	0.474216
151	c	151	22362	12650645	7512	23071	148	4580	230	12703738	0.00417932	0.625567
152	t	152	32698	31077	7367	12631458	135	4788	248	12702735	0.00561115	0.839886
153	g	153	20905	5204	12664587	21848	126	11460	195	12712670	0.00378229	0.566139
154	g	154	24072	11141	12747694	7992	165	5227	181	12791064	0.00339065	0.507518
155	t	155	24675	36175	5566	12616160	155	6429	230	12682731	0.00524895	0.785671
156	g	156	22171	6911	12568104	23211	169	11381	80	12620566	0.00415687	0.622206
157	g	157	15132	3372	12574611	13350	158	13269	133	12606623	0.0025393	0.380086
158	a	158	12460434	5199	38955	37941	185	13514	781	12542714	0.00655998	0.981909
159	c	159	6881	12293855	5687	15766	121	12424	85	12322310	0.00230923	0.345649
160	a	160	12318147	7564	28147	29127	153	13126	332	12383138	0.00524835	0.785581
161	t	161	27211	34024	7998	12586080	176	11967	359	12655489	0.0054845	0.820928
162	g	162	15737	2927	12653354	14884	150	4178	84	12687052	0.00265609	0.397568
163	a	163	12568804	6285	31759	37308	136	8594	49	12644292	0.00597012	0.893618
164	a	164	12407520	7987	31908	34169	137	4095	196	12481721	0.00594477	0.889823
165	g	165	14609	3194	12377356	16504	102	5369	68	12411765	0.00277229	0.414961
166	g	166	11930	1945	12400508	7399	189	3969	93	12421971	0.00172783	0.258624
167	a	167	12061246	2076	32811	20508	181	5291	349	12116822	0.00458668	0.686542
168	c	168	6672	12003835	27095	11053	127	4664	229	12048782	0.00373042	0.558375
169	t	169	23749	33898	4675	11987596	128	5701	359	12050046	0.00518255	0.775733
170	c	170	7806	12603543	2325	9567	229	5006	46	12623470	0.00157857	0.236282
171	c	171	16931	12589074	2338	13829	116	3359	63	12622288	0.00263138	0.393869
172	t	172	21962	32092	10089	12511584	120	8418	2633	12575847	0.00511003	0.764878
173	t	173	24974	49725	3097	12693850	157	3261	499	12771803	0.00610352	0.913585
174	c	174	12062	12771544	3050	13215	112	6007	119	12799983	0.0022218	0.332562
175	c	175	21361	12777952	2285	18444	163	3428	695	12820205	0.00329581	0.493322
176	a	176	12786797	6906	33858	26573	131	3478	828	12854265	0.00524869	0.785631
177	c	177	4428	12891342	2579	21864	109	3262	96	12920322	0.00224298	0.335732
178	c	178	20331	12939217	3980	13942	142	2367	70	12977612	0.00295856	0.442841
179	a	179	12841222	9116	31465	44726	153	3464	395	12926682	0.00661113	0.989564
180	c	180	6188	12872268	8599	17310	110	2433	41	12904475	0.0024958	0.373575
181	a	181	12777069	13708	26767	27885	118	4097	38	12845547	0.00533087	0.797934
182	a	182	12762996	17856	19271	28788	223	2465	88	12829134	0.0051553	0.771653
183	t	183	27244	25184	12606	12787802	151	4248	106	12852987	0.00507158	0.759123
184	g	184	14335	5611	12844691	5300	132	2328	167	12870069	0.00197186	0.295151
185	t	185	34386	42957	8520	12745684	134	2550	112	12831681	0.00670193	1.00315
186	g	186	15354	4138	12743033	17544	137	4533	106	12780206	0.00290864	0.43537
187	g	187	29257	3943	12648033	16171	176	2862	78	12697580	0.00390208	0.58407
188	c	188	11597	12657915	5411	25509	177	3027	31	12700609	0.00336157	0.503165
189	t	189	29578	32076	4168	12497030	135	3217	210	12562987	0.0052501	0.785844
190	g	190	27943	4097	12541531	7718	102	2500	199	12581391	0.00316817	0.474217
191	c	191	9150	12530809	2999	18606	231	2781	162	12561795	0.00246669	0.369217
192	t	192	16422	17902	4975	12470252	124	2869	664	12509675	0.0031514	0.471707
193	c	193	12287	12586446	1919	7176	150	2610	1293	12607978	0.00170781	0.255627
194	t	194	28969	36081	4579	12595438	129	2555	268	12665196	0.00550785	0.824424
195	c	195	11993	12823137	2473	8306	124	3742	70	12846033	0.00178234	0.266783
196	c	196	30013	12769047	3023	24748	158	2176	336	12826989	0.00451719	0.676141
197	g	197	16074	2621	12726813	10730	126	2294	51	12756364	0.00231657	0.346748
198	a	198	12669389	6260	33004	31972	156	2205	228	12740781	0.00560342	0.838729
199	g	199	17727	1781	12652176	12997	122	2973	57	12684803	0.00257213	0.385001
200	c	200	13457	12693472	3242	23713	193	2361	573	12734077	0.00318869	0.477288
201	c	201	10541	12739735	1287	11299	166	2115	63	12763028	0.00182504	0.273174
202	t	202	26384	31369	3462	12865969	119	3018	68	12927303	0.00474453	0.710169
203	c	203	8103	12964806	1504	15009	150	3545	90	12989572	0.00190661	0.285384
204	c	204	27590	12848792	4623	36228	150	2094	160	12917383	0.00530998	0.794806
205	g	205	31196	6955	12897208	8811	163	2114	92	12944333	0.00364059	0.544929
206	t	206	32906	33775	6476	12908438	112	2193	108	12981707	0.00564402	0.844806
207	g	207	17747	3240	12939329	22654	132	10277	54	12983102	0.00337154	0.504657
208	g	208	10522	4868	12971153	10159	182	1966	124	12996884	0.00197978	0.296337
209	a	209	12606013	5903	40571	42438	125	3228	46	12695050	0.00701352	1.04979
210	g	210	8354	1223	12548882	6251	169	2458	62	12564879	0.00127315	0.190567
211	a	211	12431577	4893	28741	41711	151	2807	548	12507073	0.00603626	0.903517
212	c	212	5725	12603009	6084	15718	163	2665	111	12630699	0.00219228	0.328144
213	a	213	12511621	17220	43426	38702	140	3179	3401	12611109	0.00788892	1.18083
214	g	214	12578	4861	12679486	18036	149	3111	36	12715110	0.00280171	0.419364
215	g	215	14621	2088	12631578	11263	133	2137	38	12659683	0.00222004	0.332299
216	g	216	17706	8919	12700776	7704	162	2155	46	12735267	0.00270831	0.405383
217	t	217	14947	20357	7613	12737160	184	4349	62	12780261	0.00337247	0.504796
218	t	218	14288	19655	2940	12734515	137	2148	85	12771535	0.00289863	0.433872
219	c	219	8734	12867257	2414	23233	150	5423	150	12901788	0.00267645	0.400615
220	g	220	43443	10399	12912432	17849	151	1959	290	12984274	0.005533	0.828188
221	c	221	10222	13035081	4589	16757	153	1879	59	13066802	0.0024276	0.363367
222	c	222	19786	13023767	2012	20039	165	1704	7596	13065769	0.00321466	0.481175
223	a	223	12836615	8969	35546	37184	146	29524	47	12918460	0.00633551	0.948309
224	a	224	12840387	5320	26705	30664	195	1905	37	12903271	0.00487349	0.729472
225	a	225	12924578	6407	19397	21289	128	1760	53	12971799	0.00364028	0.544883
226	a	226	12919963	9485	22186	20098	197	1768	45	12971929	0.00400603	0.59963
227	a	227	12894987	8603	43328	33567	155	1714	330	12980640	0.00659852	0.987677
228	g	228	10892	3586	12886497	9250	156	2136	43	12910381	0.00184998	0.276909
229	a	229	12802528	3302	14851	28856	140	1950	336	12849677	0.00366928	0.549223
230	c	230	9479	12549334	5435	16795	122	2434	16	12581165	0.00253005	0.378702
231	a	231	12375894	31295	17614	24736	163	3672	214	12449702	0.0059285	0.887386
232	t	232	17761	39290	29297	12430263	149	2842	127	12516760	0.00691049	1.03437
233	t	233	28016	26124	10908	12489719	143	2459	70	12554910	0.00519247	0.777217
234	c	234	6902	12752747	3547	11342	161	2434	21	12774699	0.0017184	0.257212
235	a	235	12698561	5676	19850	30351	183	2703	1284	12754621	0.00439527	0.657891
236	t	236	14302	21767	19363	12626999	181	6147	24	12682612	0.00438498	0.656351
237	t	237	23382	27063	13960	12611656	150	2086	129	12676211	0.00509261	0.76227
238	t	238	18301	24366	2654	12793773	199	1987	361	12839293	0.00354537	0.530676
239	c	239	8591	12818656	3007	5607	170	1993	51	12836031	0.00135361	0.202611
240	t	240	31439	26981	6119	12750442	146	6239	115	12815127	0.00504755	0.755525
241	t	241	10577	21988	3235	12807372	220	1969	99	12843392	0.00280456	0.41979
242	a	242	12792079	2740	21226	16403	160	2358	37	12832608	0.00315828	0.472737
243	c	243	7066	12849275	4388	15081	147	2038	24	12875957	0.00207223	0.310175
244	t	244	28389	20140	2497	12856382	153	2227	69	12907561	0.00396504	0.593493
245	c	245	21076	13111371	2535	25732	137	2200	63	13160851	0.00375964	0.562748
246	g	246	26766	3632	13098632	32136	143	3827	28	13161309	0.00476222	0.712816
247	g	247	24648	5603	13172474	7077	158	2207	28	13209960	0.00283771	0.424752
248	t	248	26129	29341	5346	13040142	210	3390	59	13101168	0.00465806	0.697225
249	g	249	14847	1611	13091559	9672	155	2383	88	13117844	0.00200376	0.299926
250	a	250	12939839	2097	25619	26763	222	2641	88	12994540	0.00420954	0.63009
251	c	251	6672	12940311	4249	7368	187	3256	431	12958787	0.00142575	0.213409
252	t	252	23092	28702	6142	12899147	117	4396	66	12957200	0.00448037	0.670628
253	t	253	30207	35055	5051	12984920	165	2252	55	13055398	0.00539838	0.808038
254	t	254	33160	30653	1911	13073112	194	2155	74	13139030	0.00501696	0.750946
255	c	255	10755	13183150	2855	10528	148	6453	97	13207436	0.00183881	0.275236
256	a	256	13108835	10491	34282	33481	124	6065	120	13187213	0.00594348	0.88963
257	a	257	12984297	8712	33161	40139	182	2506	51	13066491	0.00629044	0.941563
258	g	258	15137	3074	12960689	26182	144	3059	28	13005226	0.00342455	0.512591
259	g	259	14673	4161	13037057	13794	174	2542	79	13069859	0.00250974	0.375662
260	a	260	12726350	2804	30926	24561	156	3639	70	12784797	0.0045716	0.684284
261	c	261	6142	12763317	4098	13644	119	2895	51	12787320	0.00187709	0.280966
262	a	262	12743176	4142	34979	20333	141	3117	201	12802771	0.00465485	0.696745
263	a	263	12939603	8485	22051	21005	158	2396	59	12991302	0.00397951	0.595659
264	c	264	6107	12974149	3508	15804	136	3019	50	12999704	0.00196581	0.294246
265	t	265	30809	27301	13493	12922906	151	2475	69	12994660	0.00552181	0.826513
266	t	266	29058	27074	2267	12966449	207	2332	105	13025055	0.00449948	0.673489
267	c	267	10438	13048742	2477	14308	151	4681	27	13076116	0.00209344	0.313349
268	c	268	30080	13002934	8098	26879	140	2305	149	13068131	0.00498901	0.746762
269	g	269	30454	6382	13063142	28356	126	2793	263	13128460	0.0049753	0.74471
270	g	270	35201	4580	13091556	10392	146	2334	24	13141875	0.00382891	0.573117
271	c	271	9486	13125059	6097	16427	152	2500	172	13157221	0.00244444	0.365887
272	a	272	12910861	6979	31196	36814	156	3199	4991	12986006	0.00578661	0.866149
273	g	273	14170	1476	12886497	20204	138	9418	61	12922485	0.00278491	0.41685
274	g	274	14087	1418	12934673	14178	164	2770	142	12964520	0.00230221	0.344598
275	g	275	14438	4399	12944023	16972	157	2829	131	12979989	0.00277088	0.41475
276	g	276	21756	7042	12734035	10734	146	3055	62	12773713	0.00310622	0.464944
277	c	277	20474	12672474	6306	21098	171	3198	746	12720523	0.00377728	0.565389
278	t	278	12583	31427	19464	12650631	136	4952	155	12714241	0.00500305	0.748864
279	a	279	12645074	18244	36896	32776	138	4519	88	12733128	0.00691535	1.0351
280	g	280	21148	6570	12647671	5829	163	4106	85	12681381	0.00265823	0.397888
281	t	281	21291	21846	14861	12656852	148	3736	202	12714998	0.00457302	0.684497
282	a	282	12547932	9612	28547	45316	190	3733	112	12631597	0.00662347	0.991411
283	g	283	12194	8726	12728328	10526	155	3577	614	12759929	0.00247658	0.370699
284	t	284	25384	23467	12809	12780469	202	4457	2655	12842331	0.00481704	0.721022
285	g	285	18082	3525	12847995	16521	111	18806	87	12886234	0.00296743	0.44417
286	g	286	23724	2286	12890450	23284	143	3424	113	12939887	0.00382051	0.57186
287	g	287	31467	6129	12926855	28067	136	3289	619	12992654	0.00506432	0.758036
288	g	288	29459	3160	12683349	16161	140	3689	140	12732269	0.00384221	0.575107
289	a	289	12604229	5890	27163	30203	182	4710	84	12667667	0.00500787	0.749585
290	t	290	10062	25378	6149	12582332	172	4263	240	12624093	0.00330804	0.495153
291	a	291	12445731	4758	30347	15039	142	4677	267	12496017	0.00402416	0.602343
292	g	292	14112	4067	12873188	12857	151	3731	170	12904375	0.00241678	0.361747
293	a	293	12834583	4480	20369	22830	128	3703	167	12882390	0.00371103	0.555473
294	c	294	7244	12978237	5161	14659	144	3755	45	13005445	0.00209205	0.313141
295	c	295	34266	12989262	4943	21876	93	3506	386	13050440	0.00468781	0.701679
296	t	296	32486	43432	6757	13006980	149	4966	220	13089804	0.00632737	0.94709
297	g	297	19511	3415	13096312	8561	171	3910	58	13127970	0.00241149	0.360956
298	a	298	13041620	3785	34734	18790	134	4532	94	13099063	0.00438528	0.656395
299	a	299	13143308	9140	28764	23587	209	3790	72	13205008	0.00467247	0.699383
300	g	300	7905	3332	12993023	15686	143	3730	45	13020089	0.00207879	0.311156
301	a	301	12988362	3890	21788	17973	168	4115	129	13032181	0.00336237	0.503285
302	a	302	13050685	7790	26065	25659	139	3593	53	13110338	0.00455007	0.681062
303	c	303	7439	13058688	3473	25808	128	8957	63	13095536	0.00281378	0.421171
304	c	304	13958	13058283	1858	10864	121	3706	628	13085084	0.00204821	0.306579
305	a	305	12932234	12221	33800	44569	145	5068	169	13022969	0.00696731	1.04288
306	g	306	11322	2533	12897902	19853	162	4053	51	12931772	0.00261913	0.392036
307	a	307	12887816	5462	22503	18045	146	4830	2397	12933972	0.00356859	0.534152
308	t	308	28921	22889	12609	12841210	154	4656	207	12905783	0.00500342	0.748919
309	g	309	15148	3328	12864265	9271	126	6887	50	12892138	0.00216202	0.323614
310	g	310	28720	7261	12851185	7765	150	4180	5375	12895081	0.00340409	0.509529
311	t	311	35383	27133	7892	12804105	126	12563	227	12874639	0.00547852	0.820034
312	g	312	24647	2071	12537098	6695	108	10446	158	12570619	0.00266661	0.399143
313	c	313	15273	12552386	5148	31173	184	10148	160	12604164	0.00410801	0.614893
314	t	314	26799	18368	24961	12877769	141	4426	336	12948038	0.005427	0.812322
315	g	315	32152	5906	12999903	16147	157	4995	132	13054265	0.00416431	0.62332
316	c	316	19978	13050002	3829	15423	153	3738	123	13089385	0.00300877	0.450358
317	t	317	26382	43251	26392	13198159	151	3822	1085	13294335	0.00723436	1.08285
318	g	318	34904	7618	13333480	14901	146	3379	70	13391049	0.00429907	0.643491
319	c	319	12031	13367391	2570	24455	163	4743	97	13406610	0.00292535	0.437871
320	a	320	13265479	8874	49426	42124	157	7071	2040	13366060	0.0075251	1.12637
321	g	321	21378	6207	12909452	19712	132	7477	69	12956881	0.00366053	0.547913
322	g	322	18405	5405	12932793	21846	141	2995	143	12978590	0.00352866	0.528175
323	g	323	27019	5011	12895787	5463	149	3128	582	12933429	0.00291044	0.43564
324	t	324	35786	31980	4321	12494543	172	4635	111	12566802	0.00574999	0.860668
325	g	325	22296	3055	12574826	17005	127	4765	133	12617309	0.00336704	0.503984
326	g	326	19995	1927	12573068	8991	164	3771	72	12604145	0.00246562	0.369057
327	c	327	9082	12509390	4701	38685	129	4230	149	12561987	0.004187	0.626716
328	g	328	27535	3251	12460179	4551	105	4323	82	12495621	0.00283635	0.42455
329	a	329	12294513	5010	42868	32204	149	4794	256	12374744	0.00648345	0.970452
330	g	330	8114	1173	12406417	14414	138	5495	1609	12430256	0.00191782	0.287062
331	g	331	24173	6319	12360561	8262	131	4506	3587	12399446	0.00313603	0.469405
332	c	332	5630	12952867	3868	19792	189	6704	185	12982346	0.0022707	0.339882
333	c	333	8952	13025097	4648	17209	106	3693	458	13056012	0.00236787	0.354427
334	c	334	16433	13030180	1206	10286	152	3434	278	13058257	0.00215013	0.321835
335	t	335	35528	33373	10357	13082587	182	5684	270	13162027	0.00603554	0.90341
336	g	336	26095	4943	13295407	14259	161	4050	1270	13340865	0.00340743	0.510029
337	c	337	11359	13285264	5793	23529	138	3859	2244	13326083	0.00306309	0.458488
338	c	338	16995	13239763	3396	15018	168	3519	515	13275340	0.00267993	0.401136
339	c	339	16263	13174853	3909	12936	116	5464	221	13208077	0.00251543	0.376514
340	t	340	22639	23363	11873	13072429	189	12517	2003	13130493	0.00442207	0.661903
341	t	341	19756	25365	4150	13099346	116	6781	122	13148733	0.00375603	0.562208
342	c	342	12743	13147436	1831	10584	149	7854	607	13172743	0.00192116	0.287563
343	t	343	20135	29332	3850	13146022	111	6378	234	13199450	0.00404774	0.605873
344	c	344	11275	13334236	1843	8974	162	5714	71	13356490	0.00166616	0.249393
345	t	345	33303	24545	4486	13298592	144	6460	195	13361070	0.00467612	0.699929
346	c	346	6493	13441474	2535	15881	199	3795	175	13466582	0.00186447	0.279076
347	a	347	13483015	12617	23661	31154	170	3817	185	13550617	0.00498885	0.746739
348	t	348	20063	21901	3506	13535801	173	3893	94	13581444	0.00336069	0.503033
349	c	349	16913	13561903	3787	13924	143	3539	116	13596670	0.00255702	0.382739
350	t	350	38251	31120	10066	13517975	176	4446	265	13597588	0.00585494	0.876376
351	t	351	17166	26415	6351	13502611	146	3430	69	13552689	0.00369506	0.553082
352	a	352	13592261	5195	18189	13547	138	3381	156	13629330	0.0027198	0.407103
353	t	353	13255	25587	3654	13573339	218	3120	215	13616053	0.00313703	0.469556
354	c	354	8288	13656223	1398	10574	154	2900	183	13676637	0.00149262	0.223417
355	c	355	37248	13701244	11198	12375	133	2738	263	13762198	0.00442909	0.662953
356	t	356	43428	50038	15703	13514325	178	3217	368	13623672	0.00802625	1.20138
357	g	357	20968	3808	13627698	16548	174	11981	65	13669196	0.00303588	0.454415
358	g	358	25219	4592	13600322	12258	177	2900	153	13642568	0.00309663	0.463509
359	c	359	10553	13688524	3068	29669	138	7246	343	13731952	0.00316255	0.473376
360	c	360	13623	13759663	1709	18545	132	2863	250	13793672	0.00246555	0.369047
361	a	361	13568865	23013	38751	31147	175	4376	3311	13661951	0.00681352	1.01986
362	c	362	10018	13721572	5493	32802	213	6373	1586	13770098	0.00352401	0.52748
363	g	363	32251	3496	13671284	18022	143	7869	185	13725196	0.00392796	0.587943
364	g	364	18577	2979	13767768	25708	158	3446	89	13815190	0.0034326	0.513797
365	g	365	27455	3018	13679718	10812	179	3497	58	13721182	0.0030219	0.452322
366	c	366	9637	13644740	6424	16872	168	3845	81	13677841	0.00242005	0.362236
367	a	367	13337028	9035	34863	41113	194	4072	172	13422233	0.00634805	0.950186
368	g	368	37325	4700	13263482	14304	145	3990	68	13319956	0.0042398	0.63462
369	c	369	8041	13257550	7083	31433	208	3923	72	13304315	0.00351503	0.526134
370	a	370	13171942	6327	30069	41369	155	4189	343	13249862	0.00588082	0.88025
371	c	371	7324	13206249	4366	23596	157	3867	136	13241692	0.00267662	0.400641
372	t	372	35852	36540	9940	13084560	147	4675	1160	13167039	0.00626405	0.937613
373	g	373	19430	2326	13238428	7653	152	13938	140	13267989	0.00222799	0.33349
374	g	374	22920	4867	13237422	19754	136	3507	86	13285099	0.00358876	0.537171
375	g	375	20702	3066	13282808	10295	170	3299	529	13317041	0.00257062	0.384774
376	c	376	8395	13243458	4148	19132	186	5707	82	13275319	0.00240002	0.359238
377	c	377	9846	13110160	2628	11857	139	4269	385	13134630	0.00186301	0.278859
378	c	378	10219	12977334	3469	10910	193	4226	944	13002125	0.00190669	0.285396
379	t	379	21945	31489	357872	12562640	153	8698	107	12974099	0.0317139	4.74698
380	t	380	16771	31283	21336	13053522	152	4070	1576	13123064	0.00529922	0.793195
381	c	381	8681	13174955	1736	8204	184	9204	62	13193760	0.00142529	0.21334
382	c	382	25104	13165317	5588	24215	117	3201	54	13220341	0.00416207	0.622985
383	c	383	26337	13142593	7774	20651	178	2737	1319	13197533	0.0041629	0.623109
384	g	384	32620	4302	13139996	19851	133	5264	257	13196902	0.00431207	0.645438
385	g	385	19519	4442	13122594	23600	171	2634	43	13170326	0.00362421	0.542477
386	g	386	25896	4929	13117629	12579	124	2735	37	13161157	0.00330731	0.495043
387	c	387	6658	13090751	2900	20286	142	2922	61	13120737	0.00228539	0.342081
388	a	388	13068067	8830	28314	19441	210	6586	48	13124862	0.00432728	0.647715
389	a	389	13007977	14588	27062	35839	142	2890	71	13085608	0.00593255	0.887993
390	g	390	11872	6277	13061427	5693	111	2909	689	13085380	0.00183052	0.273995
391	t	391	24782	11851	7844	13037650	152	5712	39	13082279	0.00341141	0.510625
392	t	392	20410	28244	8499	13114675	195	3054	120	13172023	0.00435377	0.65168
393	t	393	16582	18934	3607	13144179	193	2875	74	13183495	0.00298221	0.446382
394	a	394	13091290	9232	18828	25789	196	4418	152	13145335	0.00411134	0.615392
395	a	395	13068185	12186	29323	19961	179	3039	88	13129834	0.00469534	0.702805
396	t	396	16429	30988	18067	13100932	129	4209	72	13166545	0.00498331	0.74591
397	g	397	14248	2470	13162799	7813	158	2961	65	13187488	0.00187215	0.280227
398	a	398	13061200	4506	30628	36943	179	3285	91	13133456	0.00550167	0.823499
399	g	399	20494	2838	12995668	28891	130	3359	45	13048021	0.00401233	0.600572
400	g	400	14204	4269	12989132	7015	151	3073	403	13014771	0.00196999	0.294872
401	t	401	13180	22397	9448	12919407	162	10600	45	12964594	0.00348542	0.521702
402	t	402	19787	38358	9579	12917282	174	3262	232	12985180	0.00522888	0.782667
403	t	403	16771	32825	3233	13004396	166	3229	1335	13057391	0.00405862	0.607501
404	c	404	14491	13057742	3333	14489	191	11232	84	13090246	0.00248307	0.37167
405	c	405	20170	13037111	6528	16741	179	3636	99	13080729	0.00333452	0.499117
406	a	406	13035715	8426	39433	25046	123	4429	287	13108743	0.00557094	0.833867
407	g	407	36952	7517	13117715	19255	183	3880	71	13181622	0.00484819	0.725685
408	c	408	14958	13075729	4136	31124	156	8181	149	13126103	0.0038377	0.574432
409	c	409	17802	13123299	1747	13546	142	3004	155	13156536	0.00252627	0.378136
410	a	410	12922697	10579	37292	36905	166	3803	179	13007639	0.00653016	0.977445
411	g	411	34299	9939	12924622	20363	126	3298	733	12989349	0.00498308	0.745876
412	c	412	11447	12931935	4260	25183	141	4543	329	12972966	0.00316281	0.473414
413	a	413	12897105	6538	40073	28427	156	4852	253	12972299	0.00579651	0.86763
414	g	414	12269	3196	12861529	23851	164	4580	49	12901009	0.00306023	0.458059
415	g	415	24982	3671	12873694	7916	208	4079	58	12910471	0.00284862	0.426386
416	c	416	10015	12913808	6233	25827	150	5173	52	12956033	0.0032591	0.487827
417	c	417	19635	12887435	2530	22259	144	5183	673	12932003	0.00344633	0.515853
418	g	418	40756	4031	12813719	13006	128	6032	113	12871640	0.00449989	0.673551
419	c	419	17121	12864428	3993	19425	200	4421	107	12905167	0.0031568	0.472514
420	t	420	20723	24462	7350	12786449	148	6757	162	12839132	0.00410331	0.614191
421	a	421	12824632	5516	23743	22144	185	4932	998	12876220	0.00400646	0.599692
422	t	422	18502	20362	3637	12877872	141	4878	199	12920514	0.00330033	0.493999
423	c	423	16996	12981919	2146	15163	166	7683	266	13016390	0.00264828	0.396398
424	c	424	27524	13023424	3473	7888	210	4553	397	13062519	0.00299291	0.447984
425	a	425	12968403	7649	48994	39299	159	4917	861	13064504	0.00735589	1.10104
426	g	426	16970	3738	13231436	28936	162	4034	77	13281242	0.0037501	0.561321
427	g	427	24264	5061	13245983	18909	136	3643	259	13294353	0.00363839	0.544599
428	c	428	9598	13308689	3940	16729	200	3628	79	13339156	0.00228403	0.341877
429	c	429	16945	13308562	2144	13670	119	3452	216	13341440	0.00246435	0.368868
430	t	430	17208	22433	4186	13331447	163	3984	236	13375437	0.00328886	0.492282
431	a	431	13347110	7792	33074	22361	170	3926	757	13410507	0.00472741	0.707606
432	t	432	24697	17619	7780	13415184	172	4208	132	13465452	0.00373311	0.558778
433	g	433	16037	2337	13590228	8083	158	4048	141	13616843	0.00195456	0.292562
434	a	434	13464578	3481	39411	33144	123	4370	190	13540737	0.00562444	0.841874
435	g	435	19637	3166	13343204	20998	207	4674	78	13387212	0.00328732	0.492051
436	g	436	13487	4224	13319797	15080	133	4265	137	13352721	0.00246571	0.369072
437	a	437	13169621	6913	30094	29445	139	4807	252	13236212	0.00503097	0.753044
438	c	438	9714	13224237	8077	24038	138	4659	107	13266204	0.00316345	0.47351
439	a	439	13195449	13457	28427	38511	162	5069	593	13276006	0.00606786	0.908247
440	t	440	25444	34861	9806	13599965	156	4055	149	13670232	0.00514015	0.769385
441	g	441	20652	3433	13673010	26390	152	9616	194	13723637	0.00368904	0.552181
442	g	442	21016	5988	13786660	8290	155	3799	384	13822109	0.00256466	0.383882
443	t	443	31615	39925	10444	13521509	124	4604	140	13603617	0.00603575	0.90344
444	g	444	14241	1397	13564595	8658	195	3671	128	13589086	0.00180226	0.269764
445	a	445	13284393	7893	36919	42029	167	6688	293	13371401	0.00650702	0.973981
446	g	446	24510	2229	13484481	33016	153	4963	1085	13544389	0.00442309	0.662054
447	g	447	29329	8357	13296931	12945	144	3425	115	13347706	0.00380402	0.569392
448	c	448	8969	13358778	3529	27817	146	3641	83	13399239	0.00301965	0.451986
449	a	449	13201546	8814	48759	44674	145	5894	258	13303938	0.00769637	1.152
450	g	450	20759	5385	12870827	20080	151	7903	98	12917202	0.00359017	0.537383
451	g	451	21126	4716	12915540	5918	179	3545	126	12947479	0.00246681	0.369236
452	t	452	20381	36723	3643	12928039	115	5152	165	12988901	0.00468569	0.701362
453	c	453	9774	12962001	2095	16774	182	19816	217	12990826	0.00221887	0.332124
454	c	454	8075	13012278	1663	13153	120	3261	250	13035289	0.00176528	0.264231
455	a	455	13000613	9798	45808	42593	168	3193	73	13098980	0.00750952	1.12404
456	g	456	17867	6239	13003700	10296	125	3247	107	13038227	0.00264814	0.396377
457	c	457	11396	12972234	4800	26943	166	3354	134	13015539	0.00332718	0.498017
458	g	458	36289	3860	12978705	18171	198	3620	99	13037223	0.00448853	0.671851
459	c	459	8515	13033199	1213	9600	147	3534	72	13052674	0.00149203	0.22333
460	t	460	27643	25884	3953	13013358	136	5088	112	13070974	0.00440793	0.659787
461	c	461	5360	13225080	1373	12301	226	2641	59	13244340	0.00145421	0.217668
462	a	462	13142199	8968	34191	26249	201	2652	48	13211808	0.0052687	0.788627
463	c	463	6925	13230325	7005	29410	109	3367	74	13273774	0.0032733	0.489952
464	g	464	25508	8980	13136072	24640	170	4955	28	13195370	0.00449385	0.672646
465	g	465	20159	7854	12951076	9464	154	2801	29	12988707	0.00289721	0.433659
466	t	466	25919	35628	13588	12957663	153	2993	339	13032951	0.00577674	0.864672
467	t	467	23664	22484	3226	13124829	166	2909	144	13174369	0.00376033	0.562852
468	c	468	9079	13111124	2616	7790	132	2781	43	13130741	0.00149398	0.223621
469	a	469	13054337	7959	38457	30058	160	2780	257	13130971	0.00583613	0.87356
470	t	470	20755	31523	5348	13103512	126	3135	92	13161264	0.00438803	0.656807
471	c	471	18644	13145268	6265	26882	149	2815	7258	13197208	0.00393568	0.589099
472	g	472	39151	5510	13197185	11287	105	9602	114	13253238	0.00422938	0.63306
473	t	473	35057	31683	23417	13194563	143	9278	658	13284863	0.00679721	1.01742
474	g	474	20840	2047	13251471	19218	145	15590	155	13293721	0.00317819	0.475717
475	g	475	34262	4386	13269448	5392	137	2549	198	13313625	0.00331818	0.49667
476	t	476	24110	28170	15149	13191060	167	5125	522	13258656	0.00509825	0.763115
477	g	477	21085	6568	13247312	27568	136	6776	1906	13302669	0.00416135	0.622877
478	g	478	32178	8680	13242358	7014	169	2505	355	13290399	0.00361471	0.541056
479	t	479	30580	28183	12997	13255425	123	3413	1694	13327308	0.00539366	0.807332
480	g	480	24518	3399	13284767	9812	155	19269	1701	13322651	0.00284358	0.425631
481	g	481	26949	3726	13208064	21014	168	4606	286	13259921	0.00391081	0.585376
482	g	482	25987	2384	13205182	5003	200	4787	345	13238756	0.00253604	0.379598
483	a	483	12641223	6523	48676	30551	113	9379	330	12727086	0.00674648	1.00982
484	g	484	20528	3982	12559938	10261	188	6225	91	12594897	0.00277565	0.415463
485	g	485	13163	1593	12630280	7815	137	3286	191	12652988	0.00179467	0.26863
486	a	486	12470317	4882	48177	26670	121	4242	644	12550167	0.00636247	0.952344
487	g	487	13314	1339	12520302	11855	94	3997	246	12546904	0.0021202	0.317355
488	g	488	30614	3630	12413463	8423	162	3138	164	12456292	0.00343834	0.514656
489	c	489	12721	12513835	3993	17948	172	3136	278	12548669	0.00277591	0.415503
490	t	490	21587	23613	5499	12576661	110	3268	105	12627470	0.00402369	0.602272
491	c	491	3580	12681145	2267	25468	184	3596	254	12712644	0.00247777	0.370876
492	g	492	30048	1194	12642167	26012	158	3542	100	12699579	0.00452078	0.676677
493	g	493	24267	7142	12731067	11016	97	2816	63	12773589	0.0033289	0.498275
494	c	494	19242	12668476	6220	22008	213	2985	560	12716159	0.0037498	0.561275
495	t	495	38619	31410	14782	12480137	147	3645	285	12565095	0.00676143	1.01206
496	g	496	15208	4010	12572418	9037	144	11393	181	12600817	0.00225374	0.337344
497	g	497	17961	5120	12442542	11519	171	3378	120	12477313	0.00278674	0.417123
498	a	498	12223066	7537	37586	38447	152	3907	126	12306788	0.00680291	1.01827
499	g	499	23998	3416	12201406	8015	143	3213	82	12236978	0.00290693	0.435113
500	t	500	29004	26997	8932	12124093	122	4522	440	12189148	0.00533712	0.798869
501	g	501	14619	6238	12408207	22437	155	7438	607	12451656	0.00348942	0.522301
502	g	502	18182	1396	12314545	8911	136	3195	967	12343170	0.0023191	0.347126
503	a	503	12089614	9536	46939	35711	137	4702	114	12181937	0.00757868	1.13439
504	g	504	14180	2237	11956801	10652	147	3265	90	11984017	0.00227102	0.339931
505	a	505	11980765	4505	26642	25460	159	3406	207	12037531	0.00471575	0.705861
506	t	506	14260	19998	7248	12022846	143	3800	147	12064495	0.0034522	0.51673
507	g	507	17436	6576	12045745	12460	144	4800	458	12082361	0.00303053	0.453615
508	g	508	31536	5161	11983588	11909	134	2789	109	12032328	0.00405075	0.606323
509	c	509	12773	12012204	10369	46882	122	4349	109	12082350	0.00580566	0.869
510	a	510	11762703	6583	36174	31285	132	3581	72	11836877	0.00626635	0.937957
511	g	511	26101	4227	11789031	19091	132	2981	51	11838582	0.00418555	0.6265
512	c	512	5815	11813133	4233	24032	147	3633	292	11847360	0.002889	0.43243
513	a	513	11689553	9066	35058	36633	132	3805	91	11770442	0.00687221	1.02864
514	g	514	11223	3283	11794123	9860	142	3303	244	11818631	0.00207368	0.310391
515	a	515	11655059	3907	25436	23740	137	3383	77	11708279	0.0045455	0.680378
516	g	516	13075	1965	11655873	11778	147	3298	40	11682838	0.00230809	0.345478
517	a	517	11618052	6021	15148	9997	149	3484	110	11649367	0.00268813	0.402363
518	t	518	15762	15587	6734	11591322	145	3917	109	11629550	0.00328714	0.492025
519	t	519	14945	19017	3508	11565690	181	3295	2411	11603341	0.00324484	0.485693
520	a	520	11603807	4562	21950	20375	106	13692	30	11650800	0.00403346	0.603734
521	a	521	11534197	7101	34372	29869	161	3156	59	11605700	0.00616102	0.922192
522	a	522	11566137	9368	17126	22271	169	3058	46	11615071	0.00421297	0.630605
523	a	523	11619058	6743	23579	22138	125	3069	48	11671643	0.00450536	0.67437
524	c	524	5468	11659103	7064	14749	162	3159	82	11686546	0.00234826	0.351491
525	a	525	11574385	6107	25890	31500	166	3211	51	11638048	0.00547025	0.818795
526	g	526	12730	3543	11650107	10491	98	3064	30	11676969	0.00230043	0.344331
527	a	527	11585928	5370	24343	11079	156	3148	46	11626876	0.00352184	0.527155
528	a	528	11526302	17656	21277	12056	159	3109	52	11577450	0.0044179	0.661278
529	t	529	13872	14027	14289	11548704	163	3148	55	11591055	0.00365377	0.546901
530	a	530	11557217	21560	11535	8163	162	3060	93	11598637	0.00357111	0.534529
531	t	531	13335	20528	5299	11603182	126	3103	49	11642470	0.00337454	0.505107
532	c	532	10602	11611385	1932	9539	157	3040	207	11633615	0.00191084	0.286018
533	c	533	29383	11712809	6254	12146	122	2965	147	11760714	0.00407331	0.609699
534	t	534	39166	38588	24784	11631564	114	3046	141	11734216	0.00874809	1.30943
535	g	535	11254	1782	11732762	4796	164	3530	248	11750758	0.00153148	0.229234
536	a	536	11547644	3695	32750	27075	114	3810	136	11611278	0.00548036	0.820309
537	g	537	14280	2027	11560960	9909	118	3167	158	11587294	0.00227266	0.340176
538	a	538	11525334	2963	18698	14521	133	4709	43	11561649	0.00314099	0.470148
539	a	539	11444088	11896	26333	15405	155	3918	88	11497877	0.00467817	0.700235
540	a	540	11357611	10314	30223	20316	137	3393	39	11418601	0.00534128	0.799492
541	g	541	12039	2793	11566356	5828	131	3606	181	11587147	0.00179432	0.268576
542	a	542	11539143	3339	24399	20455	120	3825	209	11587456	0.00416942	0.624086
543	g	543	14657	7311	11421917	15094	89	5521	397	11459068	0.00324206	0.485277
544	g	544	16569	4419	11390711	5285	118	3575	1011	11417102	0.00231153	0.345994
545	t	545	28143	33420	3416	11419765	114	5108	120	11484858	0.00566772	0.848354
546	c	546	8157	11553422	3245	14537	132	5706	96	11579493	0.00225148	0.337005
547	a	547	11347560	4919	32264	22911	88	5380	329	11407742	0.00527554	0.789651
548	c	548	10220	11487628	2940	19046	149	5102	353	11519983	0.0028086	0.420395
549	t	549	25498	23471	2858	11504131	107	5521	170	11556065	0.00449409	0.672682
550	c	550	11828	11750359	3012	13629	152	4633	163	11778980	0.00242984	0.363702
551	t	551	40995	33123	4295	11780687	106	4688	347	11859206	0.00662093	0.991031
552	c	552	8538	11943695	1207	13136	153	4721	76	11966729	0.00192484	0.288113
553	a	553	11890374	13994	26945	26188	115	7463	186	11957616	0.00562336	0.841714
554	t	554	22758	36748	18213	12009270	161	8337	147	12087150	0.00644321	0.964429
555	t	555	33142	34035	3312	12023166	158	3868	233	12093813	0.00584158	0.874377
556	c	556	12793	12317777	6322	13176	142	4005	80	12350210	0.00262611	0.39308
557	a	557	12107585	5602	32318	23744	159	4798	180	12169408	0.0050802	0.760412
558	c	558	6458	12148101	7141	18329	117	4093	93	12180146	0.00263092	0.3938
559	t	559	30820	40017	5285	12138769	123	5783	1528	12215014	0.00624191	0.934299
560	c	560	13451	12772170	3412	16878	131	16429	91	12806042	0.002645	0.395908
561	c	561	31652	12739771	2889	26140	128	4075	103	12800580	0.00475049	0.71106
562	c	562	9032	12844591	1517	14408	226	4006	58	12869774	0.00195676	0.29289
563	a	563	12768266	13097	32295	34365	171	5942	88	12848194	0.00622095	0.931162
564	a	564	12736240	18943	29818	42911	136	4061	48	12828048	0.00715682	1.07124
565	g	565	17088	5285	12752201	12764	186	4228	258	12787524	0.0027623	0.413466
566	t	566	30245	24614	8264	12782130	152	5647	279	12845405	0.00492589	0.737314
567	g	567	17682	1407	12910230	8746	108	10114	215	12938173	0.00215973	0.323272
568	g	568	26738	6486	12908973	12312	159	4008	1420	12954668	0.0035273	0.527972
569	c	569	7585	13236557	3742	31634	119	9722	198	13279637	0.00324406	0.485577
570	c	570	17798	13290379	5566	20179	129	3179	252	13334051	0.00327522	0.490241
571	c	571	12928	13324784	2935	9437	111	3198	115	13350195	0.00190342	0.284907
572	t	572	36907	34008	15092	13310808	117	4168	257	13396932	0.00642864	0.962248
573	g	573	17074	4885	13427560	24687	153	6104	68	13474359	0.00347319	0.519872
574	g	574	28045	4290	13424533	15396	175	3280	691	13472439	0.00355585	0.532245
575	c	575	16102	13381549	7388	30030	154	3558	71	13435223	0.00399502	0.597981
576	t	576	40958	37567	8435	13193456	116	4231	238	13280532	0.00655667	0.981412
577	g	577	19243	4068	13269057	12279	114	4242	60	13304761	0.00268355	0.401678
578	a	578	13216976	10909	23085	33644	174	4052	107	13284788	0.00510448	0.764047
579	c	579	4227	13279426	9622	26722	148	4979	431	13320145	0.00305695	0.457569
580	a	580	13259175	11760	40731	30850	124	14020	361	13342640	0.00625551	0.936334
581	a	581	13180449	14746	24139	36402	178	4686	108	13255914	0.00569293	0.852127
582	g	582	14790	2508	13253897	18761	115	6353	34	13290071	0.00272188	0.407415
583	g	583	15307	5129	13223350	7064	113	4318	213	13250963	0.00208385	0.311914
584	a	584	12945794	3924	29741	22261	155	5427	217	13001875	0.0043133	0.645622
585	g	585	25142	5215	12668578	25700	122	5508	353	12724757	0.00441494	0.660835
586	c	586	21044	12731633	3821	22867	149	6056	1814	12779514	0.0037467	0.560812
587	t	587	27779	27791	2487	13105007	158	6305	2194	13163222	0.00442255	0.661974
588	c	588	8584	13553783	3227	12373	140	7136	269	13578107	0.00179141	0.268142
589	c	589	30219	13489973	3727	20873	109	4725	146	13544901	0.00405525	0.606997
590	t	590	56099	46196	91239	13557500	213	6714	464	13751247	0.0140894	2.10893
591	g	591	25351	4668	13780512	11305	100	5143	2328	13821936	0.00299698	0.448592
592	c	592	17036	13774364	5962	32418	150	9157	1586	13829930	0.00401781	0.601392
593	c	593	22209	13725094	1776	18208	157	5184	214	13767444	0.0030761	0.460435
594	c	594	18105	13681465	5306	13049	163	5237	1416	13718088	0.00266969	0.399603
595	t	595	33587	42469	7850	13721879	150	6952	178	13805935	0.0060884	0.911321
596	c	596	10343	13847784	3893	13258	224	7840	96	13875502	0.00199762	0.299007
597	c	597	37545	13626214	5977	29877	115	6567	156	13699728	0.00536609	0.803205
598	g	598	25078	12156	13737558	8892	161	7096	828	13783845	0.00335806	0.50264
599	t	599	21117	35814	8094	13758827	155	5729	123	13824007	0.00471499	0.705746
600	c	600	15291	13800141	4803	12480	122	11202	182	13832837	0.00236365	0.353795
601	c	601	37513	13742937	9094	33553	109	5613	1840	13823206	0.00580683	0.869175
602	g	602	26510	5979	14074244	33177	178	6533	160	14140088	0.00465655	0.696999
603	g	603	36938	4990	14098836	17545	135	5550	179	14158444	0.00421007	0.630169
604	c	604	15983	14073020	8277	31239	202	6300	459	14128721	0.0039424	0.590104
605	a	605	13926980	6640	44112	39045	132	8217	1669	14016909	0.00641575	0.96032
606	g	606	13910	5276	13886230	37353	138	7883	86	13942907	0.00406493	0.608446
607	g	607	24933	3325	13904965	9392	184	6704	180	13942799	0.00271352	0.406163
608	a	608	13816053	4899	32508	37294	197	8954	172	13890951	0.00539186	0.807061
609	a	609	13709934	23758	44178	44380	170	7185	360	13822420	0.00813794	1.2181
610	g	610	14692	4692	13790334	6855	112	7186	127	13816685	0.00190719	0.285471
611	t	611	28467	30654	4992	13842649	252	7593	639	13907014	0.00462824	0.692762
612	g	612	16894	2534	13967308	11316	203	6586	84	13998255	0.00221078	0.330912
613	a	613	13849434	5284	48816	34374	166	17303	282	13938074	0.00635956	0.951909
614	a	614	13740160	12301	37952	41523	156	6490	154	13832092	0.00664628	0.994826
615	g	615	13119	5345	13805319	22671	141	9320	561	13846595	0.00298095	0.446193
616	g	616	12072	1417	13835441	6539	175	7172	3421	13855644	0.00145811	0.218252
617	a	617	13670785	3897	43754	29048	196	7554	810	13747680	0.00559331	0.837215
618	g	618	20673	1146	13414371	12750	117	6624	166	13449057	0.00257907	0.386039
619	a	619	13393537	12416	27392	26469	173	6946	5064	13459987	0.00493685	0.738956
620	t	620	36100	26345	3595	13604466	222	12087	185	13670728	0.004847	0.725506
621	c	621	12739	13635706	4495	16761	152	16312	501	13669853	0.00249798	0.373901
622	c	622	20924	13843546	4505	19122	165	12887	146	13888262	0.0032197	0.481929
623	t	623	33504	35613	6187	13853927	189	8884	506	13929420	0.00541968	0.811226
624	c	624	8990	13889604	2454	11956	132	10253	178	13913136	0.00169135	0.253164
625	c	625	36532	13883129	12803	11973	185	7722	860	13944622	0.0044098	0.660066
626	t	626	39072	38531	3974	13977410	138	8972	1045	14059125	0.00581224	0.869985
627	c	627	14602	14169347	3830	40977	175	11578	777	14228931	0.00418752	0.626795
628	c	628	45174	14182795	6181	28050	122	4258	904	14262322	0.00557602	0.834627
629	g	629	27070	7583	14186246	34656	216	8280	117	14255771	0.00487697	0.729993
630	g	630	12042	3890	14253699	16076	178	3835	58	14285885	0.00225299	0.337232
631	a	631	14437821	6643	47417	27164	171	10064	842	14519216	0.00560602	0.839118
632	a	632	14392644	28976	27825	24122	174	4179	925	14473741	0.00560304	0.838672
633	g	633	12050	2514	14433678	27010	197	5398	106	14475449	0.00288564	0.431928
634	g	634	15468	3533	14510570	24737	178	4203	155	14554486	0.00301735	0.451642
635	g	635	22921	1906	14523225	11439	177	4371	80	14559668	0.00250301	0.374654
636	c	636	15822	14368853	8364	48865	132	4640	169	14442036	0.00506736	0.75849
637	g	637	48595	4634	14338551	11515	195	5012	1597	14403490	0.00450856	0.674848
638	t	638	31999	39803	16658	14428218	183	4558	1891	14516861	0.00610621	0.913987
639	g	639	31019	5207	14550398	10445	198	11726	287	14597267	0.00321081	0.480598
640	c	640	11422	14524924	8784	39292	171	12156	178	14584593	0.00409124	0.612382
641	a	641	14307872	9979	42457	42848	214	12894	10228	14403370	0.00663025	0.992427
642	g	642	18749	5693	14224920	10308	199	22436	89	14259869	0.00245086	0.366849
643	c	643	18862	14204672	4654	20202	194	22366	117	14248584	0.00308185	0.461296
644	t	644	41597	24450	5815	14282210	170	22600	605	14354242	0.00501817	0.751127
645	g	645	23648	7028	14451268	11057	187	4884	51	14493188	0.00289239	0.432938
646	c	646	12210	14507463	2830	33387	177	4771	209	14556067	0.00333909	0.4998
647	t	647	35155	30584	14952	14727814	217	5034	633	14808722	0.00546354	0.817791
648	g	648	34465	5542	14928957	12030	148	5150	175	14981142	0.00348338	0.521398
649	c	649	28030	14940250	6402	19796	246	3915	930	14994724	0.00363288	0.543775
650	t	650	34641	36118	19968	15001678	195	4521	378	15092600	0.00602428	0.901723
651	g	651	21517	5942	15091558	13977	147	4695	144	15133141	0.00274781	0.411297
652	a	652	14811239	6249	39865	46181	198	4416	1218	14903732	0.00620603	0.928928
653	g	653	17696	4251	14897304	9909	211	4673	67	14929371	0.00214791	0.321503
654	t	654	27445	21838	7933	14825157	162	4857	307	14882535	0.00385539	0.577081
655	g	655	13240	1149	14955918	12125	208	4675	105	14982640	0.00178353	0.266962
656	a	656	14678975	5490	40188	35862	215	5027	102	14760730	0.00553868	0.829039
657	g	657	18692	5262	14733070	14437	153	4992	292	14771614	0.00260933	0.390568
658	c	658	20401	14705347	7692	50556	184	5989	856	14784180	0.00533225	0.79814
659	g	659	25616	3545	14785409	20679	192	8130	215	14835441	0.00337246	0.504796
660	g	660	23473	6183	14874345	19513	169	4334	190	14923683	0.00330602	0.49485
661	g	661	27426	4226	14959123	9138	151	4111	105	15000064	0.00272939	0.408539
662	t	662	21851	41198	5643	14759324	161	6267	162	14828177	0.00464339	0.69503
663	g	663	16462	1032	14788091	11849	173	5343	89	14817607	0.00199195	0.298159
664	a	664	14430989	4176	36553	40902	153	5830	152	14512773	0.00563531	0.843502
665	g	665	26994	6367	14483460	13049	240	4721	51	14530110	0.00321057	0.480564
666	c	666	17350	14473671	4530	38267	170	5641	167	14533988	0.00415007	0.621188
667	a	667	14362787	6372	37064	35886	117	6712	656	14442226	0.00550047	0.823319
668	a	668	14361172	24104	36533	31539	231	5147	89	14453579	0.00639336	0.956969
669	t	669	26072	15674	3719	14472428	164	5150	95	14518057	0.00314291	0.470436
670	c	670	21247	14496202	6162	13608	190	4984	361	14537409	0.00283455	0.42428
671	t	671	60494	57197	19715	14492311	167	5119	1219	14629884	0.00940356	1.40754
672	g	672	27876	5138	14699230	29311	188	13820	221	14761743	0.0042348	0.633871
673	g	673	27365	2740	14725558	8942	165	4992	519	14764770	0.00265578	0.397521
674	a	674	14491295	6213	51476	35725	208	8676	211	14584917	0.0064191	0.96082
675	g	675	11261	2106	14374916	22730	142	6260	189	14411155	0.00251465	0.376397
676	g	676	10495	9409	14372142	8870	171	5429	317	14401087	0.00200992	0.300848
677	a	677	14320420	2508	31927	31764	212	6247	234	14386831	0.0046161	0.690944
678	g	678	22228	6194	14338327	14616	181	5749	693	14381546	0.00300517	0.449819
679	c	679	9935	14302744	2265	24273	168	5939	167	14339385	0.00255527	0.382477
680	t	680	26607	45654	6252	14595222	198	5980	620	14673933	0.005364	0.802892
681	g	681	25625	4534	14910012	7741	125	5463	237	14948037	0.00254381	0.380762
682	c	682	25331	14778837	4067	29083	167	5035	871	14837485	0.00395269	0.591645
683	c	683	32152	14818287	2444	16867	182	5019	365	14869932	0.00347312	0.519861
684	t	684	32417	19880	2383	14761539	147	5903	319	14816366	0.00370044	0.553887
685	c	685	13537	14848706	824	11361	237	4867	110	14874665	0.00174518	0.261222
686	t	686	64017	36610	4820	14836390	186	5111	258	14942023	0.00706952	1.05818
687	c	687	8229	15261819	2292	18808	105	4738	117	15291253	0.00192489	0.288121
688	a	688	14956893	10519	53760	34316	187	8304	55	15055675	0.00656111	0.982078
689	a	689	14953491	15220	36838	38683	160	5258	52	15044392	0.00604219	0.904404
690	t	690	22902	31896	8500	15015452	165	6575	492	15078915	0.00420872	0.629968
691	g	691	25811	2884	15044437	12299	162	5674	126	15085593	0.00272817	0.408356
692	a	692	14623801	6990	33188	50701	249	6606	82	14714929	0.00619289	0.926962
693	g	693	25736	4581	14636658	12194	143	6036	236	14679312	0.00290572	0.434933
694	t	694	21333	19323	11415	14480688	183	12195	398	14532942	0.00359556	0.538188
695	a	695	14584152	17402	26476	21390	197	5938	164	14649617	0.00446872	0.668885
696	t	696	22490	19141	3348	14604204	117	5558	85	14649300	0.00307837	0.460776
697	c	697	14748	14628946	2208	23119	121	5641	2755	14669142	0.00274017	0.410153
698	g	698	31930	2448	15074888	16317	179	5697	199	15125762	0.0033634	0.503439
699	a	699	14913436	5761	36874	46176	210	5636	62	15002457	0.00593376	0.888175
700	g	700	14128	3457	14950907	8917	146	4926	855	14977555	0.0017792	0.266313
701	a	701	14547631	3934	24391	36087	188	5691	174	14612231	0.00442095	0.661735
702	g	702	22029	5402	14575907	14340	162	5102	265	14617840	0.00286862	0.429379
703	t	703	29691	25258	5326	14564196	174	5268	246	14624645	0.00413337	0.618689
704	a	704	14658590	10042	24369	31573	173	5427	178	14724747	0.00449291	0.672506
705	c	705	8664	14553103	4640	24563	140	5521	26	14591110	0.00260481	0.389891
706	a	706	14562917	7270	29423	24730	168	5432	217	14624508	0.00421149	0.630383
707	t	707	35637	34219	3600	14739501	150	4844	434	14813107	0.00496898	0.743764
708	c	708	15159	14819115	4182	10802	229	6060	292	14849487	0.00204532	0.306147
709	a	709	14784588	7727	41406	33999	186	8004	63	14867906	0.00560388	0.838798
710	a	710	14750455	11716	47680	35792	172	4808	19	14845815	0.00642336	0.961458
711	a	711	14505519	12138	28623	25712	210	4721	55	14572202	0.00457604	0.684949
712	g	712	12945	5014	14557654	19043	175	4672	65	14594831	0.00254727	0.38128
713	t	713	31589	30095	4121	14589390	169	4707	220	14655364	0.0045017	0.673821
714	g	714	28769	6172	14664313	9428	123	4295	104	14708805	0.00302485	0.452765
715	c	715	15594	14633786	7138	37739	164	5227	323	14694421	0.0041264	0.617645
716	a	716	14358384	10078	44637	37725	203	5314	196	14451027	0.00641082	0.959582
717	g	717	11810	4873	14348391	19840	151	4881	52	14385065	0.00254945	0.381606
718	a	718	14388360	3930	25428	24503	194	5285	1360	14442415	0.0037428	0.560227
719	c	719	12413	14317038	7451	28491	172	5520	163	14365565	0.00337801	0.505626
720	g	720	36232	6986	14166652	36015	162	6855	224	14246047	0.00557312	0.834194
721	g	721	15146	8970	14429109	15599	162	4751	424	14468986	0.00275603	0.412527
722	a	722	14368860	4405	37109	20164	153	4999	187	14430691	0.00428469	0.641339
723	c	723	5862	14372325	9254	19242	176	6835	224	14406859	0.00239705	0.358795
724	a	724	14313797	8794	34018	29212	173	10402	218	14385994	0.00501856	0.751186
725	a	725	14259255	10845	40414	22338	193	4242	268	14333045	0.00514824	0.770597
726	a	726	14268706	17132	26407	34014	183	4097	219	14346442	0.00541849	0.811047
727	g	727	11208	4540	14345238	15618	200	5350	171	14376804	0.00219562	0.328644
728	g	728	34391	4620	14299662	12398	206	3873	221	14351277	0.00359654	0.538336
729	c	729	7546	14449376	4726	21045	153	3989	1051	14482846	0.00231101	0.345916
730	a	730	14242995	6049	42217	36078	185	4391	185	14327524	0.00589976	0.883086
731	c	731	6065	14304304	5577	24518	198	4046	221	14340662	0.00253531	0.379489
732	a	732	14083833	10529	40827	36481	165	4461	184	14171835	0.00620964	0.929469
733	g	733	16705	1512	14100772	15176	168	4181	286	14134333	0.00237443	0.355409
734	a	734	14020515	5424	30858	26615	171	4442	717	14083583	0.00447812	0.670292
735	g	735	17337	4535	13894171	18775	164	4682	484	13934982	0.00292867	0.438368
736	g	736	28721	4427	13869318	7668	154	3936	159	13910288	0.0029453	0.440857
737	t	737	30906	28825	5765	13830596	159	6734	237	13896251	0.00472466	0.707194
738	g	738	21202	1579	13820141	11775	175	12838	88	13854872	0.00250677	0.375217
739	g	739	38286	9934	13666060	18348	154	4096	295	13732782	0.00485859	0.727242
740	c	740	19143	13744744	12919	36502	149	13036	233	13813457	0.00497435	0.744569
741	c	741	10023	13776266	3032	18591	117	3915	178	13808029	0.00230033	0.344317
742	a	742	13586772	13124	40628	30307	199	7437	177	13671030	0.00616325	0.922525
743	c	743	7013	13681699	4842	24403	142	11439	95	13718099	0.00265343	0.397169
744	c	744	21576	13652107	3440	21384	143	4267	416	13698650	0.00339763	0.508563
745	a	745	13605450	10533	38787	30435	131	5262	163	13685336	0.00583734	0.873743
746	a	746	13616063	13579	31379	29978	133	3948	69	13691132	0.00548304	0.82071
747	c	747	7624	13658124	10454	19599	152	6767	112	13695953	0.00276206	0.413429
748	c	748	39752	13724950	3583	17147	174	3746	288	13785606	0.00439995	0.658592
749	t	749	38634	43822	17483	13780242	169	4956	183	13880350	0.00721221	1.07953
750	g	750	23232	4762	13847270	23408	154	7915	121	13898826	0.00370938	0.555225
751	g	751	27301	4989	13903236	10470	231	3740	107	13946227	0.00308263	0.461412
752	t	752	27086	36031	8638	13962828	148	4898	1224	14034731	0.00512322	0.766851
753	g	753	19735	2211	13882284	9583	127	4238	102	13913940	0.00227513	0.340545
754	a	754	13882731	3376	27797	19009	155	4294	676	13933068	0.00361277	0.540765
755	t	755	15821	29765	21977	13865993	193	5225	314	13933749	0.00486273	0.72786
756	t	756	28717	25656	3542	13909474	161	5074	202	13967550	0.00415792	0.622364
757	c	757	14584	14098772	2981	12479	197	4690	143	14129013	0.00214035	0.320371
758	t	758	40234	21757	5670	14146992	182	3752	76	14214835	0.00477269	0.714384
759	c	759	18361	14244369	7471	13747	212	4219	98	14284160	0.00278567	0.416964
760	t	760	58399	53378	10550	14181275	233	3912	404	14303835	0.00856833	1.28252
761	g	761	37567	4094	14404031	9503	182	3540	242	14455377	0.00355203	0.531674
762	c	762	7918	14410213	5108	49746	119	3698	99	14473104	0.00434537	0.650422
763	a	763	14375989	3906	31949	30507	186	3655	388	14442537	0.00460778	0.689699
764	c	764	9050	14428294	9411	33325	146	8086	102	14480226	0.00358641	0.536819
765	c	765	28182	14365804	7613	42742	165	3257	213	14444506	0.00544858	0.815551
766	g	766	30981	4809	14482665	40074	163	3408	187	14558692	0.0052221	0.781653
767	g	767	36239	7817	14504919	16286	181	3109	81	14565442	0.00415525	0.621964
768	c	768	10720	14422693	1645	26258	174	4767	205	14461490	0.00268278	0.401563
769	a	769	14434425	6156	27977	21751	181	5002	95	14490490	0.00386909	0.579131
770	t	770	27022	32694	3579	14315076	177	4810	85	14378548	0.00441435	0.660747
771	c	771	11876	14404436	1107	10899	153	3962	1104	14428471	0.0016658	0.24934
772	a	772	14337673	8245	48582	32621	117	4209	134	14427238	0.00620805	0.92923
773	a	773	14161299	8545	44033	38837	172	3843	27	14252886	0.00642586	0.961832
774	g	774	26125	3322	14053044	32681	120	4141	447	14115292	0.00440997	0.660091
775	a	775	14041718	5912	19226	30291	201	3808	122	14097348	0.00394613	0.590663
776	t	776	45660	33654	5154	14084304	220	3627	172	14168992	0.005977	0.894646
777	c	777	13398	14093180	6145	22540	140	5271	1586	14135403	0.00298704	0.447105
778	a	778	13998259	8105	42365	40147	190	4330	111	14089066	0.00644521	0.964729
779	a	779	13903372	20606	51222	36550	144	3810	115	14011894	0.00774499	1.15928
780	c	780	8012	14034293	8319	20447	143	3736	82	14071214	0.00262387	0.392745
781	a	781	13874388	8480	37056	27989	161	4449	193	13948074	0.00528288	0.79075
782	g	782	21661	2964	13355956	11314	183	4401	102	13392078	0.00269727	0.403731
783	c	783	9933	13312783	7731	29569	169	4063	624	13360185	0.003548	0.531071
784	t	784	30140	37355	5202	13342179	188	6221	580	13415064	0.00543307	0.813231
785	c	785	8736	13467324	2116	13676	183	9528	55	13492035	0.00183153	0.274146
786	c	786	36289	13425578	2945	26715	156	3945	188	13491683	0.00489969	0.733392
787	g	787	31489	9507	13485230	11890	179	4140	133	13538295	0.00391962	0.586695
788	c	788	7763	13566966	2775	24318	118	3724	132	13601940	0.00257125	0.384869
789	c	789	42637	13429004	1957	19544	139	3559	151	13493281	0.00476363	0.713028
790	t	790	26081	34315	4988	13607067	168	4214	171	13672619	0.0047944	0.717633
791	a	791	13725148	3524	19786	20713	145	7728	95	13769316	0.00320771	0.480135
792	c	792	14569	13795578	2775	25614	191	4669	94	13838727	0.00311799	0.466705
793	c	793	31103	13797085	4137	29811	127	2960	279	13862263	0.00470183	0.703777
794	g	794	50646	5788	13938989	13967	187	3010	47	14009577	0.00503855	0.754178
795	c	795	4760	13927731	2849	20514	154	4045	131	13956008	0.00202615	0.303278
796	a	796	13828258	6912	50160	24500	178	6743	46	13910008	0.00587706	0.879688
797	a	797	13662121	17866	28315	37179	149	3121	88	13745630	0.00607531	0.909362
798	a	798	13520864	17566	28604	21557	151	3141	15	13588742	0.00499516	0.747684
799	g	799	9814	1896	13506569	6643	151	3773	41	13525073	0.00136813	0.204783
800	c	800	10598	13489967	3368	23932	194	3185	44	13528059	0.00281578	0.42147
801	g	801	23852	9600	13420516	10116	149	4168	266	13464233	0.0032469	0.486001
802	t	802	29727	28792	19462	13370844	155	6297	132	13448980	0.00580981	0.869621
803	t	803	31407	41183	17440	13408810	147	3070	600	13498987	0.00668028	0.999915
804	t	804	36848	38152	7113	13556773	161	3118	755	13639047	0.00603224	0.902915
805	g	805	14759	36569	13648850	4270	127	3946	113	13704575	0.00406616	0.608629
806	a	806	13474924	5316	35582	28649	200	3446	170	13544671	0.00514941	0.770771
807	g	807	14865	1274	13485289	9851	116	3518	329	13511395	0.00193215	0.289207
808	a	808	13326304	4558	28210	20759	169	4132	286	13380000	0.00401315	0.600695
809	g	809	26647	6316	13299586	18482	145	3988	35	13351176	0.00386408	0.578381
810	c	810	11784	13264795	9548	32803	147	3986	173	13319077	0.00407551	0.610028
811	a	811	13180368	6511	42030	33517	139	4312	967	13262565	0.00619767	0.927677
812	g	812	14585	2368	13148428	21587	166	4220	38	13187134	0.00293513	0.439335
813	a	813	13067821	3318	21937	16567	136	4494	81	13109779	0.00320051	0.479058
814	c	814	12592	13088611	10042	21334	163	4241	79	13132742	0.00336038	0.502987
815	t	815	33759	24328	10254	13031001	150	4295	370	13099492	0.00522852	0.782613
816	a	816	13268767	5736	29019	18733	137	4128	98	13322392	0.00402518	0.602495
817	g	817	33080	4782	13365825	22387	164	4821	96	13426238	0.00449962	0.67351
818	c	818	14731	13371625	3536	20056	129	11685	95	13410077	0.0028674	0.429196
819	c	819	12367	13404636	7027	19603	119	3868	276	13443752	0.0029096	0.435514
820	a	820	13238858	9422	40305	31661	154	4698	160	13320400	0.00612159	0.916289
821	g	821	25516	4263	13280559	18829	124	4736	61	13329291	0.00365601	0.547237
822	c	822	13486	13201262	9519	32013	177	5493	1822	13256457	0.00416363	0.623219
823	a	823	13022199	8485	37687	38497	177	5542	278	13107045	0.00647331	0.968935
824	g	824	18850	3993	13132384	5404	153	5356	167	13160784	0.00215793	0.323002
825	t	825	56956	33872	5052	13094891	136	5621	705	13190907	0.00727895	1.08953
826	g	826	18952	4369	13311986	11983	192	13138	69	13347482	0.00265938	0.39806
827	g	827	30183	7722	13316303	7404	209	5078	358	13361821	0.00340657	0.509901
828	t	828	28555	22466	4731	13195932	106	5804	185	13251790	0.00421513	0.630927
829	g	829	31325	4349	13219966	7015	148	5128	190	13262803	0.00322986	0.48345
830	c	830	19544	13213988	5821	31198	169	4385	332	13270720	0.00427498	0.639885
831	t	831	22533	18474	3922	13272766	118	4088	166	13317813	0.00338246	0.506292
832	c	832	17566	13276093	3006	21227	148	3855	196	13318040	0.00314964	0.471443
833	t	833	30953	33314	7579	13273915	161	4913	1071	13345922	0.00539543	0.807596
834	g	834	17483	10227	13365746	14904	159	5834	55	13408519	0.00318999	0.477482
835	a	835	13159928	1966	34808	37996	147	5895	166	13234845	0.00566059	0.847286
836	g	836	17734	3233	13248975	13172	160	5688	35	13283274	0.00258212	0.386496
837	a	837	13084935	3988	29118	34149	158	5713	131	13152348	0.00512555	0.7672
838	g	838	24713	7734	12958103	12109	175	4504	217	13002834	0.0034401	0.514919
839	t	839	24788	28844	4909	12911179	194	4518	294	12969914	0.00452856	0.677841
840	g	840	17436	2164	12968732	16473	129	4800	73	13004934	0.00278371	0.41667
841	a	841	12864647	4796	30862	31165	151	4134	126	12931621	0.00517909	0.775214
842	a	842	12843311	14667	47098	22145	163	3969	28	12927384	0.00650348	0.973451
843	c	843	10634	12824280	7345	34037	170	4788	1304	12876466	0.00405282	0.606632
844	g	844	32792	2090	12965168	15801	135	3721	414	13015986	0.00390428	0.584398
845	a	845	12848187	6021	31018	25563	173	3820	66	12910962	0.00486215	0.727774
846	g	846	30575	3075	12802197	11095	163	3753	151	12847105	0.00349557	0.523223
847	c	847	9529	12765111	7074	34753	153	4321	162	12816620	0.00401892	0.601559
848	a	848	12750255	3584	22408	22844	131	4398	492	12799222	0.00382578	0.572649
849	c	849	4580	12611002	4655	29521	171	3644	112	12649929	0.00307725	0.460608
850	c	850	14315	12744069	2939	17809	157	3532	101	12779289	0.00275602	0.412526
851	t	851	47534	42342	4619	12776495	146	4277	210	12871136	0.00735296	1.1006
852	c	852	11537	12944562	2617	17643	171	10146	111	12976530	0.00246352	0.368744
853	c	853	30951	12899538	7082	12617	157	3264	186	12950345	0.00392322	0.587233
854	a	854	12789186	9097	36638	45058	138	4717	475	12880117	0.0070598	1.05672
855	g	855	21317	12190	12808248	31101	165	3897	50	12873021	0.00503169	0.753151
856	g	856	24806	9450	12740123	5111	145	3273	166	12779635	0.00309179	0.462785
857	t	857	34224	40073	9039	12761504	145	4761	150	12844985	0.00649911	0.972797
858	g	858	16926	1751	12650462	18365	129	5607	36	12687633	0.0029297	0.438523
859	g	859	12958	1022	12678908	7389	131	3310	197	12700408	0.00169286	0.25339
860	a	860	12558231	7102	43860	33705	167	4846	1014	12643065	0.00670992	1.00435
861	g	861	12043	2884	12555468	13962	160	5285	161	12584517	0.00230831	0.345512
862	g	862	15676	3170	12573176	14004	124	3360	342	12606150	0.00261571	0.391523
863	g	863	32506	8094	12756551	6188	166	3080	136	12803505	0.00366728	0.548924
864	c	864	12281	12665500	7158	25405	100	11420	87	12710444	0.00353599	0.529272
865	c	865	10498	12727474	1423	16892	153	4489	135	12756440	0.0022707	0.339881
866	a	866	12565383	7888	35025	38568	143	4672	155	12647007	0.00645402	0.966047
867	c	867	6266	12618920	5623	23574	147	3234	52	12654530	0.00281401	0.421206
868	a	868	12464595	7120	29541	28996	158	3570	104	12530410	0.00525242	0.786191
869	g	869	32069	14802	12273395	16323	137	3858	1161	12336726	0.00513353	0.768395
870	c	870	10825	12239896	4316	31236	187	3578	60	12286460	0.00378986	0.567273
871	a	871	12162912	4450	35167	32523	143	4169	225	12235195	0.00590779	0.884288
872	a	872	12011588	11005	23389	16001	147	3745	494	12062130	0.00419014	0.627186
873	c	873	6671	11996528	5478	29566	179	3756	72	12038422	0.00348002	0.520895
874	g	874	25321	9121	12276133	11972	127	3574	138	12322674	0.00377686	0.565326
875	t	875	18531	18597	5078	12301047	124	3377	75	12343377	0.00342937	0.513313
876	c	876	15283	12301500	3243	10320	130	3337	266	12330476	0.00234995	0.351744
877	t	877	35067	20728	5030	12396468	146	3338	145	12457439	0.00489434	0.732593
878	a	878	12467062	2406	28268	11747	131	3318	15	12509614	0.00340154	0.509148
879	c	879	7744	12449657	8785	29219	164	3440	109	12495569	0.00367426	0.549969
880	g	880	37205	3075	12376727	10327	141	3237	95	12427475	0.00408353	0.61123
881	c	881	11848	12587329	3931	24606	132	3795	28	12627846	0.00320854	0.48026
882	c	882	22936	12546155	9806	18681	197	3392	24	12597775	0.00409755	0.613327
883	a	883	12578388	9500	33028	29474	154	4646	2095	12650544	0.00570379	0.853752
884	t	884	27108	22887	10774	12613540	170	6476	60	12674479	0.00480801	0.71967
885	t	885	35618	27581	7253	12710912	154	2930	494	12781518	0.00552407	0.826851
886	g	886	17800	4626	12938274	15221	169	12968	156	12976090	0.00291428	0.436214
887	g	887	25002	3477	12953333	5673	125	2733	81	12987610	0.00263921	0.395041
888	t	888	24530	39787	4843	12746385	147	3938	178	12815692	0.00540798	0.809475
889	g	889	18686	1644	12715257	7019	161	3066	166	12742767	0.00215887	0.323143
890	a	890	12533710	4014	29495	29614	149	3238	53	12596982	0.00502279	0.751819
891	c	891	11838	12513557	8671	19863	159	3281	57	12554088	0.00322851	0.483248
892	t	892	26300	24563	8844	12429082	112	3577	236	12488901	0.00478977	0.716941
893	g	893	36060	4210	12551036	7607	148	3239	238	12599061	0.00381179	0.570555
894	t	894	34626	31031	6227	12590304	132	3338	509	12662320	0.00568743	0.851303
895	g	895	24779	3572	12761265	5811	123	3042	101	12795550	0.00267945	0.401064
896	c	896	15954	12729449	12307	45526	173	4516	57	12803409	0.00577659	0.864648
897	c	897	25132	12665606	4955	34954	153	3755	335	12730800	0.00512097	0.766514
898	g	898	20253	3439	12752109	17934	168	3878	22	12793903	0.00326671	0.488967
899	a	899	12738722	7076	28136	26064	223	3115	163	12800221	0.00480453	0.719149
900	c	900	11516	12661003	7581	27402	186	3800	162	12707688	0.00367376	0.549894
901	g	901	32084	5997	12645322	10747	131	3012	307	12694281	0.00385678	0.577288
902	t	902	24993	28205	6665	12957101	182	2777	907	13017146	0.00461276	0.690445
903	g	903	16442	1618	12943213	7096	144	3029	120	12968513	0.00195088	0.292011
904	a	904	12730799	4963	34769	33926	123	3989	91	12804580	0.00576208	0.862477
905	g	905	13114	2337	12605119	12573	200	4182	67	12633343	0.00223409	0.334402
906	g	906	8912	2398	12573841	5691	155	3367	178	12590997	0.00136256	0.20395
907	a	907	12436179	7365	31725	19691	205	3676	106	12495165	0.00472071	0.706603
908	c	908	14168	12321996	5798	24960	171	4025	217	12367093	0.00364653	0.545819
909	g	909	38147	4489	12391949	18781	125	3962	1370	12453491	0.00494175	0.739688
910	c	910	5439	12970360	4774	18341	154	17524	84	12999068	0.00220847	0.330567
911	c	911	31682	12953563	6540	17364	167	2984	420	13009316	0.00428562	0.641478
912	c	912	10136	12952251	3620	15459	128	2973	161	12981594	0.00226035	0.338333
913	a	913	12973362	7669	33533	31366	181	3574	63	13046111	0.0055763	0.834669
914	a	914	12868664	7277	38550	44963	137	3053	22	12959591	0.00701619	1.05019
915	g	915	15585	1689	12864411	14933	225	3158	47	12896843	0.00251472	0.376408
916	a	916	12853519	6627	21894	25079	171	3335	621	12907290	0.00416594	0.623564
917	t	917	22152	39021	5214	12851613	117	3137	3401	12918117	0.00514812	0.770578
918	g	918	22943	3927	12813641	14785	149	4512	143	12855445	0.00325185	0.486742
919	g	919	26827	6508	12877148	11670	138	3228	107	12922291	0.00349342	0.522901
920	c	920	13705	12932396	11595	31707	153	3544	144	12989556	0.00440046	0.658667
921	c	921	28026	12832966	7478	19088	121	3414	136	12887679	0.00424537	0.635454
922	t	922	31997	34004	16232	12712209	148	7062	250	12794590	0.00643874	0.96376
923	a	923	12830273	5712	25591	12206	223	3491	121	12874005	0.00339692	0.508457
924	t	924	22076	24659	3662	12724566	124	3757	66	12775087	0.00395465	0.591938
925	c	925	8606	12788811	2043	13043	161	3656	341	12812664	0.00186167	0.278658
926	t	926	57085	36122	13269	12727931	102	5712	234	12834509	0.00830402	1.24296
927	t	927	40871	26372	6264	12917774	176	3381	5908	12991457	0.00567165	0.848941
928	g	928	25805	3910	13035111	12426	158	5245	908	13077410	0.00323451	0.484146
929	c	929	12958	12951357	12771	30134	173	5953	109	13007393	0.00430801	0.64483
930	c	930	34390	12822823	8613	31111	135	5344	265	12897072	0.00575704	0.861723
931	g	931	30810	4325	12896613	17693	191	3576	239	12949632	0.00409425	0.612833
932	g	932	24529	3966	12970733	16931	168	3173	762	13016327	0.00350283	0.524309
933	c	933	8209	12773580	4303	31380	129	3816	179	12817601	0.00343442	0.514069
934	c	934	17109	12827107	3818	13202	130	3725	1131	12861366	0.00266371	0.398709
935	t	935	23857	39133	15943	12846263	169	3873	238	12925365	0.0061199	0.916037
936	c	936	7093	13061267	2221	20000	140	11398	248	13090721	0.00224999	0.336782
937	c	937	32445	13039145	3459	25765	167	3008	90	13100981	0.00471995	0.70649
938	a	938	12964005	4811	46047	33207	172	3040	250	13048242	0.00645581	0.966316
939	c	939	12275	13021142	5554	41913	123	3693	6655	13081007	0.00457648	0.685015
940	g	940	49382	5712	13024882	14158	225	11316	179	13094359	0.00530587	0.794191
941	c	941	10792	12938344	8227	20553	156	19832	201	12978072	0.00306116	0.4582
942	c	942	26765	12901873	7744	21412	150	11054	146	12957944	0.00432715	0.647695
943	a	943	12972652	11877	39633	32984	130	14506	99	13057276	0.00648098	0.970084
944	a	944	12932249	11226	40385	24955	151	11054	43	13008966	0.00589724	0.882708
945	c	945	4838	12903494	8570	24774	163	11142	358	12941839	0.00296287	0.443487
946	a	946	12866819	11820	23119	23217	199	11014	142	12925174	0.00451483	0.675787
947	t	947	22441	26575	2920	12781778	155	11052	109	12833869	0.00405887	0.607538
948	c	948	10629	12847987	1820	24848	192	11069	432	12885476	0.0029094	0.435483
949	g	949	36855	5388	13037396	14433	146	10868	89	13094218	0.00433947	0.649539
950	c	950	10399	13109683	6204	24531	113	11366	651	13150930	0.00313643	0.469466
951	c	951	30602	13130302	6770	26165	115	11313	95	13193954	0.00482433	0.722113
952	g	952	37107	4961	13164520	20080	144	12211	180	13226812	0.00470952	0.704929
953	t	953	34910	37714	7562	13160785	176	11630	551	13241147	0.00606911	0.908434
954	g	954	25778	2012	13272619	14945	194	17391	162	13315548	0.00322398	0.48257
955	g	955	41465	6590	13233628	10021	116	3165	152	13291820	0.00437803	0.65531
956	c	956	11084	13208612	6975	27349	178	11375	1093	13254198	0.00343936	0.514809
957	c	957	16942	13209319	1527	26776	196	3440	224	13254760	0.00342828	0.51315
958	a	958	13161354	12586	34361	38745	167	5478	110	13247213	0.00648129	0.970129
959	a	959	13207432	11198	30681	26315	155	3499	40	13275781	0.0051484	0.77062
960	c	960	9366	13189229	11536	20891	121	4314	42	13231143	0.00316783	0.474166
961	a	961	13337583	12480	25671	23221	195	3560	121	13399150	0.00459484	0.687763
962	t	962	28488	24548	5702	13270250	161	3613	59	13329149	0.00441881	0.661415
963	c	963	16937	13193751	2734	28910	182	3597	129	13242514	0.00368231	0.551173
964	g	964	39230	9069	13241208	15338	155	4298	90	13305000	0.00479459	0.717661
965	t	965	41543	38550	4925	13292559	170	3471	56	13377747	0.00636789	0.953155
966	c	966	15490	13354399	8064	15386	161	2998	82	13393500	0.0029194	0.43698
967	a	967	13111459	9488	38778	30480	114	3753	136	13190319	0.00597863	0.89489
968	a	968	13074845	12371	23229	25989	201	3085	39	13136635	0.00470364	0.704048
969	c	969	7269	13136841	7814	18863	126	6351	59	13170913	0.00258691	0.387213
970	t	970	31523	25694	6890	13097418	192	3247	143	13161717	0.0048853	0.73124
971	c	971	20643	13262888	4700	7813	207	3176	83	13296251	0.0025092	0.375581
972	t	972	41107	34949	14061	13236825	152	3345	157	13327094	0.00677334	1.01384
973	g	973	21678	6366	13430219	4461	244	2795	114	13462968	0.00243252	0.364104
974	t	974	39632	39570	10485	13354702	139	2716	107	13444528	0.00668123	1.00006
975	g	975	11868	1110	13520700	7169	187	3313	63	13541034	0.00150166	0.22477
976	a	976	13339456	4261	32796	28195	162	3378	306	13404870	0.00487987	0.730426
977	a	977	13136409	11490	36704	23702	177	3903	57	13208482	0.00545657	0.816748
978	g	978	21821	1407	13175797	15172	136	3903	82	13214333	0.00291623	0.436505
979	c	979	6477	13130606	3393	21081	182	4699	92	13161739	0.00236542	0.354059
980	a	980	13076259	6779	35406	26046	162	3296	137	13144652	0.0052031	0.778809
981	g	981	23198	5660	13110503	11136	198	3194	229	13150695	0.00305626	0.457466
982	c	982	16214	13030760	6321	39095	114	3312	413	13092504	0.00471598	0.705895
983	g	983	25219	4194	13026104	31869	186	4439	327	13087572	0.00469667	0.703005
984	g	984	24091	2857	13062306	7171	135	2910	79	13096560	0.0026155	0.391491
985	c	985	12522	12949882	5481	24085	152	3111	349	12992122	0.0032512	0.486645
986	c	986	23878	12934545	7567	8856	171	3155	173	12975017	0.00311923	0.46689
987	t	987	21275	28384	4765	12699126	170	5750	233	12753720	0.00428063	0.640732
988	c	988	11264	12858270	2073	11590	176	3333	99	12883373	0.00194848	0.291652
989	t	989	36023	41664	3809	12847821	204	3750	385	12929521	0.00631887	0.945819
990	c	990	15508	13225946	2604	20522	143	23278	89	13264723	0.00292332	0.437567
991	c	991	24635	13301371	4611	15283	142	2949	143	13346042	0.00334713	0.501004
992	a	992	13197610	11571	59858	32895	169	3430	255	13302103	0.00785537	1.1758
993	g	993	17009	3502	13370972	26490	126	2892	103	13418099	0.0035122	0.525711
994	g	994	24445	6220	13513058	13536	171	2537	180	13557430	0.00327289	0.489892
995	c	995	16965	13429077	8216	26634	193	3366	94	13481085	0.00385785	0.577449
996	c	996	29071	13406976	5492	12252	103	2583	179	13453894	0.00348732	0.521987
997	t	997	27619	41784	4153	13445894	175	5108	180	13519625	0.00545363	0.816307
998	a	998	13539420	4007	25764	18666	177	3427	65	13588034	0.00357771	0.535517
999	c	999	9098	13537904	7325	18359	169	2673	118	13572855	0.00257507	0.38544
1000	a	1000	13322437	16564	39634	30232	145	3203	130	13409012	0.00645648	0.966416
1001	a	1001	13233391	21655	29334	25925	139	2685	34	13310444	0.00578891	0.866493
1002	g	1002	17529	3663	13240366	18677	165	2657	1197	13280400	0.00301452	0.451218
1003	c	1003	14175	13184324	6666	24810	213	3589	22	13230188	0.00346662	0.518889
1004	c	1004	34051	13196667	5974	25200	170	2736	1368	13262062	0.00493098	0.738077
1005	g	1005	37378	4293	13169609	23779	172	6062	71	13235231	0.00495813	0.742141
1006	g	1006	21841	2910	13155619	14510	197	2680	58	13195077	0.00299036	0.447601
1007	g	1007	28501	5235	13159551	5522	128	2783	218	13198937	0.00298403	0.446654
1008	t	1008	20837	33055	6333	12929605	122	4443	104	12989952	0.00464567	0.695371
1009	g	1009	31679	5782	13010149	9061	134	2905	150	13056805	0.00357331	0.534858
1010	c	1010	9359	13004192	3713	30208	124	2883	83	13047596	0.00332659	0.497929
1011	a	1011	13006247	8821	37230	30850	206	2864	117	13083354	0.00589352	0.882151
1012	c	1012	6222	13073728	3280	21854	177	2742	123	13105261	0.00240613	0.360154
1013	t	1013	39882	37864	9244	13042308	115	3192	448	13129413	0.00663434	0.993038
1014	g	1014	23264	1590	13211886	8811	203	3107	64	13245754	0.00255689	0.38272
1015	a	1015	13129577	5873	31440	29612	139	2687	219	13196641	0.0050819	0.760667
1016	c	1016	6253	13060818	7149	29320	188	3014	48	13103728	0.00327464	0.490153
1017	g	1017	23898	2201	13040563	5317	113	4088	197	13072092	0.00241193	0.361022
1018	t	1018	20670	31337	30986	12994322	133	4283	1120	13077448	0.00635644	0.951442
1019	t	1019	28544	32478	3345	13076104	209	2824	195	13140680	0.00491421	0.735566
1020	c	1020	9853	13053519	3079	16009	173	4016	89	13082633	0.00222539	0.3331
1021	c	1021	16459	13066126	3139	13387	121	2794	164	13099232	0.00252732	0.378294
1022	t	1022	21174	24955	5862	13203190	209	3222	415	13255390	0.00393802	0.589449
1023	c	1023	7882	13394272	2863	15377	154	3691	76	13420548	0.00195789	0.293061
1024	c	1024	34896	13363984	8081	20578	133	2827	194	13427672	0.00474304	0.709946
1025	t	1025	43095	30335	13852	12875982	140	6052	96	12963404	0.00674375	1.00942
1026	g	1026	18051	6620	12918463	5419	145	4700	59	12948698	0.00233498	0.349504
1027	t	1027	40610	35226	9133	12873438	153	4601	387	12958560	0.00656879	0.983226
1028	c	1028	11030	13059621	4867	16974	179	12078	86	13092671	0.00252431	0.377843
1029	c	1029	13546	13072688	6216	16674	124	2693	90	13109248	0.00278887	0.417443
1030	a	1030	13027328	13235	31815	28165	168	2864	649	13100711	0.00560145	0.838434
1031	t	1031	33109	28540	46777	13069827	164	3371	3235	13178417	0.00823999	1.23337
1032	g	1032	30123	2282	13040075	9604	159	27620	87	13082243	0.0032233	0.482469
1033	g	1033	29283	3784	13027554	16824	161	2886	1371	13077606	0.00382731	0.572877
1034	g	1034	39660	3492	13002784	22356	151	2856	238	13068443	0.00502424	0.752036
1035	g	1035	15668	2922	12990249	7514	152	3045	79	13016505	0.00201713	0.301927
1036	a	1036	12741856	5717	32945	29966	140	5096	135	12810624	0.00536804	0.803497
1037	g	1037	17663	736	12691243	8034	116	4300	897	12717792	0.00208755	0.312467
1038	a	1038	12633552	1800	33085	29370	188	11595	152	12697995	0.00507505	0.759642
1039	a	1039	12742888	12017	28694	22044	104	3205	119	12805747	0.00490866	0.734735
1040	a	1040	12754381	12765	25023	14212	117	3147	88	12806498	0.00406957	0.60914
1041	t	1041	21064	21286	6564	12802124	167	3169	81	12851205	0.00381917	0.57166
1042	g	1042	15658	997	12827614	6247	156	3026	67	12850672	0.0017943	0.268574
1043	a	1043	12734355	7297	24128	35102	146	3758	836	12801028	0.00520841	0.779603
1044	t	1044	24382	38052	14121	12630014	129	5789	45	12706698	0.00603493	0.903317
1045	g	1045	13242	2492	12691800	17676	150	3036	242	12725360	0.00263725	0.394748
1046	g	1046	24649	2690	12669961	7419	159	3739	5537	12704878	0.00274831	0.411372
1047	t	1047	30416	21125	15720	12712270	108	6998	299	12779639	0.00527159	0.78906
1048	g	1048	27677	3550	12765654	4580	137	6096	181	12801598	0.00280777	0.420272
1049	t	1049	30906	33035	8549	12769245	212	6376	1559	12841947	0.00566129	0.847391
1050	g	1050	17580	1883	12904296	12713	127	15963	169	12936599	0.00249702	0.373758
1051	g	1051	20622	2609	12946697	19453	157	5268	158	12989538	0.00329812	0.493667
1052	g	1052	39882	10661	12976189	14823	170	5535	126	13041725	0.0050251	0.752165
1053	c	1053	11629	12765420	9309	22128	133	13854	52	12808619	0.00337265	0.504824
1054	c	1054	11872	12790202	1444	20247	173	5140	1166	12823938	0.00263071	0.393768
1055	a	1055	12694584	5353	33542	26230	176	9404	437	12759885	0.00511768	0.766022
1056	a	1056	12595157	6468	32098	27794	102	5329	3425	12661619	0.00524909	0.785692
1057	a	1057	12622518	10808	21591	13247	182	5339	113	12668346	0.00361752	0.541476
1058	t	1058	18030	20530	1988	12652201	147	8349	71	12692896	0.00320612	0.479898
1059	c	1059	10468	12661469	3019	17244	116	6156	171	12692316	0.00243037	0.363781
1060	a	1060	12430227	7963	44651	39662	135	6805	115	12522638	0.00737952	1.10458
1061	g	1061	18519	4075	12194418	6070	128	6530	75	12223210	0.00235552	0.352578
1062	t	1062	31677	22196	6271	12132683	120	6455	380	12192947	0.00494253	0.739805
1063	g	1063	25630	1078	12236222	8457	158	6723	90	12271545	0.00287845	0.430851
1064	g	1064	17325	2725	12033372	13028	116	5785	38	12066566	0.00275091	0.41176
1065	c	1065	19746	11986282	6220	20894	139	5927	86	12033281	0.00390575	0.584619
1066	t	1066	20603	27125	14066	11971763	118	6228	241	12033675	0.0051449	0.770096
1067	t	1067	22336	19278	7571	12131001	150	5835	142	12180336	0.00405038	0.606267
1068	c	1068	25475	12156421	3224	10171	154	5760	238	12195445	0.00319988	0.478963
1069	t	1069	19718	26888	9192	12260556	119	6447	141	12316473	0.00454002	0.679557
1070	a	1070	12262183	7955	38042	22291	133	7250	248	12330604	0.00554888	0.830564
1071	t	1071	27858	29541	9603	12239234	137	3651	132	12306373	0.00545563	0.816607
1072	g	1072	16691	2871	12308529	6544	175	2858	997	12334810	0.00213064	0.318917
1073	t	1073	32423	24990	11426	12225601	140	2844	473	12294580	0.00561052	0.839792
1074	g	1074	21087	1113	12261152	7585	156	9375	176	12291093	0.00243599	0.364623
1075	g	1075	12133	1733	12171317	14012	143	2760	349	12199338	0.00229693	0.343808
1076	g	1076	24966	6965	12180319	8542	158	2782	261	12220950	0.0033247	0.497646
1077	c	1077	10500	12264557	5168	18033	148	3351	996	12298406	0.00275231	0.41197
1078	c	1078	26256	12124187	3252	24668	155	3042	121	12178518	0.00446122	0.667762
1079	g	1079	25024	2713	12003138	19321	131	3555	111	12050327	0.00391599	0.586152
1080	g	1080	28812	11015	12008369	8443	106	2952	131	12056745	0.00401236	0.600576
1081	c	1081	22926	12022259	3366	18578	166	3075	115	12067295	0.00373207	0.558622
1082	t	1082	30326	33289	4282	11964531	115	3342	179	12032543	0.00565234	0.846051
1083	c	1083	6980	12222147	1116	13128	127	2972	32	12243498	0.00174386	0.261024
1084	a	1084	12133525	3458	33900	30607	158	3311	193	12201648	0.0055831	0.835687
1085	t	1085	28222	25376	6660	12267167	137	2979	69	12327562	0.00489918	0.733318
1086	g	1086	18448	1608	12370810	11342	108	3794	157	12402316	0.00254033	0.380241
1087	g	1087	17460	2511	12354166	5363	153	3030	44	12379653	0.00205878	0.308162
1088	t	1088	27425	28964	10011	12276140	201	4402	199	12342741	0.00539597	0.807676
1089	t	1089	36705	22739	6943	12269785	153	3194	830	12336325	0.00539383	0.807356
1090	c	1090	20399	12234930	1582	25166	207	5270	201	12282284	0.00385547	0.577093
1091	g	1091	30058	5993	12319370	22310	111	3582	124	12377842	0.00472393	0.707084
1092	g	1092	27825	3807	12335910	15951	144	3107	148	12383637	0.00385404	0.576878
1093	c	1093	11065	12568885	10042	25482	154	3547	61	12615628	0.00370517	0.554595
1094	t	1094	52800	47491	16254	15332512	145	4397	561	15449202	0.00755314	1.13057
1095	g	1095	25404	4449	15559570	8698	132	4728	294	15598253	0.00247996	0.371204
1096	a	1096	15557850	7449	38166	28253	145	4898	146	15631863	0.00473475	0.708705
1097	c	1097	8842	15685000	5567	21347	135	19902	38	15720891	0.00228301	0.341725
1098	c	1098	14842	15686831	10518	22975	126	3888	2282	15735292	0.00307976	0.460984
1099	a	1099	15552719	10733	53725	40239	142	6683	208	15657558	0.00669574	1.00223
1100	a	1100	15433646	16536	51441	31162	127	4551	817	15532912	0.00639069	0.956568
1101	g	1101	6376	2151	15517399	19318	208	4331	154	15545452	0.00180458	0.270112
1102	a	1102	15457455	7253	24004	22015	129	4608	206	15510856	0.00344281	0.515326
1103	g	1103	16714	6317	15519826	21971	156	4028	183	15564984	0.00290126	0.434264
1104	c	1104	18710	15463448	7551	36605	171	5822	138	15526485	0.00405997	0.607702
1105	c	1105	29937	15436460	3668	33157	191	4092	1013	15503413	0.0043186	0.646414
1106	g	1106	45489	5464	15376496	16778	135	8454	207	15444362	0.00439422	0.657734
1107	g	1107	18694	2985	15354711	18612	126	4189	139	15395128	0.00262531	0.392961
1108	g	1108	20195	2169	15303336	9216	142	4201	2647	15335058	0.00206859	0.30963
1109	a	1109	15122052	2999	39952	20146	221	4796	169	15185370	0.00416967	0.624123
1110	c	1110	5313	15095691	2951	17326	125	8630	127	15121406	0.00170057	0.254544
1111	c	1111	16020	15090586	3405	19287	161	4995	219	15129459	0.00256936	0.384586
1112	t	1112	33829	44680	8204	14915760	162	7126	82	15002635	0.00579065	0.866753
1113	g	1113	22514	9665	14931408	7354	122	5621	58	14971063	0.00264878	0.396473
1114	t	1114	37762	50706	9304	14853316	127	5822	122	14951215	0.0065479	0.980099
1115	t	1115	43708	26653	2858	14884578	141	5551	168	14957938	0.00490442	0.734101
1116	c	1116	15604	14847837	3400	33833	202	6891	179	14900876	0.00355946	0.532785
1117	g	1117	28115	3046	14856908	7007	164	5599	1002	14895240	0.00257344	0.385196
1118	t	1118	25442	32584	7785	14842188	116	5552	182	14908115	0.00442222	0.661925
1119	c	1119	21224	14848854	4466	17090	207	5166	130	14891841	0.00288661	0.432073
1120	t	1120	38737	24291	3955	14799497	166	5374	387	14866646	0.00451676	0.676075
1121	c	1121	25036	14947528	1058	13642	126	4345	336	14987390	0.0026597	0.398108
1122	t	1122	36469	29603	5076	14931619	173	6614	258	15002940	0.0047538	0.711556
1123	a	1123	14922610	6198	37757	19986	292	4283	155	14986843	0.00428596	0.641529
1124	c	1124	16292	14807035	9799	38011	109	4313	81	14871246	0.0043178	0.646294
1125	g	1125	34659	1876	14768089	14257	112	4358	859	14818993	0.00343505	0.514164
1126	a	1126	14591665	4983	35776	35146	308	4044	71	14667878	0.00519591	0.777732
1127	g	1127	29418	6303	14583177	19839	132	3889	613	14638869	0.00380439	0.569447
1128	c	1128	20998	14584789	9459	21846	187	3795	186	14637279	0.00358605	0.536765
1129	t	1129	22721	41426	6805	14709234	111	4107	534	14780297	0.00480795	0.719662
1130	g	1130	24274	2652	15008609	19925	113	9604	110	15055573	0.00311938	0.466913
1131	g	1131	17569	5819	14994347	9961	119	3598	4256	15027815	0.00222707	0.333351
1132	a	1132	14895638	2224	50260	19340	119	16292	60	14967581	0.00480659	0.719458
1133	a	1133	14831495	7645	38424	21440	190	4423	110	14899194	0.0045438	0.680123
1134	a	1134	14768408	12123	31465	23366	136	3437	109	14835498	0.00452226	0.676899
1135	a	1135	14821069	5366	23971	18605	134	3229	176	14869145	0.00323327	0.483961
1136	c	1136	14354	14919487	7309	20318	116	4646	84	14961584	0.00281367	0.421155
1137	c	1137	21526	14926038	1729	19208	114	3283	1470	14968615	0.00284442	0.425757
1138	a	1138	14837892	14597	39535	27786	225	3466	111	14920035	0.00550555	0.824079
1139	t	1139	47069	31316	6239	14762555	157	3358	109	14847336	0.00571018	0.854709
1140	g	1140	15177	1420	14804243	5724	184	3244	257	14826748	0.00151786	0.227196
1141	a	1141	14475440	6246	31174	42231	126	5046	221	14555217	0.00548099	0.820403
1142	g	1142	15643	3755	14553717	20449	164	4268	126	14593728	0.00274166	0.410376
1143	g	1143	22859	5897	14499286	12673	200	3165	167	14540915	0.00286289	0.428521
1144	c	1144	12734	14489157	5699	32317	120	3469	108	14540027	0.00349862	0.523679
1145	a	1145	14201134	7064	41751	26412	105	4684	114	14276466	0.00527666	0.789818
1146	g	1146	20177	2225	14219441	7489	123	3807	210	14249455	0.00210633	0.315278
1147	t	1147	35234	26609	4970	14142204	160	4472	262	14209177	0.00471336	0.705503
1148	c	1148	9738	14191130	2932	11942	128	3498	517	14215870	0.00174031	0.260492
1149	t	1149	37831	37364	3096	14395171	204	3398	376	14473666	0.0054233	0.811768
1150	c	1150	8832	14692552	2611	11579	142	7454	73	14715716	0.0015741	0.235614
1151	c	1151	30643	14726809	2755	21224	172	2671	157	14781603	0.00370691	0.554855
1152	a	1152	14676936	4166	47444	32769	119	4040	153	14761434	0.00572424	0.856813
1153	c	1153	8283	14861639	6252	31821	86	6723	70	14908081	0.00311522	0.466291
1154	c	1154	35167	14850254	7091	22576	166	2242	289	14915254	0.00435795	0.652305
1155	t	1155	43164	29902	11666	14757649	524	21652	245	14842905	0.00574389	0.859754
												0.601567
												0.258928

## Sheet: RSL3
	X	Pos	A	C	G	T	N	DEL	INS	SUM_ACGTN	Mutation_frequency	Mutation_frequency	vsControl	Zscore	original aa
37	a	37	14452071	34352	3507	12780	157	3413	436	14502867	0.00350248	0.00392452	0.892461	0.944887	M
38	t	38	17725	8537	16732	14573384	139	538	1125	14616517	0.00295098	0.00305512	0.965912	1.35883
39	g	39	7385	2259	14628352	4963	115	8730	54	14643074	0.00100539	0.00127477	0.788683	0.360044
40	g	40	5899	1417	14588490	7781	127	460	185	14603714	0.00104247	0.00262188	0.397606	-1.8439	G
41	g	41	11169	1750	14307276	10349	101	569	91	14330645	0.0016307	0.00376622	0.432981	-1.64454
42	g	42	23121	8865	14282665	5932	146	1141	83	14320729	0.00265796	0.00262387	1.01299	1.62416
43	t	43	15147	17556	5653	14261336	102	1404	500	14299794	0.00268941	0.00465272	0.578029	-0.827108	S
44	c	44	10669	14375047	3135	4607	211	9271	22	14393669	0.00129376	0.00150066	0.862129	0.773954
45	c	45	7035	11904546	1269	12604	123	1402	44	11925577	0.00176352	0.00225265	0.782865	0.327253
46	c	46	5206	11938066	1830	3892	109	620	56	11949103	0.000923668	0.00135534	0.681503	-0.24398	Q
47	a	47	11857279	9212	43632	27513	105	924	1029	11937741	0.00674014	0.00834911	0.807288	0.464891
48	g	48	11610	2373	11901836	12743	140	3553	12	11928702	0.00225222	0.00277032	0.81298	0.496969
49	g	49	11998	2428	11919017	5366	129	1859	110	11938938	0.00166857	0.00231647	0.720309	-0.0252846	V
50	t	50	6238	9017	3942	11668909	122	2116	103	11688228	0.00165286	0.00273819	0.603632	-0.682823
51	c	51	8014	11686663	10321	4651	137	2295	119	11709786	0.00197467	0.00201602	0.979491	1.43535
52	t	52	11253	8035	11207	11667463	133	2275	285	11698091	0.00261821	0.00432042	0.606007	-0.669439	S
53	c	53	4996	11748654	2120	8802	192	2017	539	11764764	0.00136934	0.00302626	0.452487	-1.53461
54	g	54	22136	6317	11814029	23203	99	992	202	11865784	0.0043617	0.00476301	0.915745	1.07611
55	g	55	20608	6652	11846994	4968	141	907	287	11879363	0.00272481	0.00381335	0.714545	-0.0577683	V
56	t	56	13157	23891	9259	11807808	189	995	54	11854304	0.00392229	0.00484953	0.808798	0.473399
57	g	57	14295	2887	11817332	6699	94	4046	22	11841307	0.00202469	0.00286189	0.707467	-0.097657
58	g	58	13618	1106	11940069	4317	121	1198	197	11959231	0.00160228	0.00237097	0.67579	-0.276175	E
59	a	59	11806917	6585	30852	24520	162	1744	4660	11869036	0.0052337	0.00546412	0.957831	1.31328
60	a	60	11804126	47612	24394	22272	185	1133	26	11898589	0.00793901	0.00750771	1.05745	1.87468
61	t	61	14668	16804	8140	11823178	148	1404	192	11862938	0.00335162	0.00362524	0.924522	1.12557	S
62	c	62	5357	11873029	3108	17358	166	1414	2086	11899018	0.00218413	0.00321147	0.680103	-0.251868
63	g	63	24047	2517	11913652	22731	114	2543	99	11963061	0.00413013	0.00489866	0.843114	0.666793
64	g	64	20601	5512	11868236	10843	113	786	51	11905305	0.00311365	0.00362788	0.858257	0.752131	G
65	g	65	11564	2190	11890428	5024	137	812	143	11909343	0.00158825	0.00198332	0.800803	0.428345
66	a	66	11650375	2948	19453	10560	134	1029	479	11683470	0.00283263	0.00365334	0.775355	0.28493
67	g	67	20311	2303	11485777	6963	123	1021	22	11515477	0.00257914	0.00311644	0.827591	0.57931	A
68	c	68	11410	11464233	2440	12869	136	1103	97	11491088	0.00233703	0.00256138	0.91241	1.05731
69	t	69	10837	11992	5957	11635665	178	1158	131	11664629	0.00248306	0.0034425	0.721296	-0.0197202
70	c	70	9492	11721726	2213	8691	141	1490	228	11742263	0.00174898	0.0021941	0.797129	0.407642	L
71	t	71	16023	21084	9045	11757007	155	1535	48	11803314	0.00392322	0.00557578	0.703618	-0.119346
72	g	72	29125	3050	11979460	9418	125	1532	435	12021178	0.00347037	0.003992	0.869333	0.814547
73	c	73	9558	12042657	3002	23356	158	1417	24	12078731	0.00298657	0.00276282	1.08099	2.00734	H
74	a	74	12005759	5968	34871	25000	174	1419	89	12071772	0.00546838	0.00715578	0.76419	0.222011
75	c	75	11568	11753089	6663	28316	144	1475	130	11799780	0.00395694	0.00424943	0.931169	1.16303
76	g	76	11741	1644	11755826	3312	108	1523	167	11772631	0.00142746	0.00394746	0.361616	-2.04672	V
77	t	77	11000	15069	38171	11779383	171	2005	159	11843794	0.00543838	0.00691391	0.786585	0.348217
78	g	78	19429	2186	11807553	21220	130	3692	67	11850518	0.00362558	0.00402907	0.899855	0.98656
79	g	79	15278	3274	11906748	7108	125	1362	65	11932533	0.0021609	0.002612	0.827297	0.577652	V
80	t	80	9013	11915	13808	12005539	135	1695	102	12040410	0.00289616	0.00454059	0.637839	-0.49005
81	g	81	14162	2990	11999354	9488	155	1586	513	12026149	0.00222806	0.00377349	0.590451	-0.757105
82	a	82	11967545	2518	19481	16916	170	2093	26	12006630	0.00325529	0.00485531	0.670459	-0.306218	I
83	t	83	5250	10777	18701	12005399	149	2484	316	12040276	0.00289669	0.00428109	0.676625	-0.271465
84	t	84	16149	23008	12385	12026162	153	2564	1274	12077857	0.00428015	0.00519004	0.824685	0.562932
85	g	85	12016	2587	12213593	3735	149	1648	38	12232080	0.00151135	0.0031639	0.477687	-1.39259	V
86	t	86	13578	12216	16315	12184805	141	1670	783	12227055	0.00345545	0.00588766	0.586897	-0.777133
87	g	87	21890	5759	12221583	10330	176	6207	101	12259738	0.00311222	0.0025934	1.20005	2.67835
88	g	88	15238	1201	12067093	9315	155	886	114	12093002	0.00214248	0.00408999	0.523835	-1.13253	G
89	g	89	7704	3592	11798567	4621	170	716	328	11814654	0.00136161	0.00334294	0.40731	-1.78921
90	t	90	25595	18852	13520	11700409	210	1472	5436	11758586	0.00494762	0.00666955	0.741822	0.0959538
91	g	91	9166	1218	11770000	2359	164	9015	377	11782907	0.0010954	0.00252875	0.433179	-1.64342	G
92	g	92	5867	4158	11753506	6379	169	758	702	11770079	0.00140806	0.00288832	0.487502	-1.33728
93	g	93	15615	13769	11668035	9624	166	855	327	11707209	0.00334614	0.00347196	0.963762	1.34671
94	g	94	6773	1236	11662641	5943	137	871	102	11676730	0.00120659	0.00247633	0.487248	-1.33871	G
95	g	95	10490	809	11611797	2998	141	902	60	11626235	0.00124185	0.0027676	0.448709	-1.5559
96	c	96	10161	11460070	4370	8033	170	1901	210	11482804	0.00197983	0.00221158	0.895211	0.960385
97	t	97	7803	9319	8871	11521724	155	3551	158	11547872	0.00226431	0.00439826	0.51482	-1.18333	F
98	t	98	15534	11251	8718	11476907	156	1405	93	11512566	0.0030974	0.00455743	0.679637	-0.254493
99	t	99	7841	21995	3790	11484984	166	1842	65	11518776	0.00293364	0.00564208	0.519958	-1.15437
100	g	100	9779	1748	11595625	6751	120	9782	41	11614023	0.00158412	0.00317026	0.499681	-1.26864	G
101	g	101	6184	4088	11576053	6451	167	2019	29	11592943	0.00145692	0.00285504	0.510298	-1.20881
102	c	102	19452	11498854	9228	30896	122	1895	315	11558552	0.00516483	0.00555594	0.929606	1.15422
103	g	103	9577	470	11472357	8919	92	1968	593	11491415	0.00165846	0.00325509	0.509496	-1.21333	G
104	g	104	8175	1366	11408227	10162	192	1082	1201	11428122	0.00174088	0.0039517	0.44054	-1.60194
105	g	105	9103	3913	11351097	8825	135	1176	518	11373073	0.00193228	0.00293528	0.658296	-0.374761
106	a	106	11425713	4474	15959	11566	143	1745	25	11457855	0.00280524	0.00557718	0.502985	-1.25003	I
107	t	107	5467	10560	3622	11466841	171	1780	42	11486661	0.00172548	0.00313855	0.54977	-0.986368
108	c	108	10469	11458870	2055	22358	135	1928	2439	11493887	0.00304658	0.00323277	0.942404	1.22635
109	g	109	37055	1394	11724956	11946	175	2154	137	11775526	0.0042945	0.00477765	0.898873	0.981024	A
110	c	110	3341	11783194	2057	10222	146	2172	27	11798960	0.00133622	0.00223016	0.599159	-0.708034
111	a	111	11669112	4466	26506	25876	126	2270	87	11726086	0.00485874	0.00602599	0.806297	0.459309
112	g	112	17071	1726	11602021	7363	136	2018	4860	11628317	0.00226138	0.00346595	0.652455	-0.407679	A
113	c	113	7740	11584589	1189	16061	150	3719	82	11609729	0.00216542	0.00312836	0.692192	-0.18374
114	a	114	11570218	4249	19479	21194	144	3781	76	11615284	0.00387989	0.00471787	0.822381	0.54995
115	g	115	9657	3160	11565191	7647	143	3746	84	11585798	0.00177864	0.00365008	0.487289	-1.33848	A
116	c	116	6137	11547240	3546	9668	132	5499	112	11566723	0.0016844	0.00273573	0.615704	-0.614789
117	c	117	10590	11478142	4586	13196	103	2084	57	11506617	0.00247466	0.00265692	0.931403	1.16435
118	a	118	11388965	12648	16726	20777	132	2354	135	11439248	0.00439566	0.00640714	0.686056	-0.218319	S
119	g	119	21958	10580	11426383	9364	139	2578	70	11468424	0.0036658	0.00389696	0.940683	1.21665
120	c	120	7219	11398853	4622	18628	141	5092	328	11429463	0.00267817	0.00346865	0.772106	0.266622
121	c	121	8254	11507133	2569	5048	187	1501	273	11523191	0.00139354	0.00238024	0.585461	-0.785228	Q
122	a	122	11412539	8070	37544	20911	138	1815	262	11479202	0.00580728	0.007009	0.828547	0.584697
123	g	123	19728	5887	11442114	8787	153	1698	64	11476669	0.00301089	0.00359393	0.837771	0.636681
124	c	124	9834	11198900	2009	20058	160	1800	107	11230961	0.0028547	0.00281539	1.01396	1.62961	L
125	t	125	8845	15864	2666	11380816	130	1956	622	11408321	0.00241096	0.00598009	0.403164	-1.81257
126	g	126	35927	3162	11494780	8596	118	1274	40	11542583	0.00414145	0.00432527	0.9575	1.31142
127	c	127	5110	11530997	3747	8930	133	1233	49	11548917	0.00155166	0.00305497	0.507914	-1.22225	Q
128	a	128	11435156	3564	36289	29089	117	2503	180	11504215	0.00600293	0.00698989	0.858802	0.755201
129	g	129	11430	4750	11448032	15733	97	2038	54	11480042	0.00278832	0.00249762	1.11639	2.20685
130	g	130	19347	2988	11451551	7125	186	1284	587	11481197	0.00258214	0.0027476	0.939778	1.21155	A
131	c	131	10539	11558774	4157	15352	165	3665	97	11588987	0.00260704	0.00246461	1.05779	1.87662
132	c	132	8960	11538778	1822	9681	110	1369	31	11559351	0.00177977	0.00246155	0.723029	-0.009957
133	c	133	18101	11450054	1855	8415	136	1355	390	11478561	0.0024835	0.00236519	1.05002	1.83283	L
134	t	134	26038	18465	4625	11382215	143	2952	54	11431486	0.00431011	0.00682221	0.631777	-0.524213
135	g	135	14940	2631	11455627	11268	125	1632	55	11484591	0.00252199	0.00261519	0.964361	1.35009
136	a	136	11405790	4228	25671	14110	182	1579	24	11449981	0.00385948	0.005859	0.658727	-0.372332	N
137	a	137	11484103	5626	21787	9431	136	1493	17	11521083	0.00320977	0.0045937	0.698733	-0.146879
138	c	138	6205	11445349	4331	18979	111	1575	70	11474975	0.00258179	0.00307903	0.838508	0.640835
139	g	139	22985	4132	11467713	9002	164	1575	77	11503996	0.00315395	0.00320657	0.983589	1.45845	V
140	t	140	7631	22917	4370	11593103	153	1568	876	11628174	0.00301604	0.00489872	0.615679	-0.614935
141	c	141	5872	11670807	2206	11695	122	5081	50	11690702	0.00170178	0.00248046	0.686074	-0.218216
142	c	142	10322	11680338	3023	20267	132	1536	357	11714082	0.00288063	0.00363608	0.792237	0.380068	P
143	c	143	5739	11704829	1379	3354	136	1685	16	11715437	0.000905472	0.00162738	0.556399	-0.94901
144	c	144	15313	11688077	1093	7570	144	1637	1412	11712197	0.00205939	0.00192681	1.06881	1.93871
145	t	145	15876	11733	6489	11783834	147	4206	51	11818079	0.00289768	0.00575336	0.50365	-1.24628	F
146	t	146	19541	11553	4132	11804859	151	1817	68	11840236	0.00298786	0.00514692	0.580515	-0.813103
147	c	147	4061	11834587	1144	8921	147	1789	24	11848860	0.00120459	0.00121988	0.987465	1.48029
148	a	148	11851756	6470	25251	21790	153	1672	251	11905420	0.00450753	0.00591813	0.761647	0.20768	M
149	t	149	20645	21630	5965	11976793	94	2001	115	12025127	0.00401942	0.00533367	0.753593	0.162291
150	g	150	14505	5137	12012451	9940	177	1960	1043	12042210	0.00247122	0.00316817	0.780016	0.3112
151	c	151	10593	11827781	5071	26763	118	2813	152	11870326	0.00358415	0.00417932	0.857591	0.748377	L
152	t	152	13015	13580	3477	11850647	171	2675	73	11880890	0.00254552	0.00561115	0.453653	-1.52804
153	g	153	14650	2697	11856854	19315	126	5326	186	11893642	0.00309308	0.00378229	0.81778	0.52402
154	g	154	11665	5248	11945329	6324	144	3406	95	11968710	0.00195351	0.00339065	0.576146	-0.837721	V
155	t	155	7883	13829	5893	11835875	148	3702	132	11863628	0.00233934	0.00524895	0.445677	-1.57299
156	g	156	14423	3268	11783886	14158	162	6183	49	11815897	0.00270915	0.00415687	0.651728	-0.411778
157	g	157	6513	1631	11798338	5827	125	9407	51	11812434	0.00119332	0.0025393	0.46994	-1.43625	D
158	a	158	11732297	2700	13763	13384	147	9492	550	11762291	0.00255001	0.00655998	0.388723	-1.89396
159	c	159	4220	11510974	3876	17578	113	8491	45	11536761	0.0022352	0.00230923	0.967943	1.37027
160	a	160	11541624	8456	24024	21262	161	9044	122	11595527	0.0046486	0.00524835	0.885727	0.906936	M
161	t	161	21754	16965	5609	11757471	166	8212	234	11801965	0.00377005	0.0054845	0.687401	-0.210739
162	g	162	8292	2723	11817328	9011	121	2503	47	11837475	0.00170197	0.00265609	0.640779	-0.473478
163	a	163	11790080	4752	13505	15470	123	4963	17	11823930	0.00286284	0.00597012	0.479528	-1.38222	K
164	a	164	11633218	8182	20870	16663	144	2209	143	11679077	0.00392659	0.00594477	0.660512	-0.362271
165	g	165	10402	1006	11592382	11182	120	2671	61	11615092	0.00195522	0.00277229	0.705271	-0.110033
166	g	166	10352	1103	11625352	4621	183	2084	45	11641611	0.00139663	0.00172783	0.808313	0.47067	D
167	a	167	11374859	1793	25636	11361	143	2694	162	11413792	0.00341105	0.00458668	0.743686	0.106457
168	c	168	3600	11311805	19150	10425	126	2283	124	11345106	0.00293527	0.00373042	0.786848	0.349702
169	t	169	17192	9815	3349	11323508	110	2982	145	11353974	0.00268329	0.00518255	0.517755	-1.16679	S
170	c	170	6214	11847506	1973	5597	221	2121	13	11861511	0.00118071	0.00157857	0.747962	0.130554
171	c	171	18141	11826586	1797	10635	98	1720	46	11857257	0.00258669	0.00263138	0.983015	1.45521
172	t	172	12711	14815	8764	11780594	124	3542	2084	11817008	0.00308149	0.00511003	0.603028	-0.686228	F
173	t	173	14046	21153	2674	11964553	139	1095	290	12002565	0.00316699	0.00610352	0.518879	-1.16045
174	c	174	8756	11999969	1157	8583	124	2236	60	12018589	0.00154927	0.0022218	0.697303	-0.154938
175	c	175	7702	12016553	1125	5690	148	1364	41	12031218	0.00121891	0.00329581	0.369837	-2.00039	H
176	a	176	12025076	5726	11666	11896	104	1630	490	12054468	0.00243827	0.00524869	0.464548	-1.46664
177	c	177	3504	12088764	2312	19626	132	1263	70	12114338	0.00211105	0.00224298	0.941182	1.21946
178	c	178	12664	12142396	1818	7882	137	849	31	12164897	0.00184967	0.00295856	0.625191	-0.561325	H
179	a	179	12084468	5379	9185	17258	122	1824	150	12116412	0.00263642	0.00661113	0.398786	-1.83725
180	c	180	3547	12052607	8207	18670	108	879	22	12083139	0.00252683	0.0024958	1.01243	1.62099
181	a	181	11998553	11913	7493	13147	118	1315	14	12031224	0.00271552	0.00533087	0.509395	-1.2139	N
182	a	182	11970774	14712	13371	15386	211	952	26	12014454	0.00363562	0.0051553	0.70522	-0.110318
183	t	183	9111	20735	10683	11988033	109	1278	63	12028671	0.00337843	0.00507158	0.666149	-0.330506
184	g	184	9379	2920	12043618	3624	117	812	122	12059658	0.00133005	0.00197186	0.674518	-0.283344	V
185	t	185	11071	16405	9515	12000125	124	877	39	12037240	0.00308335	0.00670193	0.460069	-1.49188
186	g	186	16515	2775	11951857	12327	149	1269	54	11983623	0.00265078	0.00290864	0.911348	1.05133
187	g	187	7977	1675	11922605	9317	146	1079	24	11941720	0.00160069	0.00390208	0.410215	-1.77284	A
188	c	188	9349	11905719	4905	6447	168	1203	12	11926588	0.00174979	0.00336157	0.520527	-1.15117
189	t	189	27973	19929	3760	11756147	109	1238	66	11807918	0.00438443	0.0052501	0.835114	0.621705
190	g	190	12421	1542	11826539	5641	110	1156	106	11846253	0.00166416	0.00316817	0.525273	-1.12442	A
191	c	191	5160	11798440	2104	7102	197	1332	98	11813003	0.00123279	0.00246669	0.499777	-1.26811
192	t	192	10739	16963	1921	11709013	108	1092	450	11738744	0.00253272	0.0031514	0.803682	0.444571
193	c	193	7776	11800884	1103	4544	140	980	869	11814447	0.001148	0.00170781	0.672207	-0.296367	L
194	t	194	24890	27069	2425	11806854	156	1468	120	11861394	0.00459811	0.00550785	0.834829	0.620098
195	c	195	7839	11993816	2680	8094	126	1086	19	12012555	0.00155995	0.00178234	0.875227	0.847763
196	c	196	24101	11954412	1178	10277	145	873	182	11990113	0.00297754	0.00451719	0.659157	-0.36991	R
197	g	197	8275	1778	11913269	4873	134	982	36	11928329	0.00126254	0.00231657	0.545004	-1.01322
198	a	198	11874564	5201	19087	18473	174	868	229	11917499	0.00360269	0.00560342	0.642944	-0.461279
199	g	199	7732	904	11828088	11736	113	1454	26	11848573	0.0017289	0.00257213	0.672167	-0.296592	A
200	c	200	4721	11873296	2856	10133	183	1332	366	11891189	0.00150473	0.00318869	0.471895	-1.42523
201	c	201	7105	11884736	1266	8630	136	802	27	11901873	0.00143986	0.00182504	0.788946	0.361522
202	t	202	22476	14722	2439	12035025	148	781	46	12074810	0.00329488	0.00474453	0.694458	-0.17097	S
203	c	203	3278	12114796	1438	4411	156	778	50	12124079	0.000765666	0.00190661	0.401585	-1.82147
204	c	204	19312	12009145	3729	22123	164	769	95	12054473	0.00376026	0.00530998	0.70815	-0.0938049
205	g	205	14298	5813	12038858	5250	153	752	71	12064372	0.00211482	0.00364059	0.580901	-0.810926	V
206	t	206	15006	16058	4809	12065989	106	718	41	12101968	0.00297299	0.00564402	0.52675	-1.1161
207	g	207	14318	2772	12068556	19227	146	2371	16	12105019	0.00301222	0.00337154	0.893426	0.950327
208	g	208	6500	1964	12101200	5573	188	717	64	12115425	0.00117412	0.00197978	0.593057	-0.742418	E
209	a	209	11809599	3092	18571	31578	122	1219	24	11862962	0.00449829	0.00701352	0.641374	-0.470129
210	g	210	8290	1241	11728015	7021	165	876	25	11744732	0.00142336	0.00127315	1.11798	2.21584
211	a	211	11661873	2919	24262	19932	121	1041	355	11709107	0.00403395	0.00603626	0.668287	-0.318457	T
212	c	212	4683	11772888	7484	13182	155	1004	46	11798392	0.00216165	0.00219228	0.986028	1.47219
213	a	213	11700927	12450	34344	36850	130	1129	1945	11784701	0.00710871	0.00788892	0.9011	0.993576
214	g	214	7025	1529	11846290	11444	162	1054	30	11866450	0.00169891	0.00280171	0.606382	-0.667324	G
215	g	215	9584	1991	11796711	8832	137	867	21	11817255	0.00173847	0.00222004	0.783083	0.328481
216	g	216	11929	4889	11884343	6586	164	874	41	11907911	0.00197919	0.00270831	0.730784	0.0337463
217	t	217	11338	12913	9434	11925565	143	1532	40	11959393	0.00282857	0.00337247	0.838724	0.642051	F
218	t	218	8591	10023	3128	11933559	155	856	42	11955456	0.00183155	0.00289863	0.631867	-0.523704
219	c	219	8248	12043229	2652	19787	147	1202	59	12074063	0.00255374	0.00267645	0.954151	1.29255
220	g	220	21500	4590	12067145	11606	163	828	218	12105004	0.00312755	0.005533	0.565254	-0.899106	A
221	c	221	7775	12145904	4075	11913	123	832	60	12169790	0.00196273	0.0024276	0.808506	0.471755
222	c	222	18484	12128433	1322	12232	152	734	4944	12160623	0.00264707	0.00321466	0.823436	0.555897
223	a	223	11973871	5568	18601	11290	144	19627	33	12009474	0.00296458	0.00633551	0.46793	-1.44758	K
224	a	224	11944718	4638	15982	16474	161	785	25	11981973	0.00310925	0.00487349	0.637993	-0.489178
225	a	225	12024697	5850	14401	14420	120	650	25	12059488	0.00288495	0.00364028	0.792507	0.381594
226	a	226	12047515	7205	9165	9554	201	623	16	12073640	0.0021638	0.00400603	0.540137	-1.04065	K
227	a	227	12054362	7749	23318	23236	163	561	60	12108828	0.00449804	0.00659852	0.681674	-0.243013
228	g	228	9453	2519	12025958	5951	130	620	20	12044011	0.00149892	0.00184998	0.810235	0.481502
229	a	229	11962497	2206	5006	24587	111	631	207	11994407	0.00266041	0.00366928	0.725049	0.00142698	T
230	c	230	7955	11735988	5078	8614	128	898	7	11757763	0.00185197	0.00253005	0.731989	0.0405377
231	a	231	11572690	32646	18088	20387	139	1554	153	11643950	0.00611992	0.0059285	1.03229	1.73289
232	t	232	9116	15540	27711	11649810	138	1377	78	11702315	0.00448672	0.00691049	0.649262	-0.425673	F
233	t	233	16784	8428	7060	11700615	126	923	22	11733013	0.00276127	0.00519247	0.531783	-1.08773
234	c	234	7278	11876778	2942	9816	139	665	20	11896953	0.00169581	0.0017184	0.986855	1.47685
235	a	235	11853950	4732	11199	11348	173	1060	170	11881402	0.0023105	0.00439527	0.525679	-1.12213	I
236	t	236	7900	10004	15514	11774805	138	1698	28	11808361	0.00284171	0.00438498	0.648057	-0.432466
237	t	237	15192	21811	14509	11742985	145	774	46	11794642	0.0043797	0.00509261	0.860011	0.762015
238	t	238	14199	15690	3546	11909316	157	742	21	11942908	0.00281271	0.00354537	0.793349	0.386337	S
239	c	239	6151	11922663	2166	2781	164	768	40	11933925	0.000943696	0.00135361	0.69717	-0.155685
240	t	240	19737	20834	8459	11869051	121	1885	35	11918202	0.00412403	0.00504755	0.817036	0.519825
241	t	241	4778	12887	3664	11921966	162	779	59	11943457	0.0017994	0.00280456	0.641596	-0.468874	Y
242	a	242	11898100	3023	9693	12661	131	1186	12	11923608	0.00213928	0.00315828	0.677358	-0.267338
243	c	243	4643	11940956	3574	12528	146	821	3	11961847	0.00174647	0.00207223	0.842797	0.665005
244	t	244	19314	10023	3401	11962201	130	1138	12	11995069	0.00274013	0.00396504	0.691071	-0.190054	S
245	c	245	5738	12164796	3627	11627	115	1144	57	12185903	0.00173208	0.00375964	0.460705	-1.4883
246	g	246	18712	4122	12129350	29111	128	1530	19	12181423	0.00427479	0.00476222	0.897646	0.974109
247	g	247	17403	2845	12196222	6203	143	1064	32	12222816	0.00217577	0.00283771	0.766733	0.236344	V
248	t	248	18180	24501	4488	12086672	137	1095	48	12133978	0.00389864	0.00465806	0.836966	0.632145
249	g	249	14092	1549	12122513	5717	121	1027	24	12143992	0.00176869	0.00200376	0.882687	0.889809
250	a	250	12005706	1555	13510	22339	171	1179	103	12043281	0.00312	0.00420954	0.741173	0.0922959	T
251	c	251	5163	11995385	3775	2241	173	1263	38	12006737	0.000945469	0.00142575	0.663138	-0.347473
252	t	252	16852	23496	4323	11959040	80	1435	26	12003791	0.00372807	0.00448037	0.83209	0.604666
253	t	253	9873	16779	4919	12050347	177	750	16	12082095	0.00262769	0.00539838	0.486755	-1.34149	F
254	t	254	25852	10936	1892	12112973	157	733	43	12151810	0.00319599	0.00501696	0.637036	-0.494573
255	c	255	5871	12188490	1319	10736	122	2316	23	12206538	0.00147855	0.00183881	0.804081	0.446817
256	a	256	12147308	7686	19482	14741	108	3264	44	12189325	0.00344703	0.00594348	0.579969	-0.816179	K
257	a	257	12041726	6848	18488	26258	176	843	31	12093496	0.00428081	0.00629044	0.680527	-0.249478
258	g	258	12041	2438	12008684	15293	154	1535	19	12038610	0.00248584	0.00342455	0.725887	0.00614943
259	g	259	14404	2990	12096638	7497	163	840	50	12121692	0.00206687	0.00250974	0.823541	0.556485	D
260	a	260	11863263	2753	20652	13289	142	1203	28	11900099	0.00309544	0.0045716	0.677101	-0.268783
261	c	261	4772	11879041	3143	15132	124	962	34	11902212	0.00194678	0.00187709	1.03713	1.76016
262	a	262	11907157	4951	15738	15867	133	1499	47	11943846	0.00307179	0.00465485	0.659912	-0.365655	N
263	a	263	12096684	5960	18376	13998	145	743	47	12135163	0.00317087	0.00397951	0.796799	0.405778
264	c	264	4809	12136038	4462	5339	134	787	13	12150782	0.00121342	0.00196581	0.617262	-0.606011
265	t	265	12771	7651	9382	12116674	156	813	27	12146634	0.00246653	0.00552181	0.446688	-1.56729	F
266	t	266	18051	9697	1486	12153284	190	744	141	12182708	0.00241523	0.00449948	0.536779	-1.05958
267	c	267	4723	12221729	1589	7059	152	1105	4	12235252	0.00110525	0.00209344	0.527958	-1.10929
268	c	268	24896	12188715	3037	9173	129	708	63	12225950	0.00304557	0.00498901	0.610456	-0.644367	R
269	g	269	16983	1106	12270207	23776	125	1377	183	12312197	0.00341044	0.0049753	0.685474	-0.221598
270	g	270	23871	4720	12278279	12439	124	734	28	12319433	0.00334058	0.00382891	0.872461	0.832179
271	c	271	8574	12324335	7365	6626	116	843	80	12347016	0.00183696	0.00244444	0.751486	0.150415	Q
272	a	272	12137389	6169	26449	20588	124	1218	3182	12190719	0.00437464	0.00578661	0.755993	0.175818
273	g	273	9988	1704	12128509	10784	138	3613	19	12151123	0.00186106	0.00278491	0.668267	-0.318571
274	g	274	8319	1540	12180294	5256	143	917	69	12195552	0.00125111	0.00230221	0.54344	-1.02204	G
275	g	275	9139	1931	12181195	10303	132	930	154	12202700	0.00176231	0.00277088	0.636013	-0.50034
276	g	276	21495	4003	11975819	10092	118	982	35	12011527	0.00297281	0.00310622	0.957051	1.30889
277	c	277	17911	11901689	8476	16586	168	1039	541	11944830	0.00361169	0.00377728	0.956161	1.30387	L
278	t	278	8421	13596	24530	11907592	117	1502	77	11954256	0.00390355	0.00500305	0.780233	0.312424
279	a	279	11908539	18652	24530	20017	139	1603	39	11971877	0.00529057	0.00691535	0.765047	0.226838
280	g	280	13365	3424	11887192	3793	147	1564	48	11907921	0.00174077	0.00265823	0.654862	-0.394114	V
281	t	281	8562	11532	16606	11942693	148	1528	89	11979541	0.00307591	0.00457302	0.672621	-0.29403
282	a	282	11862217	9485	16372	29489	139	1452	67	11917702	0.00465568	0.00662347	0.702906	-0.123357
283	g	283	18644	4060	12031423	7304	142	1412	94	12061573	0.00249967	0.00247658	1.00932	1.60348	V
284	t	284	19149	16366	10821	12113867	166	1724	1972	12160369	0.00382406	0.00481704	0.793861	0.389224
285	g	285	15101	3848	12172658	12648	102	7396	50	12204357	0.00259735	0.00296743	0.875286	0.8481
286	g	286	9992	1816	12245023	12047	129	1455	69	12269007	0.00195484	0.00382051	0.511671	-1.20107	G
287	g	287	25853	4466	12284893	11850	125	1290	548	12327187	0.00343095	0.00506432	0.677476	-0.266674
288	g	288	25277	4301	12071850	10193	163	1455	90	12111784	0.00329712	0.00384221	0.858131	0.75142
289	a	289	12019883	7715	23400	18739	165	1663	26	12069902	0.00414411	0.00500787	0.827519	0.578907	I
290	t	290	4964	11388	6881	12017679	158	1649	124	12041070	0.0019426	0.00330804	0.587236	-0.775222
291	a	291	11877491	4628	20173	14269	141	1938	108	11916702	0.00329042	0.00402416	0.817667	0.523384
292	g	292	9885	1781	12249413	7178	127	1509	76	12268384	0.00154633	0.00241678	0.639832	-0.478818	D
293	a	293	12226413	3803	10816	11055	119	1399	84	12252206	0.00210517	0.00371103	0.567274	-0.88772
294	c	294	4457	12341100	2641	10738	118	1576	30	12359054	0.0014527	0.00209205	0.694391	-0.171348
295	c	295	29360	12353140	5654	21703	112	1259	78	12409969	0.0045793	0.00468781	0.976853	1.42049	L
296	t	296	21887	32873	6274	12365083	131	1758	143	12426248	0.00492224	0.00632737	0.777929	0.299435
297	g	297	17450	2168	12473370	8277	159	1284	54	12501424	0.00224406	0.00241149	0.930572	1.15966
298	a	298	12445813	4555	23492	10938	118	1557	85	12484916	0.00313202	0.00438528	0.714212	-0.059644	K
299	a	299	12550793	6686	21953	18892	169	1285	70	12598493	0.00378617	0.00467247	0.810314	0.481944
300	g	300	6410	1218	12378535	14274	110	1281	15	12400547	0.00177508	0.00207879	0.853902	0.727587
301	a	301	12386861	2252	12584	11984	134	1388	60	12413815	0.00217129	0.00336237	0.645762	-0.445398	N
302	a	302	12446696	7414	17126	15334	117	1240	38	12486687	0.00320269	0.00455007	0.703877	-0.117886
303	c	303	8124	12442148	4852	16599	113	2477	32	12471836	0.0023804	0.00281378	0.845981	0.682946
304	c	304	12424	12448505	2128	5188	93	1277	433	12468338	0.00159067	0.00204821	0.776614	0.292028	Q
305	a	305	12374338	5042	25724	24133	145	1604	103	12429382	0.00442854	0.00696731	0.635617	-0.502572
306	g	306	7479	1936	12329709	21386	167	1331	46	12360677	0.00250536	0.00261913	0.956564	1.30614
307	a	307	12322057	4878	22800	20419	150	1366	1807	12370304	0.00390023	0.00356859	1.09293	2.07466	M
308	t	308	27318	18383	14594	12298797	132	1829	227	12359224	0.00488922	0.00500342	0.977176	1.42231
309	g	309	13696	2864	12350404	10012	134	1717	20	12377110	0.00215769	0.00216202	0.997999	1.53965
310	g	310	9752	4854	12359208	3890	146	1504	4148	12377850	0.00150608	0.00340409	0.442432	-1.59128	V
311	t	311	17415	19179	4234	12339180	137	5064	131	12380145	0.00330893	0.00547852	0.603982	-0.680852
312	g	312	23100	1362	12057355	6020	95	4882	102	12087932	0.00252955	0.00266661	0.948601	1.26127
313	c	313	13100	12079987	4626	30692	180	4955	76	12128585	0.0040069	0.00410801	0.975387	1.41222	L
314	t	314	17848	7442	94404	12308250	146	1637	146	12428090	0.00964267	0.005427	1.7768	5.92861
315	g	315	23501	3820	12504198	18703	159	1586	68	12550381	0.00367981	0.00416431	0.883654	0.895256
316	c	316	10314	12556996	4088	16238	143	1464	96	12587779	0.00244547	0.00300877	0.81278	0.49584	L
317	t	317	14424	17438	36606	12683121	141	1491	716	12751730	0.00538037	0.00723436	0.743724	0.106673
318	g	318	24059	5205	12819567	9816	133	1284	55	12858780	0.00304951	0.00429907	0.709342	-0.0870879
319	c	319	7260	12859003	2156	8274	174	1291	59	12876867	0.00138729	0.00292535	0.474232	-1.41207	Q
320	a	320	12753988	6727	34860	28554	170	2976	1171	12824299	0.00548264	0.0075251	0.72858	0.021329
321	g	321	14482	1454	12415955	20503	146	2821	53	12452540	0.00293795	0.00366053	0.802604	0.438493
322	g	322	13803	4892	12440705	15577	130	1228	197	12475107	0.00275765	0.00352866	0.781501	0.319568	G
323	g	323	24407	4104	12314580	4029	161	1310	411	12347281	0.00264844	0.00291044	0.909978	1.04361
324	t	324	22602	26124	4272	11978187	151	1610	69	12031336	0.00441755	0.00574999	0.76827	0.245006
325	g	325	13649	1804	12058114	8723	107	3793	97	12082397	0.00200978	0.00336704	0.596899	-0.720767	G
326	g	326	15929	2201	12056133	7031	147	1884	76	12081441	0.00209478	0.00246562	0.849597	0.703326
327	c	327	8669	11989764	3727	32489	138	2165	113	12034787	0.00374107	0.004187	0.893497	0.950727
328	g	328	16753	2134	11952137	3282	117	1969	35	11974423	0.00186113	0.00283635	0.656172	-0.386732	E
329	a	329	11836554	4759	27545	16976	141	1827	159	11885975	0.00415793	0.00648345	0.641314	-0.470466
330	g	330	8052	832	11905784	11746	129	2220	955	11926543	0.00174057	0.00191782	0.907578	1.03008
331	g	331	20149	6582	11857457	8847	111	2171	2434	11893146	0.0030008	0.00313603	0.95688	1.30793	A
332	c	332	5240	12389322	2704	15405	150	3406	138	12412821	0.00189312	0.0022707	0.833718	0.613839
333	c	333	8353	12484729	3183	11733	95	1709	370	12508093	0.00186791	0.00236787	0.788857	0.361022
334	c	334	12213	12478915	989	8883	139	1435	275	12501139	0.00177776	0.00215013	0.826814	0.574932	L
335	t	335	20857	15203	7268	12529356	167	1895	132	12572851	0.00345944	0.00603554	0.573178	-0.85445
336	g	336	28437	6862	12690311	7727	151	1592	836	12733488	0.00339082	0.00340743	0.995126	1.52346
337	c	337	11654	12677201	4899	17828	160	1950	2702	12711742	0.00271725	0.00306309	0.887095	0.914648	P
338	c	338	12995	12630124	3292	8561	171	1622	781	12655143	0.00197698	0.00267993	0.737699	0.0727209
339	c	339	13198	12559441	3363	10987	130	4044	198	12587119	0.00219892	0.00251543	0.87417	0.841811
340	t	340	11926	10020	10744	12484424	145	6114	1368	12517259	0.00262318	0.00442207	0.593201	-0.741606	F
341	t	341	17373	9888	3304	12480610	115	4744	45	12511290	0.00245218	0.00375603	0.652866	-0.405361
342	c	342	6615	12513535	1171	6489	130	4748	406	12527940	0.00114983	0.00192116	0.598508	-0.7117
343	t	343	16154	11584	1905	12491507	137	4641	116	12521287	0.00237835	0.00404774	0.587575	-0.773315	S
344	c	344	5697	12641779	882	5635	140	4298	62	12654133	0.000976282	0.00166616	0.585947	-0.782487
345	t	345	35813	22723	4554	12584460	148	5006	83	12647698	0.00499996	0.00467612	1.06925	1.94122
346	c	346	4596	12690187	2016	3836	171	1758	125	12700806	0.000836089	0.00186447	0.448432	-1.55746	H
347	a	347	12757545	12291	6681	10064	154	1736	184	12786735	0.00228283	0.00498885	0.457587	-1.50587
348	t	348	12892	15820	2052	12783863	188	2658	78	12814815	0.00241533	0.00336069	0.7187	-0.0343488
349	c	349	9277	12805936	2014	4688	107	2452	79	12822022	0.00125456	0.00255702	0.490634	-1.31963	L
350	t	350	15270	10419	6782	12794759	135	2287	129	12827365	0.00254191	0.00585494	0.434148	-1.63796
351	t	351	13484	16735	7613	12788335	137	1580	42	12826304	0.00296024	0.00369506	0.801136	0.43022
352	a	352	12890685	4863	6111	7826	120	1581	107	12909605	0.00146557	0.0027198	0.538854	-1.04788	I
353	t	353	9869	11224	4596	12872598	198	1360	136	12898485	0.00200698	0.00313703	0.639771	-0.479162
354	c	354	9031	12930017	1292	10620	149	1355	93	12951109	0.00162859	0.00149262	1.09109	2.06429
355	c	355	19743	12994840	4257	15968	163	1261	114	13034971	0.00307872	0.00442909	0.695113	-0.167277	L
356	t	356	14653	15979	13020	12900596	177	1642	147	12944425	0.00338594	0.00802625	0.421858	-1.70722
357	g	357	16279	6296	12955885	12753	149	4707	46	12991362	0.00273082	0.00303588	0.899513	0.984633
358	g	358	12661	2807	12938583	10533	178	1545	81	12964762	0.00201924	0.00309663	0.652077	-0.409807	A
359	c	359	5112	13052626	2638	10524	127	4412	254	13071027	0.00140777	0.00316255	0.445138	-1.57603
360	c	360	8581	13106160	2376	16356	147	1544	256	13133620	0.00209082	0.00246555	0.848013	0.694397
361	a	361	12940543	30205	10416	17364	156	3527	3252	12998684	0.00447284	0.00681352	0.656465	-0.38508	T
362	c	362	4017	13096232	2079	11025	207	3357	922	13113560	0.00132138	0.00352401	0.374965	-1.97149
363	g	363	21639	4175	13021862	15043	119	4932	84	13062838	0.00313684	0.00392796	0.798592	0.415885
364	g	364	9204	1746	13123266	12342	159	2372	108	13146717	0.00178379	0.0034326	0.519662	-1.15604	G
365	g	365	10993	1354	13047642	4202	177	2381	45	13064368	0.00128028	0.0030219	0.423666	-1.69703
366	c	366	7556	13003521	4027	15996	149	2439	35	13031249	0.00212781	0.00242005	0.879241	0.870389
367	a	367	12750855	7715	15949	21273	185	2526	62	12795977	0.00352627	0.00634805	0.555488	-0.954143	S
368	g	368	13702	5482	12702896	6538	126	2784	35	12728744	0.00203068	0.0042398	0.478956	-1.38544
369	c	369	4500	12680535	6225	22966	202	2576	32	12714428	0.00266571	0.00351503	0.758375	0.189241
370	a	370	12600416	5215	24050	34689	139	2679	319	12664509	0.00506084	0.00588082	0.860566	0.765145	T
371	c	371	6114	12614221	3842	19607	147	2476	82	12643931	0.00234974	0.00267662	0.877877	0.862701
372	t	372	35684	28824	7876	12498176	167	2652	781	12570727	0.00577142	0.00626405	0.921357	1.10773
373	g	373	7750	2621	12645742	5556	146	7481	92	12661815	0.00126941	0.00222799	0.569754	-0.873743	G
374	g	374	6315	2302	12656535	8783	138	2577	66	12674073	0.00138377	0.00358876	0.385584	-1.91164
375	g	375	14679	4259	12677038	10884	143	2372	510	12707003	0.00235815	0.00257062	0.917346	1.08513
376	c	376	5063	12649669	4160	13633	180	5104	16	12672705	0.00181777	0.00240002	0.757396	0.183721	P
377	c	377	7692	12539799	2411	4040	133	3799	119	12554075	0.00113716	0.00186301	0.610389	-0.644745
378	c	378	12732	12407021	1838	10681	138	3633	124	12432410	0.00204216	0.00190669	1.07105	1.95134
379	t	379	8207	14328	347646	12033827	125	6116	55	12404133	0.0298534	0.0317139	0.941337	1.22033	F
380	t	380	9709	13571	21180	12493308	153	3590	774	12537921	0.00355824	0.00529922	0.671466	-0.300542
381	c	381	4983	12578254	2316	6096	172	5244	55	12591821	0.00107745	0.00142529	0.755948	0.175563
382	c	382	13084	12592478	3478	6938	135	1994	31	12616113	0.0018734	0.00416207	0.450112	-1.54799	P
383	c	383	7727	12572222	3407	7747	174	1349	1144	12591277	0.00151335	0.0041629	0.363532	-2.03592
384	g	384	23728	3373	12549007	14463	141	1733	348	12590712	0.00331236	0.00431207	0.768161	0.244387
385	g	385	11922	1677	12530698	20182	159	1160	22	12564638	0.00270123	0.00362421	0.74533	0.115723	G
386	g	386	9393	2348	12541553	7605	98	1160	45	12560997	0.00154797	0.00330731	0.468044	-1.44694
387	c	387	6543	12497471	1988	19125	151	1220	18	12525278	0.00222007	0.00228539	0.971419	1.38986
388	a	388	12494054	8762	10728	9715	179	1567	13	12523438	0.00234632	0.00432728	0.542216	-1.02894	K
389	a	389	12408377	10988	15384	15804	173	1237	48	12450726	0.00340133	0.00593255	0.573333	-0.853575
390	g	390	10244	3424	12431561	4082	113	1238	382	12449424	0.00143484	0.00183052	0.783846	0.332782
391	t	391	15694	13080	7960	12409234	146	3294	29	12446114	0.00296317	0.00341141	0.868607	0.810457	F
392	t	392	13394	20889	8793	12488901	168	1735	20	12532145	0.00345065	0.00435377	0.792565	0.38192
393	t	393	14393	18385	4146	12496522	168	1628	34	12533614	0.0029594	0.00298221	0.992352	1.50783
394	a	394	12467410	9013	12321	12638	172	3069	335	12501554	0.00273118	0.00411134	0.664304	-0.340902	N
395	a	395	12428789	9916	24388	19473	126	1348	38	12482692	0.00431822	0.00469534	0.919682	1.09829
396	t	396	11068	14347	16044	12453077	115	1416	30	12494651	0.00332734	0.00498331	0.667698	-0.321779
397	g	397	13180	1807	12490750	4407	152	1378	79	12510296	0.00156239	0.00187215	0.834545	0.618499	E
398	a	398	12426291	4051	21113	27123	155	1505	58	12478733	0.00420251	0.00550167	0.763861	0.220155
399	g	399	12497	4206	12392347	16814	134	1487	66	12425998	0.00270811	0.00401233	0.674948	-0.280921
400	g	400	7349	2109	12375718	5022	112	1435	197	12390310	0.0011777	0.00196999	0.597818	-0.715592	V
401	t	401	11284	23797	9811	12317044	140	3472	12	12362076	0.00364275	0.00348542	1.04514	1.80532
402	t	402	13489	28815	10941	12326821	129	1614	168	12380195	0.00431124	0.00522888	0.824506	0.561922
403	t	403	14663	18653	1973	12420826	180	1639	528	12456295	0.00284748	0.00405862	0.701587	-0.130792	S
404	c	404	11451	12467973	3185	7081	158	4338	42	12489848	0.00175142	0.00248307	0.705346	-0.109611
405	c	405	15733	12433982	2695	16751	144	1695	31	12469305	0.0028328	0.00333452	0.849536	0.702985
406	a	406	12457051	5984	28001	23130	142	1927	137	12514308	0.00457532	0.00557094	0.821284	0.543766	S
407	g	407	27622	7485	12538034	11706	172	1827	45	12585019	0.00373341	0.00484819	0.770062	0.255102
408	c	408	7104	12498884	4185	26010	157	3168	85	12536340	0.00298779	0.0038377	0.778538	0.302867
409	c	409	15732	12534416	2562	3809	124	1651	165	12556643	0.00177014	0.00252627	0.700693	-0.135833	Q
410	a	410	12333409	8331	31998	27181	176	1983	114	12401095	0.00545807	0.00653016	0.835824	0.625709
411	g	411	24335	6166	12334509	14376	114	1740	592	12379500	0.00363431	0.00498308	0.729331	0.0255603
412	c	412	8527	12337048	5026	14160	147	2426	110	12364908	0.00225315	0.00316281	0.712389	-0.0699182	Q
413	a	413	12299205	6150	26587	23529	146	2927	102	12355617	0.0045657	0.00579651	0.787663	0.354294
414	g	414	9422	4203	12242171	18506	133	2370	26	12274435	0.00262855	0.00306023	0.85894	0.755977
415	g	415	19243	2519	12256266	6853	187	2267	25	12285068	0.00234447	0.00284862	0.82302	0.553552	A
416	c	416	9735	12296656	4939	13912	122	2427	24	12325364	0.00232918	0.0032591	0.71467	-0.0570632
417	c	417	12687	12250242	1682	18616	129	2483	386	12283356	0.00269584	0.00344633	0.782236	0.323709
418	g	418	23769	3110	12193491	10150	137	3045	66	12230657	0.00303876	0.00449989	0.675296	-0.278958	A
419	c	419	8865	12243889	2661	9052	198	2355	63	12264665	0.00169397	0.0031568	0.536611	-1.06053
420	t	420	15651	20033	7286	12127973	145	2407	46	12171088	0.00354241	0.00410331	0.863306	0.780583
421	a	421	12168928	5671	18043	14037	155	2392	143	12206834	0.00310531	0.00400646	0.775076	0.283357	I
422	t	422	11861	15830	2884	12194154	117	2399	89	12224846	0.00251062	0.00330033	0.760719	0.202451
423	c	423	15477	12288597	1590	12199	151	3807	187	12318014	0.00238813	0.00264828	0.901766	0.997327
424	c	424	19113	12304219	3393	5392	193	2095	206	12332310	0.00227784	0.00299291	0.761078	0.204472	Q
425	a	425	12279064	5774	34694	26594	163	2249	307	12346289	0.00544496	0.00735589	0.740217	0.0869098
426	g	426	9824	5309	12511218	18523	140	1604	24	12545014	0.00269398	0.0037501	0.718375	-0.0361821
427	g	427	17754	3032	12516717	17187	153	1491	110	12554843	0.00303676	0.00363839	0.834643	0.619052	A
428	c	428	7503	12564492	2809	16836	206	1590	29	12591846	0.00217236	0.00228403	0.951108	1.27539
429	c	429	18739	12548846	1662	12892	137	1382	106	12582276	0.00265691	0.00246435	1.07814	1.99129
430	t	430	6514	10671	3849	12610152	141	1624	131	12631327	0.00167639	0.00328886	0.509717	-1.21209	Y
431	a	431	12629915	6965	13622	16385	184	1397	451	12667071	0.00293327	0.00472741	0.620482	-0.587862
432	t	432	10279	23508	6397	12605294	159	1498	43	12645637	0.00319027	0.00373311	0.854588	0.731452
433	g	433	12752	2554	12763354	4856	148	1564	55	12783664	0.00158875	0.00195456	0.812841	0.496185	E
434	a	434	12691189	3891	28840	21293	112	1656	105	12745325	0.00424752	0.00562444	0.75519	0.171287
435	g	435	13384	4299	12555521	25259	211	1672	53	12598674	0.0034252	0.00328732	1.04194	1.78731
436	g	436	12089	3113	12538761	7917	142	1634	54	12562022	0.00185169	0.00246571	0.750977	0.147549	D
437	a	437	12416645	4034	26640	20767	126	1893	134	12468212	0.00413588	0.00503097	0.822084	0.548273
438	c	438	4758	12444033	7160	17755	140	2365	116	12473846	0.00239004	0.00316345	0.755517	0.173134
439	a	439	12435613	10707	18086	30822	133	2045	175	12495361	0.00478162	0.00606786	0.788023	0.356324	M
440	t	440	10032	22638	8671	12812449	136	1607	67	12853926	0.0032268	0.00514015	0.627763	-0.546832
441	g	441	12244	3627	12869283	15122	140	1918	159	12900416	0.00241333	0.00368904	0.65419	-0.397901
442	g	442	9173	5476	12991441	8703	120	1536	29	13014913	0.00180347	0.00256466	0.7032	-0.121701	V
443	t	443	14612	18428	5401	12759592	143	1643	76	12798176	0.00301481	0.00603575	0.499491	-1.26971
444	g	444	13370	1886	12763957	6686	143	1463	89	12786042	0.00172727	0.00180226	0.958393	1.31645
445	a	445	12540476	8828	22599	33202	161	1797	168	12605266	0.00513992	0.00650702	0.789903	0.366918	R
446	g	446	21536	2073	12739768	20118	147	1712	946	12783642	0.00343204	0.00442309	0.775938	0.288215
447	g	447	24339	5162	12568281	9555	112	1436	44	12607449	0.00310673	0.00380402	0.816698	0.517921
448	c	448	8038	12618456	3717	8678	117	1485	39	12639006	0.00162592	0.00301965	0.538446	-1.05018	Q
449	a	449	12500478	4096	25201	24346	130	1749	115	12554251	0.00428325	0.00769637	0.556529	-0.948277
450	g	450	17873	4148	12190525	20265	132	2860	69	12232943	0.00346752	0.00359017	0.965838	1.35841
451	g	451	21217	2913	12241609	4359	174	1412	56	12270272	0.00233597	0.00246681	0.94696	1.25202	V
452	t	452	11621	18911	4714	12284080	109	1487	155	12319435	0.00286986	0.00468569	0.612472	-0.633003
453	c	453	8222	12296795	2395	10855	147	4625	159	12318414	0.00175501	0.00221887	0.79095	0.372817
454	c	454	7611	12363138	1772	4516	136	1310	165	12377173	0.00113394	0.00176528	0.642358	-0.464579	Q
455	a	455	12381602	8769	36168	24485	133	1257	30	12451157	0.00558623	0.00750952	0.743886	0.107587
456	g	456	15082	4530	12369697	5663	98	1400	107	12395070	0.00204702	0.00264814	0.773004	0.271683
457	c	457	8461	12336879	2871	19346	140	1499	70	12367697	0.00249181	0.00332718	0.748927	0.135993	R
458	g	458	21876	3008	12369938	12709	181	1758	88	12407712	0.0030444	0.00448853	0.678261	-0.262245
459	c	459	5109	12389653	1249	16083	157	1079	37	12412251	0.00182062	0.00149203	1.22023	2.79205
460	t	460	11503	12806	2238	12394161	106	3362	40	12420814	0.00214583	0.00440793	0.486812	-1.34117	S
461	c	461	2594	12541247	1242	4560	196	1050	22	12549839	0.00068463	0.00145421	0.470792	-1.43145
462	a	462	12454947	7640	22548	23986	139	1051	26	12509260	0.00434182	0.0052687	0.824079	0.559517
463	c	463	7467	12528481	5644	17734	104	1089	31	12559430	0.0024642	0.0032733	0.75282	0.157931	R
464	g	464	24754	3700	12458374	17136	154	1634	9	12504118	0.00365832	0.00449385	0.814071	0.50312
465	g	465	15785	8596	12256000	6827	137	1062	31	12287345	0.002551	0.00289721	0.880502	0.877492
466	t	466	17939	24169	12015	12249492	128	1514	236	12303743	0.00440931	0.00577674	0.763287	0.216919	F
467	t	467	23580	20350	4299	12392609	145	1061	70	12440983	0.00388828	0.00376033	1.03403	1.74269
468	c	468	6997	12355102	2642	6306	131	991	17	12371178	0.00129947	0.00149398	0.869806	0.817213
469	a	469	12300483	5545	21393	15840	145	998	137	12343406	0.0034774	0.00583613	0.595841	-0.726733	I
470	t	470	8763	11673	5084	12377919	112	1069	28	12403551	0.00206651	0.00438803	0.470941	-1.43061
471	c	471	12238	12385808	4179	30228	118	1081	5312	12432571	0.00376133	0.00393568	0.9557	1.30128
472	g	472	26728	4403	12423697	11624	97	4126	96	12466549	0.00343736	0.00422938	0.812733	0.49558	V
473	t	473	14651	20500	23496	12462850	152	4000	446	12521649	0.00469579	0.00679721	0.69084	-0.191356
474	g	474	23121	3185	12493181	12758	121	5571	113	12532366	0.0031267	0.00317819	0.9838	1.45964
475	g	475	8372	2198	12523640	6097	105	1095	118	12540412	0.00133744	0.00331818	0.403063	-1.81314	V
476	t	476	8228	8828	13946	12472978	157	1577	213	12504137	0.0024919	0.00509825	0.488775	-1.33011
477	g	477	19349	3784	12518000	15474	156	2328	749	12556763	0.00308702	0.00416135	0.741832	0.0960091
478	g	478	12232	4099	12537215	4774	116	1135	198	12558436	0.00168978	0.00361471	0.467473	-1.45015	V
479	t	479	10492	22209	11654	12550150	133	2139	1467	12594638	0.0035323	0.00539366	0.654898	-0.393912
480	g	480	14060	1650	12575090	10339	121	8531	1367	12601260	0.00207678	0.00284358	0.730339	0.031239
481	g	481	11065	2199	12549978	9135	169	2404	153	12572546	0.00179502	0.00391081	0.45899	-1.49796	G
482	g	482	16900	2268	12536916	4124	187	2516	185	12560395	0.00186929	0.00253604	0.737089	0.0692834
483	a	483	12022816	6797	35284	27949	119	3834	143	12092965	0.00580081	0.00674648	0.859828	0.760982
484	g	484	8590	1461	11943230	5180	137	2252	67	11958598	0.0012851	0.00277565	0.462991	-1.47542	G
485	g	485	4657	855	12008977	4022	130	1976	166	12018641	0.000804084	0.00179467	0.44804	-1.55967
486	a	486	11873015	2825	28343	19595	130	2544	359	11923908	0.00426815	0.00636247	0.670832	-0.304115
487	g	487	8041	1278	11880912	4879	121	2811	173	11895231	0.00120376	0.0021202	0.567758	-0.884996	G
488	g	488	14111	1998	11808637	5624	125	2023	116	11830495	0.0018476	0.00343834	0.537352	-1.05635
489	c	489	14315	11885638	3953	17762	157	2033	169	11921825	0.00303536	0.00277591	1.09346	2.07765
490	t	490	11822	14672	3324	11999265	113	2161	82	12029196	0.0024882	0.00402369	0.618387	-0.599673	S
491	c	491	2280	12098349	1293	7665	196	2513	190	12109783	0.000944195	0.00247777	0.381067	-1.9371
492	g	492	29035	973	12040259	16825	161	2546	57	12087253	0.0038879	0.00452078	0.860006	0.761986
493	g	493	22320	2249	12140630	13161	127	1918	32	12178487	0.00310851	0.0033289	0.933796	1.17784	A
494	c	494	9029	12095678	4971	16823	192	2025	302	12126693	0.00255758	0.0037498	0.682058	-0.24085
495	t	495	26417	28386	21873	11910595	144	2223	143	11987415	0.00640839	0.00676143	0.947786	1.25668
496	g	496	7348	1801	12021034	7521	130	6419	222	12037834	0.0013956	0.00225374	0.619237	-0.594879	G
497	g	497	5930	1717	11914547	4997	160	2130	59	11927351	0.0010735	0.00278674	0.385217	-1.91372
498	a	498	11714199	5153	22861	34543	120	2412	73	11776876	0.00532204	0.00680291	0.782318	0.324172
499	g	499	8218	3234	11691345	6025	116	2063	88	11708938	0.00150253	0.00290693	0.516878	-1.17173	V
500	t	500	10463	15413	5489	11640159	124	2091	161	11671648	0.00269791	0.00533712	0.505498	-1.23586
501	g	501	16182	4990	11863018	16859	145	3202	205	11901194	0.00320775	0.00348942	0.919278	1.09601
502	g	502	6532	1139	11765089	5365	124	2497	961	11778249	0.00111731	0.0023191	0.481788	-1.36948	E
503	a	503	11603124	3907	17634	16852	125	2554	57	11641642	0.00330864	0.00757868	0.436572	-1.6243
504	g	504	10570	1601	11441303	5640	125	2533	47	11459239	0.0015652	0.00227102	0.689206	-0.200568
505	a	505	11478336	2627	11702	14649	152	2695	122	11507466	0.0025314	0.00471575	0.536797	-1.05948	M
506	t	506	6669	8559	5426	11550724	126	2997	103	11571504	0.00179579	0.0034522	0.520187	-1.15308
507	g	507	10731	3250	11557675	9115	157	2470	208	11580928	0.00200787	0.00303053	0.662548	-0.350802
508	g	508	11869	3418	11522379	6514	121	2033	65	11544301	0.00189895	0.00405075	0.468789	-1.44274	A
509	c	509	6429	11553482	4255	26045	118	2528	64	11590329	0.00317912	0.00580566	0.547589	-0.998657
510	a	510	11332668	6300	24599	27427	108	2237	35	11391102	0.00512979	0.00626635	0.818625	0.528784
511	g	511	11143	2145	11380556	9586	135	2029	60	11403565	0.0020177	0.00418555	0.482064	-1.36793	A
512	c	512	4534	11393596	2765	10588	135	2178	218	11411618	0.00157927	0.002889	0.546649	-1.00396
513	a	513	11281768	9561	21415	28545	112	2330	85	11341401	0.00525799	0.00687221	0.765109	0.227191
514	g	514	4521	1275	11404223	4120	130	2100	210	11414269	0.000880126	0.00207368	0.424427	-1.69274	E
515	a	515	11281110	2860	8762	12330	117	2045	95	11305179	0.00212902	0.0045455	0.468381	-1.44504
516	g	516	12229	1290	11261267	7013	124	1958	11	11281923	0.00183089	0.00230809	0.79325	0.385782
517	a	517	11233365	4015	10555	7582	154	2116	92	11255671	0.00198176	0.00268813	0.737225	0.0700472	I
518	t	518	10449	5545	6859	11224796	127	2365	93	11247776	0.00204307	0.00328714	0.621534	-0.581934
519	t	519	14217	14051	3517	11176359	172	1887	1324	11208316	0.00285119	0.00324484	0.878683	0.867244
520	a	520	11244156	3813	4636	7667	107	4947	5	11260379	0.00144071	0.00403346	0.357191	-2.07166	K
521	a	521	11178794	5823	14069	17556	160	1618	29	11216402	0.00335295	0.00616102	0.544219	-1.01765
522	a	522	11351499	5761	14930	11471	144	1474	20	11383805	0.00283789	0.00421297	0.673608	-0.288469
523	a	523	11410973	3670	9299	16636	139	1475	55	11440717	0.00259984	0.00450536	0.577054	-0.832604	T
524	c	524	4174	11434638	2927	4745	137	1350	60	11446621	0.00104686	0.00234826	0.445802	-1.57228
525	a	525	11365667	7869	15657	30274	138	1438	36	11419605	0.00472328	0.00547025	0.863449	0.781389
526	g	526	12101	4460	11454043	5873	111	1305	25	11476588	0.00196443	0.00230043	0.853942	0.727813	E
527	a	527	11406225	5108	14685	15056	190	1552	24	11441264	0.00306251	0.00352184	0.869577	0.815925
528	a	528	11352610	20291	14421	11181	114	1337	25	11398617	0.00403619	0.0044179	0.9136	1.06402
529	t	529	9430	5838	16531	11387834	149	1440	23	11419782	0.0027976	0.00365377	0.765675	0.230381	Y
530	a	530	11385355	25708	6235	7878	142	1366	37	11425318	0.00349776	0.00357111	0.97946	1.43517
531	t	531	8050	14879	5513	11439872	127	1416	22	11468441	0.0024911	0.00337454	0.738203	0.0755615
532	c	532	6569	11439875	1617	6019	136	1442	166	11454216	0.00125203	0.00191084	0.655224	-0.392074	P
533	c	533	17035	11557862	6575	5736	145	1408	145	11587353	0.0025451	0.00407331	0.624824	-0.563394
534	t	534	32058	26959	9241	11511082	105	1223	112	11579445	0.00590382	0.00874809	0.67487	-0.281358
535	g	535	7349	2633	11584453	3488	166	1598	236	11598089	0.00117571	0.00153148	0.767696	0.241768	E
536	a	536	11439179	4242	18818	19423	120	1605	159	11481782	0.00371049	0.00548036	0.677052	-0.269063
537	g	537	10095	2647	11460852	7946	123	1234	113	11481663	0.00181254	0.00227266	0.797542	0.409969
538	a	538	11446687	2739	9258	7297	131	1938	32	11466112	0.00169412	0.00314099	0.539359	-1.04504	K
539	a	539	11388725	13594	11117	9072	136	1488	134	11422644	0.00296945	0.00467817	0.634747	-0.507475
540	a	540	11295308	9665	24291	15813	113	1425	20	11345190	0.00439675	0.00534128	0.823165	0.554365
541	g	541	11191	2773	11496146	3677	146	1296	251	11513933	0.00154482	0.00179432	0.860952	0.76732	E
542	a	542	11484658	2895	20523	16629	132	1710	148	11524837	0.0034863	0.00416942	0.836159	0.627594
543	g	543	10019	5172	11396848	15338	107	1668	541	11427484	0.0026809	0.00324206	0.826914	0.575495
544	g	544	11459	6224	11364142	4255	121	1503	733	11386201	0.00193735	0.00231153	0.838122	0.63866	V
545	t	545	13155	11971	2112	11431201	131	2768	52	11458570	0.00238852	0.00566772	0.421425	-1.70966
546	c	546	7170	11514356	2289	8752	121	2884	66	11532688	0.00158957	0.00225148	0.706011	-0.105863
547	a	547	11350919	4307	17835	17278	96	2922	332	11390435	0.00346923	0.00527554	0.657606	-0.37865	T
548	c	548	7710	11459961	1826	12293	136	2713	370	11481926	0.00191301	0.0028086	0.681125	-0.24611
549	t	549	20825	14024	3914	11504425	112	2915	116	11543300	0.00336775	0.00449409	0.749374	0.138514
550	c	550	12540	11709010	2068	5653	134	2195	115	11729405	0.00173879	0.00242984	0.7156	-0.0518242	L
551	t	551	16535	13088	1412	11768745	124	2231	260	11799904	0.00264061	0.00662093	0.398828	-1.83701
552	c	552	8807	11855203	2220	13016	172	2427	55	11879418	0.0020384	0.00192484	1.059	1.88341
553	a	553	11824012	18729	16833	12920	148	2722	160	11872642	0.00409597	0.00562336	0.728385	0.0202291	I
554	t	554	10061	14121	18194	11963670	189	3056	77	12006235	0.00354524	0.00644321	0.550229	-0.983779
555	t	555	31679	31495	2284	11937604	130	1622	153	12003192	0.00546421	0.00584158	0.9354	1.18687
556	c	556	8341	12212743	1854	5895	126	1922	74	12228959	0.00132603	0.00262611	0.504942	-1.239	H
557	a	557	12028868	3915	11145	13705	171	2440	118	12057804	0.00239977	0.0050802	0.472378	-1.42251
558	c	558	4121	12020288	3187	18196	129	1800	43	12045921	0.00212794	0.00263092	0.80882	0.473524
559	t	559	19587	28893	3668	12014136	143	2462	1253	12066427	0.00433359	0.00624191	0.694274	-0.172007	S
560	c	560	8130	12535255	3106	6712	144	6718	32	12553347	0.00144121	0.002645	0.544881	-1.01392
561	c	561	26615	12485598	4315	13863	134	3395	96	12530525	0.0035854	0.00475049	0.754744	0.168777
562	c	562	7074	12553031	1733	4868	201	3318	41	12566907	0.00110417	0.00195676	0.564285	-0.904567	Q
563	a	563	12478187	14869	24820	22309	144	3761	76	12540329	0.00495537	0.00622095	0.796562	0.404444
564	a	564	12398825	26655	26981	35987	136	3316	25	12488584	0.00718728	0.00715682	1.00426	1.57492
565	g	565	15587	6214	12424825	9678	193	3327	162	12456497	0.00254261	0.0027623	0.920468	1.10272	V
566	t	566	22026	20484	9921	12463705	147	3835	105	12516283	0.00420077	0.00492589	0.852794	0.721341
567	g	567	11601	1968	12579398	5755	136	4039	139	12598858	0.00154458	0.00215973	0.715175	-0.054218
568	g	568	28320	3345	12572215	9701	153	3318	978	12613734	0.00329157	0.0035273	0.93317	1.17431	A
569	c	569	9615	12847564	5101	34496	109	4902	104	12896885	0.00382426	0.00324406	1.17885	2.55884
570	c	570	12959	12914522	4632	16640	118	1702	197	12948871	0.00265266	0.00327522	0.809919	0.47972
571	c	571	12647	12929951	3566	9779	140	1711	98	12956083	0.00201697	0.00190342	1.05965	1.88712	L
572	t	572	14695	13536	21896	12943900	124	2800	86	12994151	0.0038672	0.00642864	0.601558	-0.694511
573	g	573	19485	4484	13012473	23658	140	1856	43	13060240	0.00365744	0.00347319	1.05305	1.84989
574	g	574	15354	3162	13021680	9894	167	1766	20	13050257	0.00218977	0.00355585	0.61582	-0.614135	A
575	c	575	7806	12980393	5006	18686	133	1856	63	13012024	0.00243091	0.00399502	0.608484	-0.655481
576	t	576	22117	36087	8907	12803575	134	2060	69	12870820	0.00522461	0.00655667	0.796839	0.406004
577	g	577	10067	3817	12858636	8254	148	2444	41	12880922	0.00173016	0.00268355	0.644726	-0.451234	D
578	a	578	12806805	5449	21769	21625	165	2091	61	12855813	0.00381213	0.00510448	0.74682	0.12412
579	c	579	5041	12843417	8108	15846	166	2066	298	12872578	0.00226536	0.00305695	0.741052	0.0916133
580	a	580	12839518	12539	28246	15257	118	6467	236	12895678	0.00435495	0.00625551	0.696178	-0.161276	K
581	a	581	12736109	12302	15071	22546	170	3062	51	12786198	0.00391743	0.00569293	0.688121	-0.206679
582	g	582	14820	2235	12779289	16181	117	2647	25	12812642	0.00260313	0.00272188	0.956373	1.30507
583	g	583	10839	3857	12753970	4664	113	2331	177	12773443	0.00152449	0.00208385	0.731574	0.0382024	E
584	a	584	12530224	2171	26651	14824	154	2756	62	12574024	0.00348337	0.0043133	0.807589	0.466585
585	g	585	16033	3511	12279058	29313	110	2695	173	12328025	0.00397201	0.00441494	0.899674	0.985538
586	c	586	16037	12343874	4196	11890	155	3574	1862	12376152	0.00260808	0.0037467	0.696101	-0.161711	L
587	t	587	8803	13627	1961	12678504	176	3589	1747	12703071	0.00193394	0.00442255	0.437291	-1.62025
588	c	588	7082	13034399	4303	8190	140	3757	202	13054114	0.00151025	0.00179141	0.843052	0.666442
589	c	589	16868	12978097	2551	17342	134	2962	81	13014992	0.00283481	0.00405525	0.699046	-0.145111	L
590	t	590	27632	24961	86347	13034777	198	3929	178	13173915	0.0105616	0.0140894	0.749615	0.13987
591	g	591	21967	3027	13170020	8812	109	3049	557	13203935	0.00256855	0.00299698	0.857047	0.745311
592	c	592	11874	13173535	3935	24185	127	3644	1692	13213656	0.00303633	0.00401781	0.755717	0.174262	P
593	c	593	17730	13096123	1338	13158	178	3766	128	13128527	0.00246821	0.0030761	0.802384	0.437254
594	c	594	16017	13046937	6189	11615	138	3834	184	13080896	0.00259608	0.00266969	0.972426	1.39554
595	t	595	26286	21606	7220	13120389	175	4388	129	13175676	0.00419614	0.0060884	0.689203	-0.200585	S
596	c	596	9697	13217398	2421	7695	198	6345	65	13237409	0.0015117	0.00199762	0.756751	0.180086
597	c	597	27454	12969071	4806	28827	114	5619	74	13030272	0.00469683	0.00536609	0.87528	0.848065
598	g	598	20960	7124	13094686	8602	164	5981	572	13131536	0.00280622	0.00335806	0.835668	0.624826	V
599	t	599	10057	18020	5916	13150368	158	4067	89	13184519	0.00259024	0.00471499	0.549362	-0.988667
600	c	600	14709	13148957	6922	19124	135	6248	165	13189847	0.00310011	0.00236365	1.31158	3.30685
601	c	601	34468	13108089	6776	13672	107	4083	1942	13163112	0.00418009	0.00580683	0.719858	-0.0278278	R
602	g	602	15429	2569	13387864	37103	155	4930	107	13443120	0.00411036	0.00465655	0.882704	0.889903
603	g	603	24956	6401	13413307	11201	138	4716	156	13456003	0.00317301	0.00421007	0.753671	0.16273
604	c	604	13348	13395199	7350	8823	154	5846	260	13424874	0.00221045	0.0039424	0.560686	-0.924848	Q
605	a	605	13234626	5369	27158	26953	156	5497	1268	13294262	0.00448584	0.00641575	0.699193	-0.144286
606	g	606	10727	3180	13172310	22689	144	5541	64	13209050	0.00278143	0.00406493	0.68425	-0.228499
607	g	607	8859	2324	13189398	7512	165	5544	43	13208258	0.00142789	0.00271352	0.526215	-1.11911	E
608	a	608	13098420	5868	25987	27760	168	5938	144	13158203	0.0045434	0.00539186	0.842641	0.664125
609	a	609	12996223	25531	33442	28189	165	5881	175	13083550	0.00667457	0.00813794	0.820179	0.537537
610	g	610	6851	2827	13030643	6163	129	5892	68	13046613	0.00122407	0.00190719	0.64182	-0.467614	V
611	t	611	11273	28351	3429	13074719	225	6156	387	13117997	0.00329913	0.00462824	0.712826	-0.0674523
612	g	612	13808	1679	13194957	10151	207	4560	71	13220802	0.00195487	0.00221078	0.884246	0.898594
613	a	613	13124347	3558	36228	19765	148	7109	195	13184046	0.00452812	0.00635956	0.712018	-0.0720054	K
614	a	614	13028834	10523	19176	23812	183	3897	83	13082528	0.00410425	0.00664628	0.617526	-0.604522
615	g	615	9317	2781	13071627	18752	148	4932	40	13102625	0.00236579	0.00298095	0.793635	0.387948
616	g	616	10317	1949	13092036	4579	175	4312	2590	13109056	0.00129834	0.00145811	0.890426	0.933421	E
617	a	617	12980748	4452	28191	16572	148	4329	955	13030111	0.00378838	0.00559331	0.677305	-0.267633
618	g	618	13324	872	12760497	9440	131	3665	101	12784264	0.00185908	0.00257907	0.720834	-0.0223229
619	a	619	12779634	12878	16975	15564	154	3959	3684	12825205	0.00355324	0.00493685	0.719738	-0.0285028	I
620	t	620	23811	19540	3057	12967882	189	4940	106	13014479	0.0035804	0.004847	0.738683	0.0782644
621	c	621	12068	12964705	3190	16099	168	8361	441	12996230	0.0024257	0.00249798	0.971066	1.38787
622	c	622	11217	13228787	3062	12503	169	6017	142	13255738	0.00203316	0.0032197	0.631474	-0.525918	L
623	t	623	12314	13104	2770	13283437	181	4951	306	13311806	0.00213112	0.00541968	0.393218	-1.86862
624	c	624	8420	13258379	3017	10918	124	4681	121	13280858	0.00169259	0.00169135	1.00073	1.55505
625	c	625	21975	13263867	8480	8805	172	4116	907	13303299	0.00296408	0.0044098	0.672157	-0.296649	L
626	t	626	22114	11333	3509	13414022	130	4093	1336	13451108	0.0027571	0.00581224	0.47436	-1.41134
627	c	627	10441	13544751	4158	53059	165	5919	625	13612574	0.00498238	0.00418752	1.18982	2.62065
628	c	628	31337	13582386	4460	11207	149	1863	82	13629539	0.00345962	0.00557602	0.620446	-0.588069	R
629	g	629	21084	3431	13551509	21338	147	3284	93	13597509	0.00338297	0.00487697	0.693663	-0.17545
630	g	630	10833	5024	13589136	20120	175	1561	37	13625288	0.0026533	0.00225299	1.17768	2.55226
631	a	631	13821194	7609	17049	13899	158	5984	1041	13859909	0.00279331	0.00560602	0.498269	-1.2766	K
632	a	632	13710086	30084	17005	20084	189	1775	852	13777448	0.00488929	0.00560304	0.872615	0.833043
633	g	633	12128	1412	13749840	11065	177	2392	45	13774622	0.00179911	0.00288564	0.623468	-0.571034
634	g	634	12499	3140	13826118	8645	152	1930	88	13850554	0.00176426	0.00301735	0.584706	-0.789484	G
635	g	635	7895	2276	13846177	4423	190	2261	33	13860961	0.00106659	0.00250301	0.426124	-1.68318
636	c	636	10934	13710711	5818	37480	132	2356	71	13765075	0.00394942	0.00506736	0.779383	0.307633
637	g	637	21798	5164	13658055	5347	152	3916	581	13690516	0.00237106	0.00450856	0.525901	-1.12088	V
638	t	638	15083	18077	19527	13727711	175	2092	1327	13780573	0.00383598	0.00610621	0.62821	-0.544315
639	g	639	29873	1910	13844864	10391	191	3299	311	13887229	0.00305064	0.00321081	0.950117	1.26981
640	c	640	9186	13840141	5660	20063	133	3464	90	13875183	0.00252552	0.00409124	0.617298	-0.605806	Q
641	a	641	13627291	5588	33779	26057	196	3553	7634	13692911	0.00479226	0.00663025	0.722787	-0.011317
642	g	642	23965	3840	13543218	9143	201	10057	75	13580367	0.00273549	0.00245086	1.11614	2.20542
643	c	643	10712	13530544	5812	23994	170	9989	65	13571232	0.00299811	0.00308185	0.972827	1.3978	L
644	t	644	22261	10899	9035	13598247	169	10001	369	13640611	0.00310573	0.00501817	0.618896	-0.596802
645	g	645	24780	5825	13725486	8673	200	2004	19	13764964	0.00286801	0.00289239	0.99157	1.50342
646	c	646	16339	13788829	3618	32344	160	1895	150	13841290	0.00379018	0.00333909	1.13509	2.31226	L
647	t	647	18426	13818	11961	13974885	199	1994	382	14019289	0.00316735	0.00546354	0.579725	-0.817554
648	g	648	28494	4922	14137184	6515	151	1909	148	14177266	0.0028272	0.00348338	0.811626	0.489339
649	c	649	15443	14150776	5019	19210	218	1717	311	14190666	0.002811	0.00363288	0.773767	0.275982	L
650	t	650	25695	20734	10926	14192627	189	2096	153	14250171	0.00403813	0.00602428	0.670309	-0.307064
651	g	651	19332	7899	14250851	10499	148	2174	66	14288729	0.0026509	0.00274781	0.964732	1.35218
652	a	652	14015705	6262	31045	29705	170	2106	828	14082887	0.00477047	0.00620603	0.768683	0.247332	S
653	g	653	15165	2757	14081621	7229	212	2388	13	14106984	0.0017979	0.00214791	0.837048	0.632606
654	t	654	23657	20687	5482	14021564	152	2449	148	14071542	0.00355171	0.00385539	0.921232	1.10703
655	g	655	8551	1655	14155268	5429	202	2428	69	14171105	0.00111756	0.00178353	0.626598	-0.553399	E
656	a	656	13982406	5547	13772	18761	206	2573	66	14020692	0.00273068	0.00553868	0.49302	-1.30619
657	g	657	14196	4295	13984795	8376	145	2523	175	14011807	0.0019278	0.00260933	0.738811	0.0789876
658	c	658	18015	13970424	6646	33946	176	3381	905	14029207	0.00419004	0.00533225	0.785793	0.343755	R
659	g	659	23985	1410	14033084	11145	192	3170	78	14069816	0.0026107	0.00337246	0.774122	0.277982
660	g	660	18521	4508	14133779	18657	150	2224	231	14175615	0.00295126	0.00330602	0.892694	0.946204
661	g	661	12021	4082	14238314	5811	154	1878	50	14260382	0.0015475	0.00272939	0.566978	-0.88939	V
662	t	662	11553	22233	5454	14081915	161	3724	82	14121316	0.00279018	0.00464339	0.600893	-0.698261
663	g	663	14705	3033	14092348	6993	154	2553	49	14117233	0.00176274	0.00199195	0.884931	0.902456
664	a	664	13818868	5918	28867	27496	172	2309	61	13881321	0.00449907	0.00563531	0.798371	0.414639	S
665	g	665	22856	2303	13865216	13433	184	1891	45	13903992	0.00278884	0.00321057	0.868643	0.810661
666	c	666	11079	13867630	5549	31073	167	2916	87	13915498	0.00343991	0.00415007	0.828879	0.586568
667	a	667	13804919	4580	16821	21200	122	2715	621	13847642	0.00308522	0.00550047	0.560901	-0.923638	N
668	a	668	13811226	24253	16114	10497	208	1949	45	13862298	0.00368424	0.00639336	0.57626	-0.83708
669	t	669	10569	14667	4923	13899387	176	1919	31	13929722	0.00217772	0.00314291	0.692898	-0.179757
670	c	670	19759	13910002	4497	13169	176	1856	235	13947603	0.00269587	0.00283455	0.951077	1.27522	L
671	t	671	31344	33644	11650	13966506	178	2130	709	14043322	0.00546993	0.00940356	0.581687	-0.806495
672	g	672	17494	6796	14190056	20984	144	4347	148	14235474	0.00319048	0.0042348	0.753396	0.161179
673	g	673	15803	2696	14209415	3639	153	1812	122	14231706	0.00156629	0.00265578	0.589767	-0.760961	E
674	a	674	14029319	7313	37407	21485	170	2143	83	14095694	0.00470889	0.0064191	0.733574	0.0494719
675	g	675	11561	2192	13934765	13690	165	2317	90	13962373	0.00197731	0.00251465	0.786318	0.346713
676	g	676	10131	12995	13926613	5083	139	1747	183	13954961	0.00203139	0.00200992	1.01068	1.61114	E
677	a	677	13936912	2253	21902	18804	181	1961	93	13980052	0.00308582	0.0046161	0.668492	-0.317302
678	g	678	14973	6089	13949879	12574	180	1793	583	13983695	0.00241824	0.00300517	0.804695	0.450278
679	c	679	8014	13894179	1834	24213	161	1860	79	13928401	0.00245699	0.00255527	0.96154	1.33419	L
680	t	680	14447	14422	4558	14163892	197	1853	199	14197516	0.0023683	0.005364	0.441518	-1.59643
681	g	681	22192	3655	14406227	5783	135	1732	174	14437992	0.0022001	0.00254381	0.864883	0.789472
682	c	682	28935	14272222	2903	15932	157	1596	489	14320149	0.00334682	0.00395269	0.84672	0.687114	P
683	c	683	17751	14299270	2098	6857	184	1476	168	14326160	0.00187699	0.00347312	0.540432	-1.03899
684	t	684	22527	14981	3064	14237818	114	1913	173	14278504	0.00284946	0.00370044	0.770032	0.254935
685	c	685	11928	14306587	1482	5107	211	1341	37	14325315	0.00130734	0.00174518	0.749112	0.13704	L
686	t	686	36916	23431	1970	14312673	203	1496	78	14375193	0.00434916	0.00706952	0.615199	-0.617639
687	c	687	8983	14607818	967	17385	117	1426	54	14635270	0.00187574	0.00192489	0.974467	1.40704
688	a	688	14346991	5155	19768	18112	165	2548	19	14390191	0.00300205	0.00656111	0.457551	-1.50607	N
689	a	689	14324686	15035	23249	17021	178	1510	27	14380169	0.0038583	0.00604219	0.63856	-0.485986
690	t	690	8911	23016	5552	14368925	155	1611	285	14406559	0.00261228	0.00420872	0.620683	-0.58673
691	g	691	13351	2740	14392670	4584	166	1762	50	14413511	0.00144593	0.00272817	0.530002	-1.09777	E
692	a	692	14062591	5656	14864	39182	217	2220	56	14122510	0.0042428	0.00619289	0.685108	-0.223659
693	g	693	20419	2802	14063753	6139	150	1899	136	14093263	0.00209391	0.00290572	0.720616	-0.0235538
694	t	694	11063	11569	8561	13950028	196	6889	184	13981417	0.00224505	0.00359556	0.624395	-0.56581	Y
695	a	695	14050210	14930	11709	16385	163	1826	65	14093397	0.00306434	0.00446872	0.685732	-0.220146
696	t	696	10188	18653	3142	14059662	140	1703	27	14091785	0.00227955	0.00307837	0.740507	0.0885442
697	c	697	9434	14083186	1647	12273	146	1866	1850	14106686	0.00166588	0.00274017	0.607946	-0.658509	R
698	g	698	24639	1626	14496932	7029	157	2086	167	14530383	0.00230214	0.0033634	0.684469	-0.227265
699	a	699	14363372	4832	22862	37698	197	2010	45	14428961	0.00454565	0.00593376	0.766066	0.23258
700	g	700	8216	2506	14392609	6176	142	1594	72	14409649	0.00118254	0.0017792	0.664648	-0.338967	E
701	a	701	14081304	4414	10953	15940	218	1943	74	14112829	0.00223378	0.00442095	0.505272	-1.23714
702	g	702	17648	10089	14076124	9977	168	1597	102	14114006	0.002684	0.00286862	0.935642	1.18824
703	t	703	20554	15994	5158	14076634	173	1789	86	14118513	0.00296625	0.00413337	0.717634	-0.0403584	Y
704	a	704	14159713	7427	18535	26023	153	1717	59	14211851	0.00366863	0.00449291	0.816537	0.517016
705	c	705	5380	14037346	4857	22545	150	1704	6	14070278	0.00234054	0.00260481	0.898544	0.97917
706	a	706	14074562	5182	15760	14443	155	1718	56	14110102	0.00251876	0.00421149	0.598069	-0.714173	I
707	t	707	19117	10004	3161	14246128	150	1550	155	14278560	0.00227138	0.00496898	0.457111	-1.50855
708	c	708	9656	14280679	3673	9998	218	1826	184	14304224	0.00164602	0.00204532	0.804773	0.450715
709	a	709	14293798	7960	20184	10261	172	2989	29	14332375	0.0026916	0.00560388	0.48031	-1.37781	K
710	a	710	14266817	8553	35566	31974	184	1775	11	14343094	0.00531803	0.00642336	0.82792	0.581166
711	a	711	14014780	12033	21245	16591	184	1666	37	14064833	0.00355873	0.00457604	0.777689	0.298082
712	g	712	10252	6510	14065162	12821	157	2343	24	14094902	0.00210998	0.00254727	0.828331	0.583481	V
713	t	713	15481	9743	2388	14129066	168	1562	78	14156846	0.0019623	0.0045017	0.435902	-1.62807
714	g	714	20044	4060	14183522	11451	115	1475	80	14219192	0.00250858	0.00302485	0.829324	0.589078
715	c	715	13465	14180401	3173	15134	162	1835	90	14212335	0.00224692	0.0041264	0.544523	-1.01593	Q
716	a	716	13912180	6260	37958	31281	183	1867	87	13987862	0.00541055	0.00641082	0.843971	0.671622
717	g	717	11103	3619	13943281	14302	128	1807	30	13972433	0.00208639	0.00254945	0.81837	0.527346
718	a	718	14005668	4765	7297	15390	197	2822	1488	14033317	0.00197024	0.0037428	0.526408	-1.11802	T
719	c	719	7820	13921959	5475	17533	167	3049	91	13952954	0.00222139	0.00337801	0.657604	-0.378661
720	g	720	21651	6734	13776121	28174	158	3329	52	13832838	0.00410017	0.00557312	0.735705	0.0614799
721	g	721	18866	4037	13992918	10520	164	2686	236	14026505	0.00239454	0.00275603	0.868836	0.811749	D
722	a	722	13974016	2566	16743	15806	171	2903	240	14009302	0.00251876	0.00428469	0.58785	-0.771764
723	c	723	4981	13938743	7750	18708	165	2901	95	13970347	0.00226222	0.00239705	0.943752	1.23394
724	a	724	13897301	8731	19209	10979	135	4737	101	13936355	0.00280231	0.00501856	0.558389	-0.937791	K
725	a	725	13871439	11799	31618	13857	214	2211	139	13928927	0.00412724	0.00514824	0.801679	0.433284
726	a	726	13895675	13330	20345	24508	180	2019	208	13954038	0.00418252	0.00541849	0.771897	0.265444
727	g	727	8777	5436	13968016	9824	159	3419	84	13992212	0.00172925	0.00219562	0.78759	0.35388	G
728	g	728	21394	4073	13940139	8323	171	1856	76	13974100	0.00243028	0.00359654	0.675728	-0.276524
729	c	729	7273	14033233	5204	23754	158	1984	49	14069622	0.00258635	0.00231101	1.11914	2.22237
730	a	730	13903176	5363	17618	24746	175	2031	136	13951078	0.00343357	0.00589976	0.581985	-0.804819	T
731	c	731	7194	13935894	8475	23191	161	1870	140	13974915	0.00279222	0.00253531	1.10133	2.12199
732	a	732	13749722	11647	29999	32625	136	2067	64	13824129	0.0053824	0.00620964	0.866781	0.80017
733	g	733	10824	2971	13789938	7946	186	1441	609	13811865	0.00158755	0.00237443	0.668602	-0.316683	E
734	a	734	13727188	5460	18054	24022	158	1393	835	13774882	0.00346239	0.00447812	0.773179	0.272669
735	g	735	20525	2498	13622706	13625	164	1680	421	13659518	0.00269497	0.00292867	0.920203	1.10123
736	g	736	16564	6128	13605097	6845	143	1591	69	13634777	0.00217679	0.0029453	0.739071	0.0804521	V
737	t	737	17981	11842	4442	13638884	159	2221	161	13673308	0.00251761	0.00472466	0.532865	-1.08164
738	g	738	15368	1837	13597697	7389	158	5037	46	13622449	0.001817	0.00250677	0.724837	0.00023649
739	g	739	32237	6780	13425006	10776	141	1724	194	13474940	0.00370569	0.00485859	0.76271	0.213668	A
740	c	740	15327	13484158	9722	35227	134	5862	195	13544568	0.00446009	0.00497435	0.896618	0.968314
741	c	741	9088	13478938	2807	17965	119	1864	350	13508917	0.0022192	0.00230033	0.964732	1.35217
742	a	742	13291551	8249	27067	19576	169	2668	86	13346612	0.00412547	0.00616325	0.669365	-0.312379	T
743	c	743	4176	13362702	3871	8884	160	4825	38	13379793	0.00127737	0.00265343	0.481405	-1.37164
744	c	744	12376	13318770	2592	16622	118	2547	35	13350478	0.00237505	0.00339763	0.69903	-0.145202
745	a	745	13292916	6981	13534	8298	155	3620	63	13321884	0.00217447	0.00583734	0.37251	-1.98533	N
746	a	746	13293959	13980	12555	8585	149	1938	12	13329228	0.00264599	0.00548304	0.482577	-1.36504
747	c	747	5476	13303057	6702	15351	166	1748	54	13330752	0.00207753	0.00276206	0.752166	0.154247
748	c	748	24812	13387445	5243	15112	171	1620	584	13432783	0.00337517	0.00439995	0.767094	0.238376	L
749	t	749	17468	15525	15721	13433971	180	1815	131	13482865	0.00362638	0.00721221	0.502811	-1.251
750	g	750	14665	4248	13442223	19693	149	2848	69	13480978	0.00287479	0.00370938	0.775006	0.282964
751	g	751	10256	2898	13496664	7877	220	1649	28	13517915	0.00157206	0.00308263	0.509974	-1.21064	V
752	t	752	10864	17166	2882	13534051	148	1820	1192	13565111	0.0022897	0.00512322	0.446925	-1.56595
753	g	753	10860	1683	13428020	5050	127	1819	77	13445740	0.00131789	0.00227513	0.579259	-0.820179
754	a	754	13521526	3324	16487	13946	185	1669	246	13555468	0.00250393	0.00361277	0.693079	-0.178741	I
755	t	755	8476	12563	21532	13515471	163	2092	259	13558205	0.00315189	0.00486273	0.648173	-0.431808
756	t	756	31102	18636	2594	13536122	129	1889	261	13588583	0.00386067	0.00415792	0.928509	1.14804
757	c	757	12550	13700189	3766	6297	171	1498	150	13722973	0.00166028	0.00214035	0.775706	0.286907	L
758	t	758	17310	20407	5262	13778885	176	1298	35	13822040	0.00312219	0.00477269	0.654178	-0.397971
759	c	759	15503	13842338	5248	12540	217	1780	75	13875846	0.00241484	0.00278567	0.866881	0.80073
760	t	760	26907	15949	5864	13836135	235	1252	148	13885090	0.00352572	0.00856833	0.411483	-1.76569	C
761	g	761	10359	2549	14033468	5114	203	1427	78	14051693	0.001297	0.00355203	0.365142	-2.02685
762	c	762	4931	14005461	3159	43435	128	1533	77	14057114	0.00367451	0.00434537	0.845615	0.680885
763	a	763	13977411	1821	23315	21612	201	1429	353	14024360	0.00334768	0.00460778	0.726527	0.00975623	T
764	c	764	6558	14052954	4758	16543	162	2595	87	14080975	0.00198999	0.00358641	0.55487	-0.957627
765	c	765	26625	13953989	7129	43014	162	1157	97	14030919	0.00548289	0.00544858	1.0063	1.58642
766	g	766	13681	2067	14091470	13286	184	1750	126	14120688	0.00206916	0.0052221	0.396232	-1.85164	G
767	g	767	16577	4296	14095354	7926	204	1126	29	14124357	0.0020534	0.00415525	0.494171	-1.2997
768	c	768	10010	13994597	2165	15078	164	2684	166	14022014	0.00195528	0.00268278	0.728827	0.0227201
769	a	769	13989772	10008	20207	14227	169	2859	46	14034383	0.00317869	0.00386909	0.821561	0.545328	I
770	t	770	23315	27666	5053	13852968	168	2543	47	13909170	0.00404064	0.00441435	0.915343	1.07384
771	c	771	8537	13906669	1500	11712	179	1330	1128	13928597	0.00157431	0.0016658	0.94508	1.24143
772	a	772	13869144	10750	32526	14463	125	1878	81	13927008	0.00415481	0.00620805	0.669261	-0.312969	K
773	a	773	13728731	11621	28999	26898	168	1402	8	13796417	0.00490606	0.00642586	0.763486	0.218045
774	g	774	17895	4752	13609652	21679	134	1458	429	13654112	0.00325616	0.00440997	0.738364	0.0764648
775	a	775	13597802	9633	18559	12564	187	1266	59	13638745	0.00300196	0.00394613	0.760736	0.202544	I
776	t	776	22524	22308	4268	13660185	226	1066	60	13709511	0.00359794	0.005977	0.601964	-0.692223
777	c	777	9747	13605802	2446	21326	144	1456	1764	13639465	0.00246806	0.00298704	0.826256	0.571785
778	a	778	13536452	7013	33588	18495	173	1676	31	13595721	0.00435939	0.00644521	0.676376	-0.27287	N
779	a	779	13545732	21519	26936	12547	180	1202	87	13606914	0.00449639	0.00774499	0.580555	-0.812877
780	c	780	5551	13648413	3734	17429	162	1161	23	13675289	0.0019653	0.00262387	0.749007	0.136445
781	a	781	13512533	9141	27158	17231	153	1565	63	13566216	0.00395711	0.00528288	0.749044	0.136654	S
782	g	782	17682	2963	13166272	9646	163	1574	155	13196726	0.00230769	0.00269727	0.855566	0.736967
783	c	783	11932	13122974	7373	27085	189	1353	25	13169553	0.00353687	0.003548	0.996863	1.53325
784	t	784	27721	20945	4096	13193202	193	1696	490	13246157	0.00399776	0.00543307	0.73582	0.0621311	S
785	c	785	6679	13284155	2688	11761	149	2820	28	13305432	0.00159912	0.00183153	0.873107	0.835817
786	c	786	22958	13246835	4021	17280	179	1410	80	13291273	0.0033434	0.00489969	0.682369	-0.239097
787	g	787	12916	6900	13293807	11192	214	1678	92	13325029	0.00234311	0.00391962	0.59779	-0.715747	A
788	c	788	4305	13367265	1836	14987	119	1400	59	13388512	0.00158696	0.00257125	0.617193	-0.6064
789	c	789	32927	13211395	5149	15915	156	1310	90	13265542	0.00408178	0.00476363	0.856863	0.744274
790	t	790	13019	14907	4102	13377004	167	1881	93	13409199	0.00240096	0.0047944	0.500785	-1.26242	Y
791	a	791	13471220	3154	8861	14489	174	2072	363	13497898	0.00197646	0.00320771	0.616158	-0.612233
792	c	792	4714	13524682	1799	25514	186	1275	16	13556895	0.00237613	0.00311799	0.762072	0.210076
793	c	793	31475	13498899	2526	34288	159	1163	113	13567347	0.00504505	0.00470183	1.073	1.96232	R
794	g	794	37448	3484	13645314	13796	175	1295	25	13700217	0.00400746	0.00503855	0.795359	0.397663
795	c	795	8605	13608237	4653	16369	151	1846	252	13638015	0.00218346	0.00202615	1.07764	1.98846
796	a	796	13514852	7970	34696	11701	176	1510	45	13569395	0.00401956	0.00587706	0.683941	-0.23024	K
797	a	797	13337765	21828	21700	24988	143	1235	49	13406424	0.00512135	0.00607531	0.842978	0.666023
798	a	798	13184649	19700	23040	13469	150	1259	20	13241008	0.0042564	0.00499516	0.852104	0.717457
799	g	799	8947	2106	13132629	7171	141	1651	34	13150994	0.00139647	0.00136813	1.02072	1.66768	A
800	c	800	8439	13122618	3443	21734	166	1248	26	13156400	0.00256772	0.00281578	0.911905	1.05447
801	g	801	23110	4297	13051471	9061	158	1129	329	13088097	0.00279842	0.0032469	0.861875	0.772517
802	t	802	16698	17794	19470	13012593	161	3351	82	13066716	0.00414205	0.00580981	0.712941	-0.0668076	F
803	t	803	15221	15663	14202	13065064	175	1115	505	13110325	0.00345232	0.00668028	0.516792	-1.17221
804	t	804	14162	26275	5625	13185749	160	1325	418	13231971	0.00349321	0.00603224	0.579089	-0.821135
805	g	805	12356	57396	13231845	3391	147	2258	50	13305135	0.0055084	0.00406616	1.35469	3.54983	E
806	a	806	13123916	4299	25371	23713	187	1760	201	13177486	0.00406527	0.00514941	0.789463	0.364436
807	g	807	6941	1233	13126278	9370	134	1824	214	13143956	0.00134495	0.00193215	0.696091	-0.161764
808	a	808	13011243	3978	24280	16567	155	2234	185	13056223	0.0034451	0.00401315	0.858453	0.753234	S
809	g	809	29614	5632	13004960	12528	180	2086	22	13052914	0.00367382	0.00386408	0.950761	1.27344
810	c	810	10250	12978533	5114	29468	145	2055	73	13023510	0.00345352	0.00407551	0.847384	0.690857
811	a	811	12902460	6625	39508	13599	166	2026	1721	12962358	0.00462092	0.00619767	0.74559	0.117187	R
812	g	812	14370	2816	12848802	12548	169	2148	42	12878705	0.0023219	0.00293513	0.791071	0.373497
813	a	813	12779361	3629	14938	16038	128	2236	41	12814094	0.00271053	0.00320051	0.846906	0.688161
814	c	814	11627	12808336	8760	14326	155	2105	41	12843204	0.0027149	0.00336038	0.807914	0.468421	L
815	t	815	22355	8946	9627	12776191	178	2073	180	12817297	0.00320707	0.00522852	0.613381	-0.627885
816	a	816	12982990	8306	23041	10579	156	2163	40	13025072	0.00323085	0.00402518	0.802659	0.438803
817	g	817	23937	3123	13073677	18327	184	2031	42	13119248	0.0034736	0.00449962	0.771976	0.265888	A
818	c	818	9274	13068122	4387	20053	154	4394	40	13101990	0.00258495	0.0028674	0.901496	0.995808
819	c	819	9706	13096133	4428	16226	108	1950	218	13126601	0.00232109	0.0029096	0.797735	0.411052
820	a	820	12952622	8232	28152	23596	156	3804	128	13012758	0.00462131	0.00612159	0.75492	0.169769	S
821	g	821	19405	6949	12989964	8935	128	3403	30	13025381	0.00271908	0.00365601	0.743728	0.106694
822	c	822	11332	12893503	6913	25635	146	3488	2594	12937529	0.00340297	0.00416363	0.817308	0.52136
823	a	823	12717871	3861	30085	24258	160	3677	202	12776235	0.00456817	0.00647331	0.705693	-0.107654	S
824	g	824	22286	4918	12805952	2910	146	3663	161	12836212	0.00235739	0.00215793	1.09243	2.07184
825	t	825	57285	24456	4049	12760265	143	3825	240	12846198	0.00668937	0.00727895	0.919002	1.09446
826	g	826	8019	2890	12968076	6728	180	5103	22	12985893	0.00137203	0.00265938	0.51592	-1.17713	G
827	g	827	25219	3615	12962425	4473	191	3469	295	12995923	0.00257758	0.00340657	0.756649	0.179512
828	t	828	20220	18485	3932	12854202	105	2675	98	12896944	0.00331412	0.00421513	0.786243	0.346294
829	g	829	18642	1526	12877573	8527	128	1989	138	12906396	0.00223323	0.00322986	0.691434	-0.188013	A
830	c	830	13033	12874831	5537	12989	159	2024	183	12906549	0.00245751	0.00427498	0.574859	-0.844974
831	t	831	15561	19764	4097	12892201	137	1863	103	12931760	0.00305906	0.00338246	0.904388	1.01211
832	c	832	11996	12863232	2140	13934	161	1807	166	12891463	0.0021899	0.00314964	0.695285	-0.166305	L
833	t	833	10146	14678	5459	12862867	173	3019	685	12893323	0.00236215	0.00539543	0.437806	-1.61734
834	g	834	10783	13551	12918470	8140	171	3900	34	12951115	0.00252063	0.00318999	0.790169	0.368418
835	a	835	12750638	2733	22017	13758	164	3858	110	12789310	0.00302377	0.00566059	0.53418	-1.07422	R
836	g	836	17428	4497	12806981	11560	157	3953	7	12840623	0.00261997	0.00258212	1.01466	1.63353
837	a	837	12690314	3711	19620	18061	178	3794	101	12731884	0.00326503	0.00512555	0.637011	-0.494715
838	g	838	5634	2589	12582141	6386	175	2366	142	12596925	0.00117362	0.0034401	0.341159	-2.16201	V
839	t	839	9955	8306	3149	12551919	147	2373	120	12573476	0.00171448	0.00452856	0.378593	-1.95104
840	g	840	13727	2564	12575200	13038	128	2223	32	12604657	0.00233699	0.00278371	0.839525	0.646563
841	a	841	12525264	6362	18693	10036	142	1981	76	12560497	0.00280506	0.00517909	0.541613	-1.03233	N
842	a	842	12515596	12964	26145	9779	164	1716	30	12564648	0.00390397	0.00650348	0.600289	-0.701662
843	c	843	4230	12478970	2790	30248	178	1863	1572	12516416	0.00299175	0.00405282	0.73819	0.0754853
844	g	844	28363	1524	12622339	5182	141	1381	220	12657549	0.00278174	0.00390428	0.712485	-0.0693789	E
845	a	845	12545602	4185	20236	16630	151	1515	47	12586804	0.00327343	0.00486215	0.673247	-0.290504
846	g	846	25993	3505	12491450	12062	136	1526	63	12533146	0.00332686	0.00349557	0.951736	1.27893
847	c	847	5475	12454160	3176	27891	157	1600	72	12490859	0.00293807	0.00401892	0.731059	0.0352997	H
848	a	848	12465489	2905	12252	11474	135	2230	271	12492255	0.00214261	0.00382578	0.560045	-0.928463
849	c	849	3380	12352121	2089	17314	185	1386	79	12375089	0.00185599	0.00307725	0.603132	-0.685644
850	c	850	6122	12482927	1344	10284	149	1333	57	12500826	0.00143183	0.00275602	0.519526	-1.15681	L
851	t	851	34446	15749	3052	12537671	140	1988	95	12591058	0.00424007	0.00735296	0.576648	-0.834892
852	c	852	10944	12663361	1844	15075	160	4254	54	12691384	0.00220803	0.00246352	0.896292	0.966479
853	c	853	20642	12615655	3349	8899	185	1103	267	12648730	0.00261489	0.00392322	0.666516	-0.32844	Q
854	a	854	12525392	6903	29201	22599	144	1609	120	12584239	0.00467625	0.0070598	0.662377	-0.351765
855	g	855	16850	6238	12549488	14024	170	1213	15	12586770	0.002962	0.00503169	0.588669	-0.76715
856	g	856	11909	7085	12475336	4903	163	1335	86	12499396	0.00192489	0.00309179	0.622582	-0.57603	V
857	t	857	16339	62498	7224	12489847	141	1834	104	12576049	0.00685446	0.00649911	1.05468	1.85906
858	g	858	15210	1807	12364497	14232	103	1774	31	12395849	0.00252923	0.0029297	0.863308	0.780596
859	g	859	10669	936	12400471	4160	124	1110	81	12416360	0.00127968	0.00169286	0.755929	0.175457	E
860	a	860	12317503	6202	22803	24990	177	1661	618	12371675	0.00437871	0.00670992	0.652573	-0.407015
861	g	861	8923	1565	12300361	7855	154	2141	91	12318858	0.00150152	0.00230831	0.650484	-0.418786
862	g	862	11234	1922	12323328	9143	123	1085	156	12345750	0.00181617	0.00261571	0.694332	-0.171678	G
863	g	863	23434	8180	12495201	4407	145	1075	101	12531367	0.00288604	0.00366728	0.78697	0.350386
864	c	864	8197	12419841	5325	23142	94	6442	61	12456599	0.00295089	0.00353599	0.834529	0.618409
865	c	865	6624	12476384	1394	14893	188	1112	74	12499483	0.001848	0.0022707	0.813844	0.50184	H
866	a	866	12291874	8184	21244	26930	147	1212	101	12348379	0.0045759	0.00645402	0.709001	-0.0890128
867	c	867	3958	12322163	5150	18757	145	1101	23	12350173	0.00226798	0.00281401	0.805962	0.457417
868	a	868	12142335	7313	33779	17939	178	1310	68	12201544	0.00485258	0.00525242	0.923876	1.12193	S
869	g	869	20932	11368	11979708	14684	163	1437	1398	12026855	0.00392014	0.00513353	0.763635	0.218883
870	c	870	6074	11942940	4166	21959	170	1343	71	11975309	0.00270298	0.00378986	0.713213	-0.0652724
871	a	871	11897737	4603	14775	17169	140	1994	176	11934424	0.00307405	0.00590779	0.520338	-1.15223	N
872	a	872	11724061	12277	15953	9968	144	1292	450	11762403	0.00325971	0.00419014	0.777947	0.29954
873	c	873	5008	11702548	1698	24611	149	1327	28	11734014	0.00268161	0.00348002	0.770572	0.257976
874	g	874	27624	4445	12003550	9882	114	1212	40	12045615	0.00349214	0.00377686	0.924615	1.1261	V
875	t	875	9708	9398	2641	12063543	152	1274	28	12085442	0.00181201	0.00342937	0.528381	-1.1069
876	c	876	13393	12017685	2104	7228	125	1338	179	12040535	0.00189776	0.00234995	0.807573	0.466498
877	t	877	12235	8391	4102	12126099	136	1304	87	12150963	0.00204626	0.00489434	0.418087	-1.72848	Y
878	a	878	12187078	2183	8119	10087	133	1387	18	12207600	0.00168108	0.00340154	0.494213	-1.29946
879	c	879	5471	12143402	7464	28584	186	1480	66	12185107	0.00342262	0.00367426	0.931513	1.16497
880	g	880	14469	2038	12104312	5833	141	1385	63	12126793	0.00185383	0.00408353	0.453977	-1.52621	A
881	c	881	5832	12262480	1982	9587	117	1728	16	12279998	0.00142655	0.00320854	0.44461	-1.579
882	c	882	15959	12214045	5153	12972	190	1526	29	12248319	0.00279826	0.00409755	0.682911	-0.236043
883	a	883	12265002	8015	16379	14203	190	1797	967	12303789	0.00315244	0.00570379	0.552693	-0.969895	I
884	t	884	10720	11077	9012	12270859	145	2869	32	12301813	0.00251621	0.00480801	0.523338	-1.13533
885	t	885	21697	23435	6518	12344526	141	1069	211	12396317	0.00417793	0.00552407	0.756315	0.177628
886	g	886	6274	1034	12554463	6332	155	4389	35	12568258	0.00109761	0.00291428	0.37663	-1.9621	G
887	g	887	8297	1782	12559649	3351	123	1109	63	12573202	0.00107793	0.00263921	0.408428	-1.78291
888	t	888	21084	23976	6220	12372843	141	1561	39	12424264	0.00413876	0.00540798	0.765305	0.228296
889	g	889	6208	1421	12338139	3677	118	1458	147	12349563	0.000925053	0.00215887	0.428489	-1.66985	D
890	a	890	12201963	2952	12841	12279	139	1593	25	12230174	0.00230667	0.00502279	0.459241	-1.49655
891	c	891	6811	12157418	3210	22635	149	1685	37	12190223	0.00269109	0.00322851	0.83354	0.612834
892	t	892	11512	10069	5123	12109555	114	1944	109	12136373	0.00220972	0.00478977	0.461342	-1.48471	C
893	g	893	6604	2686	12221431	4086	151	1771	225	12234958	0.0011056	0.00381179	0.290048	-2.45004
894	t	894	10460	23008	3987	12261024	123	1925	313	12298602	0.00305547	0.00568743	0.537232	-1.05703
895	g	895	14751	3967	12390318	6074	148	1957	63	12415258	0.00200882	0.00267945	0.749713	0.140424	A
896	c	896	5087	12378576	10033	26895	140	1965	80	12420731	0.00339392	0.00577659	0.58753	-0.773565
897	c	897	20117	12275081	3301	31744	140	1785	251	12330383	0.00448502	0.00512097	0.875814	0.851075
898	g	898	16791	3551	12347172	16250	161	1802	15	12383925	0.0029678	0.00326671	0.908498	1.03527	D
899	a	899	12356905	5971	16732	13835	201	1753	122	12393644	0.00296434	0.00480453	0.616989	-0.60755
900	c	900	7536	12255528	5993	22091	147	1617	51	12291295	0.00290995	0.00367376	0.792089	0.379238
901	g	901	28114	4317	12227993	11140	136	1504	82	12271700	0.00356161	0.00385678	0.923467	1.11963	V
902	t	902	18814	21052	5952	12527169	183	1515	1232	12573170	0.00365866	0.00461276	0.793161	0.385281
903	g	903	13068	2077	12515061	9328	140	1887	53	12539674	0.00196281	0.00195088	1.00612	1.58539
904	a	904	12352819	5087	32158	22611	106	2125	46	12412781	0.00483067	0.00576208	0.838355	0.639969	R
905	g	905	11454	1702	12143211	13433	147	2624	37	12169947	0.00219689	0.00223409	0.983348	1.45709
906	g	906	5786	1258	12129518	5122	147	1879	98	12141831	0.0010141	0.00136256	0.744259	0.109687
907	a	907	12015264	7640	24111	13098	184	2617	65	12060297	0.00373399	0.00472071	0.79098	0.372987	T
908	c	908	8536	11896518	8783	17696	159	2334	125	11931692	0.00294795	0.00364653	0.808425	0.471301
909	g	909	34557	3914	11953098	14521	125	2371	867	12006215	0.00442413	0.00494175	0.895255	0.960633
910	c	910	6825	12445855	4297	9148	111	6908	83	12466236	0.0016349	0.00220847	0.740284	0.0872891	P
911	c	911	12687	12426090	4352	11202	172	1941	477	12454503	0.00228134	0.00428562	0.532325	-1.08468
912	c	912	9027	12368959	1861	12400	127	1960	142	12392374	0.00188947	0.00226035	0.835919	0.62624
913	a	913	12414547	5278	13055	9479	170	2744	47	12442529	0.0022489	0.0055763	0.403296	-1.81183	K
914	a	914	12302873	8640	24857	17172	139	1919	16	12353681	0.00411278	0.00701619	0.586185	-0.78115
915	g	915	11906	2345	12261340	13147	169	1971	25	12288907	0.00224324	0.00251472	0.892045	0.942543
916	a	916	12270229	7156	7517	17623	143	2454	134	12302668	0.00263674	0.00416594	0.632929	-0.517718	M
917	t	917	9443	20509	7130	12280847	111	2205	3174	12318040	0.00301939	0.00514812	0.586504	-0.77935
918	g	918	13263	2145	12242445	7481	144	2635	74	12265478	0.00187787	0.00325185	0.577478	-0.830216
919	g	919	8695	2955	12296569	7450	120	2442	81	12315789	0.0015606	0.00349342	0.446725	-1.56708	A
920	c	920	6084	12369944	10030	13721	156	2780	104	12399935	0.00241864	0.00440046	0.549634	-0.987134
921	c	921	23803	12247317	9759	16954	104	2617	46	12297937	0.00411614	0.00424537	0.969559	1.37938
922	t	922	14677	25634	15030	12180941	156	5750	225	12236438	0.00453539	0.00643874	0.704391	-0.114992	Y
923	a	923	12276881	5517	9570	10708	159	2632	90	12302835	0.0021096	0.00339692	0.621032	-0.584767
924	t	924	10139	14005	3461	12168112	129	2663	27	12195846	0.00227405	0.00395465	0.575033	-0.843997
925	c	925	7988	12212012	1994	6871	159	2614	287	12229024	0.00139112	0.00186167	0.747241	0.126495	L
926	t	926	27529	11254	12934	12209926	106	3488	117	12261749	0.00422639	0.00830402	0.508958	-1.21637
927	t	927	33325	21572	4789	12369828	132	2384	9799	12429646	0.00481253	0.00567165	0.848523	0.697275
928	g	928	11930	3155	12501953	6014	149	3215	849	12523201	0.00169669	0.00323451	0.524559	-1.12845	A
929	c	929	6917	12413745	14735	12782	159	6116	200	12448338	0.00277892	0.00430801	0.64506	-0.449354
930	c	930	26782	12220045	4904	28446	132	5886	162	12280309	0.00490737	0.00575704	0.852412	0.719189
931	g	931	22585	4324	12318874	7656	174	2521	131	12353613	0.00281205	0.00409425	0.68683	-0.213959	G
932	g	932	15728	3408	12393092	15712	168	2342	143	12428108	0.00281748	0.00350283	0.804345	0.448307
933	c	933	8986	12197401	5219	21907	102	3058	126	12233615	0.0029602	0.00343442	0.861923	0.772788
934	c	934	12531	12259329	5952	6469	163	2764	199	12284444	0.00204446	0.00266371	0.767522	0.240787	L
935	t	935	15659	17482	19759	12289302	151	2773	77	12342353	0.00429829	0.0061199	0.702346	-0.126514
936	c	936	6383	12461338	1820	16871	146	4253	421	12486558	0.00201977	0.00224999	0.89768	0.974303
937	c	937	13939	12460265	1112	9735	196	2127	30	12485247	0.00200092	0.00471995	0.423929	-1.69555	H
938	a	938	12393061	2925	16608	14183	170	1971	164	12426947	0.00272682	0.00645581	0.422382	-1.70427
939	c	939	8304	12399892	6453	33135	110	2224	4663	12447894	0.00385623	0.00457648	0.84262	0.664008
940	g	940	17406	3397	12436759	6245	191	11472	127	12463998	0.00218541	0.00530587	0.411886	-1.76342	A
941	c	941	5468	12328140	5157	5129	124	12709	92	12344018	0.00128629	0.00306116	0.420197	-1.71658
942	c	942	17895	12265272	4008	16870	147	10883	262	12304192	0.00316315	0.00432715	0.731001	0.0349698
943	a	943	12385742	7178	25489	19719	115	11654	100	12438243	0.00422093	0.00648098	0.65128	-0.4143	N
944	a	944	12340590	8676	25831	10585	179	10768	31	12385861	0.00365505	0.00589724	0.619791	-0.59176
945	c	945	5128	12267345	10405	18261	170	10810	96	12301309	0.00276101	0.00296287	0.931869	1.16698
946	a	946	12252129	8258	19436	13749	188	10418	163	12293760	0.00338635	0.00451483	0.750051	0.142328	I
947	t	947	16599	10879	2929	12208385	162	10400	151	12238954	0.00249768	0.00405887	0.615364	-0.61671
948	c	948	12542	12255794	3427	23397	165	10529	327	12295325	0.00321512	0.0029094	1.10508	2.14312
949	g	949	21884	2688	12491173	7481	144	10248	36	12523370	0.00257095	0.00433947	0.592458	-0.745796	A
950	c	950	6400	12546171	4089	14684	135	11165	556	12571479	0.00201313	0.00313643	0.641853	-0.467425
951	c	951	20954	12563274	5093	24169	139	10697	59	12613629	0.00399211	0.00482433	0.827495	0.578771
952	g	952	12373	2994	12634693	4395	152	10981	352	12654607	0.00157366	0.00470952	0.334144	-2.20154	V
953	t	953	15344	18978	4734	12625782	172	10747	491	12665010	0.00309735	0.00606911	0.510347	-1.20854
954	g	954	16402	2195	12701121	12970	180	13188	58	12732868	0.00249331	0.00322398	0.773364	0.273712
955	g	955	31869	3469	12655440	12865	161	1617	61	12703804	0.00380705	0.00437803	0.86958	0.815943	A
956	c	956	7324	12617817	5453	26756	192	3505	849	12657542	0.00313845	0.00343936	0.912508	1.05787
957	c	957	13007	12607452	4002	17112	157	1739	200	12641730	0.0027115	0.00342828	0.79092	0.37265
958	a	958	12580330	11380	19298	13161	159	3487	41	12624328	0.00348518	0.00648129	0.537729	-1.05423	N
959	a	959	12600288	5430	9647	12945	154	1772	21	12628464	0.00223115	0.0051484	0.433368	-1.64236
960	c	960	4925	12537396	4206	21652	119	1965	27	12568298	0.00245873	0.00316783	0.776155	0.289437
961	a	961	12726450	12441	15534	10673	168	1790	45	12765266	0.00304075	0.00459484	0.661775	-0.355154	I
962	t	962	15131	9065	5221	12696739	173	1811	27	12726329	0.0023251	0.00441881	0.526183	-1.11929
963	c	963	11184	12614309	1115	11907	199	1786	77	12638714	0.00193097	0.00368231	0.524391	-1.12939
964	g	964	33077	6648	12631978	14067	151	1768	48	12685921	0.00425219	0.00479459	0.886873	0.913399	V
965	t	965	20347	21405	5931	12703692	162	1711	14	12751537	0.0037521	0.00636789	0.589221	-0.764036
966	c	966	14996	12719464	5182	12262	160	1440	17	12752064	0.00255645	0.0029194	0.875676	0.850297
967	a	967	12514142	8295	21843	12959	119	1662	38	12557358	0.00344149	0.00597863	0.575632	-0.840622	N
968	a	968	12478961	11110	16422	11093	185	1339	29	12517771	0.00310039	0.00470364	0.659147	-0.369963
969	c	969	7488	12532841	7791	15271	136	1425	107	12563527	0.00244247	0.00258691	0.944164	1.23626
970	t	970	21225	11353	7450	12507992	182	1470	30	12548202	0.00320444	0.0048853	0.655936	-0.388063	S
971	c	971	13182	12627507	2658	7950	175	1526	40	12651472	0.00189425	0.0025092	0.75492	0.16977
972	t	972	26006	32142	12221	12579798	191	1641	43	12650358	0.00557771	0.00677334	0.82348	0.55614
973	g	973	18046	4434	12759983	4008	240	1439	48	12786711	0.00209029	0.00243252	0.859313	0.758079	V
974	t	974	24169	31320	6976	12708789	128	1307	33	12771382	0.00490104	0.00668123	0.733553	0.0493531
975	g	975	6581	1472	12845024	5585	172	1527	339	12858834	0.00107397	0.00150166	0.715188	-0.0541411
976	a	976	12732001	4431	20784	14141	141	1811	156	12771498	0.00309259	0.00487987	0.633744	-0.513125	K
977	a	977	12557327	8844	19895	11556	155	1573	24	12597777	0.00321088	0.00545657	0.588444	-0.768419
978	g	978	12951	2292	12587222	11645	121	1552	28	12614231	0.00214115	0.00291623	0.73422	0.05311
979	c	979	5273	12546774	3467	6997	178	1605	28	12562689	0.00126685	0.00236542	0.535569	-1.06639	Q
980	a	980	12491820	5025	28087	15032	153	1693	40	12540117	0.0038514	0.0052031	0.740212	0.0868833
981	g	981	18665	1859	12534919	6835	206	1662	168	12562484	0.00219423	0.00305626	0.717947	-0.0385969
982	c	982	10207	12468982	2341	19306	119	1637	209	12500955	0.00255764	0.00471598	0.542336	-1.02826	R
983	g	983	18622	1472	12450584	14275	191	1673	164	12485144	0.00276809	0.00469667	0.589373	-0.763182
984	g	984	18633	1803	12459551	5932	141	1388	42	12486060	0.00212309	0.0026155	0.811733	0.489941
985	c	985	5776	12360266	3584	18441	133	1432	520	12388200	0.00225489	0.0032512	0.693556	-0.176055	P
986	c	986	14026	12344722	3376	5772	162	1397	110	12368058	0.0018868	0.00311923	0.604892	-0.675726
987	t	987	16780	19034	5362	12118391	156	1938	92	12159723	0.00339909	0.00428063	0.794063	0.390362
988	c	988	6423	12261574	1262	5474	156	1563	43	12274889	0.00108474	0.00194848	0.556708	-0.947265	L
989	t	989	15148	21123	3004	12265469	181	1782	290	12304925	0.00320652	0.00631887	0.507452	-1.22485
990	c	990	11655	12557215	1894	16684	119	6887	43	12587567	0.00241127	0.00292332	0.824839	0.563801
991	c	991	23203	12599992	4580	5779	139	1530	55	12633693	0.00266755	0.00334713	0.796966	0.406722	Q
992	a	992	12494168	6880	42666	30318	173	2597	188	12574205	0.00636517	0.00785537	0.810296	0.481842
993	g	993	12332	2779	12627416	20423	119	1085	49	12663069	0.00281551	0.0035122	0.801637	0.433046
994	g	994	20500	4549	12757343	14205	160	1010	57	12796757	0.00308	0.00327289	0.941064	1.21879	A
995	c	995	9823	12687397	5158	26208	166	1131	20	12728752	0.00324894	0.00385785	0.842164	0.661439
996	c	996	22017	12651351	3584	11534	89	1069	105	12688575	0.00293366	0.00348732	0.841237	0.656213
997	t	997	16525	24766	3767	12680350	154	2506	93	12725562	0.00355285	0.00545363	0.651465	-0.413258	Y
998	a	998	12751188	4098	16164	17500	154	1525	18	12789104	0.00296471	0.00357771	0.828662	0.585344
999	c	999	5976	12708248	1923	32422	132	1361	34	12748701	0.00317311	0.00257507	1.23224	2.85974
1000	a	1000	12540615	12895	14575	11455	109	1549	49	12579649	0.00310295	0.00645648	0.480594	-1.37621	K
1001	a	1001	12439950	21915	25770	13587	91	1382	22	12501313	0.00490852	0.00578891	0.847919	0.693867
1002	g	1002	17001	4210	12426821	16839	129	1363	53	12465000	0.0030629	0.00301452	1.01605	1.64137
1003	c	1003	6101	12382175	5918	15828	207	1920	22	12410229	0.00226056	0.00346662	0.652092	-0.409726	P
1004	c	1004	19509	12407797	4528	13504	130	1522	558	12445468	0.00302688	0.00493098	0.613851	-0.625236
1005	g	1005	22624	4575	12377734	15670	122	2974	53	12420725	0.00346123	0.00495813	0.698092	-0.150489
1006	g	1006	18855	3279	12331680	9174	155	1527	56	12363143	0.0025449	0.00299036	0.851036	0.711434	G
1007	g	1007	10953	3121	12351277	3079	98	1563	242	12368528	0.00139475	0.00298403	0.467405	-1.45054
1008	t	1008	14271	29108	5290	12124295	124	2026	35	12173088	0.00400827	0.00464567	0.862797	0.777713
1009	g	1009	25661	3115	12191602	6494	131	1615	78	12227003	0.00289531	0.00357331	0.810261	0.481645	A
1010	c	1010	3572	12192861	3221	18182	106	1149	56	12217942	0.0020528	0.00332659	0.617089	-0.606988
1011	a	1011	12189798	5317	23737	24540	156	1125	45	12243548	0.00439007	0.00589352	0.744897	0.113285
1012	c	1012	6250	12216130	3581	22031	115	1093	131	12248107	0.00261077	0.00240613	1.08505	2.03023	L
1013	t	1013	22227	25152	8647	12221564	105	1277	223	12277695	0.00457179	0.00663434	0.689109	-0.201111
1014	g	1014	17236	1295	12325043	4549	162	1313	48	12348285	0.00188221	0.00255689	0.73613	0.0638791
1015	a	1015	12267359	3302	9182	21424	114	1158	435	12301381	0.00276571	0.0050819	0.544227	-1.01761	T
1016	c	1016	7925	12188384	5546	13018	164	1412	21	12215037	0.00218198	0.00327464	0.666328	-0.3295
1017	g	1017	26492	2890	12144122	3908	95	1118	238	12177507	0.00274153	0.00241193	1.13665	2.32105
1018	t	1018	12722	22495	30314	12108782	141	1189	893	12174454	0.00539425	0.00635644	0.848627	0.697859	F
1019	t	1019	20977	22418	2560	12176798	214	1133	610	12222967	0.00377723	0.00491421	0.768635	0.24706
1020	c	1020	7376	12119077	2392	12157	142	1343	39	12141144	0.00181754	0.00222539	0.816728	0.518092
1021	c	1021	11491	12125262	2446	10079	98	1080	83	12149376	0.00198479	0.00252732	0.785335	0.341175	L
1022	t	1022	10281	11234	2477	12233470	187	1566	86	12257649	0.00197256	0.00393802	0.500903	-1.26176
1023	c	1023	7998	12361897	2487	15036	122	1942	47	12387540	0.00207006	0.00195789	1.05729	1.87381
1024	c	1024	29980	12335841	6192	17426	140	1341	117	12389579	0.00433736	0.00474304	0.914467	1.06891	L
1025	t	1025	25684	9092	9949	11933669	118	3388	49	11978512	0.00374362	0.00674375	0.555124	-0.956191
1026	g	1026	14927	6367	11918934	4272	131	2853	49	11944631	0.00215134	0.00233498	0.921354	1.10772
1027	t	1027	25561	14241	5803	11905782	137	2633	177	11951524	0.00382729	0.00656879	0.582648	-0.801079	S
1028	c	1028	6158	12017735	3127	5955	169	3503	59	12033144	0.00128055	0.00252431	0.507286	-1.22579
1029	c	1029	10921	11993192	4968	13197	99	806	40	12022377	0.00242756	0.00278887	0.870444	0.820814
1030	a	1030	11968225	11654	11458	22873	153	859	135	12014363	0.00384024	0.00560145	0.685579	-0.221006	M
1031	t	1031	11844	10823	45438	12003657	126	1125	1781	12071888	0.00565206	0.00823999	0.68593	-0.219028
1032	g	1032	8011	1692	11978764	5739	130	9155	55	11994336	0.00129828	0.0032233	0.40278	-1.81474
1033	g	1033	7386	1251	11969503	5960	159	1107	1931	11984259	0.00123128	0.00382731	0.321709	-2.27161	G
1034	g	1034	12198	2734	11986222	6895	124	1062	22	12008173	0.001828	0.00502424	0.363837	-2.0342
1035	g	1035	13246	1261	11944125	7145	102	1155	67	11965879	0.001818	0.00201713	0.901282	0.994599
1036	a	1036	11765161	3173	18323	10821	130	1380	76	11797608	0.0027503	0.00536804	0.512348	-1.19726	R
1037	g	1037	11496	851	11655919	6075	106	1373	360	11674447	0.00158706	0.00208755	0.760248	0.199795
1038	a	1038	11622516	1262	23306	13712	161	4467	123	11660957	0.00329656	0.00507505	0.649561	-0.423986
1039	a	1039	11697057	11424	17369	14408	93	1319	49	11740351	0.00368762	0.00490866	0.751249	0.149078	N
1040	a	1040	11709794	12438	15793	7630	120	1278	28	11745775	0.00306331	0.00406957	0.752737	0.157464
1041	t	1041	11908	20579	6061	11734014	115	1235	58	11772677	0.00328413	0.00381917	0.859907	0.761427
1042	g	1042	10784	713	11759332	3620	125	1182	46	11774574	0.00129448	0.0017943	0.721442	-0.0188961	D
1043	a	1043	11686514	6172	16980	15595	122	1305	570	11725383	0.00331495	0.00520841	0.63646	-0.497819
1044	t	1044	16238	23463	14538	11582796	108	1691	42	11637143	0.00467013	0.00603493	0.77385	0.276451
1045	g	1045	4840	681	11646859	7595	129	1195	141	11660104	0.00113593	0.00263725	0.430723	-1.65726	G
1046	g	1046	7789	2706	11607230	3110	144	1680	3446	11620979	0.00118312	0.00274831	0.43049	-1.65858
1047	t	1047	21336	15976	9543	11657526	95	4459	221	11704476	0.00401129	0.00527159	0.760925	0.203611
1048	g	1048	7124	1713	11717460	2511	135	3980	86	11728943	0.000979031	0.00280777	0.348686	-2.11958	V
1049	t	1049	12485	16717	4265	11752116	178	4276	947	11785761	0.00285472	0.00566129	0.504252	-1.24289
1050	g	1050	19582	1261	11828961	10760	138	7157	110	11860702	0.00267615	0.00249702	1.07174	1.95521
1051	g	1051	10601	1217	11877686	10313	123	3901	162	11899940	0.00187009	0.00329812	0.567018	-0.889164	G
1052	g	1052	13525	8786	11893905	6536	162	3792	73	11922914	0.00243305	0.0050251	0.484179	-1.35601
1053	c	1053	8316	11652659	6704	15113	92	5762	17	11682884	0.00258712	0.00337265	0.767088	0.23834
1054	c	1054	7755	11669300	1628	6895	135	3828	935	11685713	0.00140454	0.00263071	0.5339	-1.0758	Q
1055	a	1055	11586574	2955	14582	12816	154	6970	400	11617081	0.00262605	0.00511768	0.513132	-1.19284
1056	a	1056	11458870	6303	26471	11186	104	3997	3541	11502934	0.00383067	0.00524909	0.729779	0.0280841
1057	a	1057	11477643	10756	10500	9178	130	4019	83	11508207	0.00265584	0.00361752	0.734161	0.0527826	I
1058	t	1058	11654	8907	1557	11507999	114	4772	60	11530231	0.00192815	0.00320612	0.601396	-0.695423
1059	c	1059	9230	11497734	2977	12117	104	3604	87	11522162	0.00212009	0.00243037	0.872331	0.831448
1060	a	1060	11303520	11595	30488	32199	148	3965	108	11377950	0.0065416	0.00737952	0.886453	0.911032	S
1061	g	1061	14318	1584	11055250	3615	112	3751	75	11074879	0.00177239	0.00235552	0.752441	0.155797
1062	t	1062	34401	17753	5435	11000430	97	4224	375	11058116	0.00521662	0.00494253	1.05546	1.86345
1063	g	1063	9449	1226	11091556	7443	144	4570	72	11109818	0.00164377	0.00287845	0.571061	-0.866378	G
1064	g	1064	9076	1015	10952528	5573	95	3700	16	10968287	0.00143678	0.00275091	0.522292	-1.14122
1065	c	1065	15429	10899960	5671	26424	108	3745	50	10947592	0.00435091	0.00390575	1.11398	2.19325
1066	t	1066	15649	17890	14674	10896693	110	3992	108	10945016	0.00441507	0.0051449	0.858145	0.751498	F
1067	t	1067	11730	9784	7143	11045326	128	3869	36	11074111	0.00259931	0.00405038	0.641744	-0.468043
1068	c	1068	18358	11049937	2959	8892	123	3873	128	11080269	0.00273748	0.00319988	0.855494	0.73656
1069	t	1069	15188	17274	7863	11142966	122	4453	58	11183413	0.0036167	0.00454002	0.796625	0.404802	Y
1070	a	1070	11143283	6424	20766	17574	117	5720	132	11188164	0.00401147	0.00554888	0.722934	-0.0104931
1071	t	1071	9789	20619	8084	11116048	123	1230	50	11154663	0.00346178	0.00545563	0.634534	-0.508676
1072	g	1072	16091	1741	11165677	5426	158	918	214	11189093	0.00209275	0.00213064	0.982218	1.45072	V
1073	t	1073	11459	20376	5310	11160457	128	1163	231	11197730	0.00332862	0.00561052	0.593282	-0.741151
1074	g	1074	16011	1314	11182879	6838	137	3262	151	11207179	0.00216825	0.00243599	0.890091	0.931533
1075	g	1075	7572	1659	11120753	10342	110	1158	172	11140436	0.00176681	0.00229693	0.769204	0.250265	G
1076	g	1076	11808	6052	11140659	2942	130	1247	215	11161591	0.00187536	0.0033247	0.564069	-0.905784
1077	c	1077	8269	11216611	8686	16482	153	1986	577	11250201	0.00298572	0.00275231	1.08481	2.02886
1078	c	1078	22012	11072180	2014	11088	117	1345	61	11107411	0.00317185	0.00446122	0.710982	-0.0778477	R
1079	g	1079	11082	1817	10944526	7296	126	1554	60	10964847	0.00185329	0.00391599	0.473261	-1.41754
1080	g	1080	22961	9578	10926143	6343	86	1287	61	10965111	0.00355382	0.00401236	0.885717	0.906885
1081	c	1081	16188	10943115	3280	11848	137	1356	68	10974568	0.00286599	0.00373207	0.767936	0.243119	L
1082	t	1082	25175	18393	2737	10878766	87	1421	69	10925158	0.00424635	0.00565234	0.751255	0.149111
1083	c	1083	5582	11047428	1015	11988	90	1357	8	11066103	0.00168759	0.00174386	0.96773	1.36907
1084	a	1084	10958461	3678	25921	25839	130	1329	75	11014029	0.0050452	0.0055831	0.903656	1.00798	M
1085	t	1085	13154	12928	4226	11077059	112	1077	25	11107479	0.0027387	0.00489918	0.559011	-0.934288
1086	g	1086	15665	2634	11137962	8396	99	1209	98	11164756	0.00239987	0.00254033	0.944709	1.23934
1087	g	1087	11362	2382	11119564	3031	96	1302	47	11136435	0.00151494	0.00205878	0.735842	0.0622545	V
1088	t	1088	7972	21924	5109	11075797	177	1866	112	11110979	0.00316642	0.00539597	0.586812	-0.777616
1089	t	1089	31723	22387	4588	11047988	120	1449	1856	11106806	0.00529567	0.00539383	0.981802	1.44837
1090	c	1090	15993	11005336	1737	20118	186	2060	40	11043370	0.00344406	0.00385547	0.893291	0.949567	R
1091	g	1091	11141	1461	11079358	13516	81	1832	28	11105557	0.00235909	0.00472393	0.499391	-1.27028
1092	g	1092	15283	6030	11083720	10136	119	1767	80	11115288	0.00284005	0.00385404	0.736903	0.0682308
1093	c	1093	9382	11302847	4598	21637	142	1952	29	11338606	0.00315374	0.00370517	0.851172	0.712205	L
1094	t	1094	24748	23476	7794	14163247	132	2226	226	14219397	0.00394883	0.00755314	0.522807	-1.13832
1095	g	1095	18901	3778	14307753	9626	121	3979	172	14340179	0.0022612	0.00247996	0.911789	1.05381
1096	a	1096	14323760	4029	22460	19510	123	3798	354	14369882	0.00320963	0.00473475	0.677888	-0.26435	T
1097	c	1097	5657	14400976	3085	26637	99	6791	25	14436454	0.00245753	0.00228301	1.07644	1.98173
1098	c	1098	10840	14384758	9033	21500	113	1927	113	14426244	0.00287573	0.00307976	0.933752	1.17759
1099	a	1099	14334366	5720	14937	15126	77	3713	137	14370226	0.00249544	0.00669574	0.37269	-1.98431	K
1100	a	1100	14188637	11922	18904	14549	139	2193	668	14234151	0.00319752	0.00639069	0.500341	-1.26493
1101	g	1101	6040	1935	14240860	12088	176	2211	166	14261099	0.00141917	0.00180458	0.78643	0.347343
1102	a	1102	14187544	6451	17918	16987	119	2370	60	14229019	0.00291482	0.00344281	0.846639	0.686657	S
1103	g	1103	12695	2926	14231913	11282	133	2093	96	14258949	0.00189607	0.00290126	0.653534	-0.401597
1104	c	1104	5903	14177128	3414	33522	152	1920	73	14220119	0.00302325	0.00405997	0.744649	0.111885
1105	c	1105	23218	14158239	2175	10036	149	1848	849	14193817	0.00250658	0.0043186	0.580416	-0.813659	R
1106	g	1106	23104	5474	14108209	9786	133	3385	149	14146706	0.00272127	0.00439422	0.619284	-0.594617
1107	g	1107	16951	1436	14067874	13315	102	1944	56	14099678	0.00225565	0.00262531	0.859195	0.757419
1108	g	1108	11632	2326	14025309	4470	112	1705	327	14043849	0.00132015	0.00206859	0.638189	-0.488077	D
1109	a	1109	13877885	2832	31859	10936	200	1889	60	13923712	0.00329129	0.00416967	0.789341	0.363751
1110	c	1110	4108	13837088	3544	15773	110	4605	42	13860623	0.00169798	0.00170057	0.998474	1.54233
1111	c	1111	10504	13838042	2298	11716	132	1691	40	13862692	0.00177815	0.00256936	0.692061	-0.184477	L
1112	t	1112	21602	15641	5615	13627332	126	2530	34	13670316	0.00314433	0.00579065	0.543001	-1.02451
1113	g	1113	16568	6292	13599035	6309	89	1794	31	13628293	0.00214686	0.00264878	0.810508	0.483038
1114	t	1114	15778	32514	5020	13564641	92	1955	49	13618045	0.00392156	0.0065479	0.598904	-0.709471	F
1115	t	1115	28336	14571	3187	13568075	124	1765	59	13614293	0.00339481	0.00490442	0.692195	-0.183722
1116	c	1116	9811	13507410	1080	22552	200	1849	128	13541053	0.00248452	0.00355946	0.698004	-0.150983
1117	g	1117	20985	3536	13504248	4956	123	1767	442	13533848	0.00218711	0.00257344	0.849878	0.704907	V
1118	t	1118	13501	16093	8465	13502572	109	2069	101	13540740	0.00281875	0.00442222	0.637407	-0.492484
1119	c	1119	13584	13489022	3139	14167	175	1861	57	13520087	0.00229769	0.00288661	0.795983	0.401181
1120	t	1120	25817	17664	2773	13431920	129	1903	342	13478303	0.00344131	0.00451676	0.761898	0.209091	S
1121	c	1121	14939	13512837	2945	10418	129	1774	196	13541268	0.00209958	0.0026597	0.789405	0.364114
1122	t	1122	21782	22744	6332	13487191	145	2348	97	13538194	0.00376734	0.0047538	0.792491	0.381499
1123	a	1123	13460560	7453	26411	17169	273	2062	315	13511866	0.00379711	0.00428596	0.885941	0.908144	T
1124	c	1124	15293	13328179	10696	24233	94	1832	30	13378495	0.00376096	0.0043178	0.871036	0.824149
1125	g	1125	29114	990	13294695	8311	95	1811	1217	13333205	0.00288828	0.00343505	0.840826	0.653894
1126	a	1126	13192020	4185	11399	14616	291	1485	19	13222511	0.00230599	0.00519591	0.443809	-1.58352	S
1127	g	1127	10603	3890	13158766	13189	119	1430	781	13186567	0.00210828	0.00380439	0.554171	-0.961565
1128	c	1128	11644	13144542	2931	28609	195	1474	119	13187921	0.0032893	0.00358605	0.917248	1.08458
1129	t	1129	13071	18206	2219	13268231	93	1612	272	13301820	0.00252514	0.00480795	0.525202	-1.12482	W
1130	g	1130	8305	1569	13492001	8917	111	2988	35	13510903	0.00139902	0.00311938	0.448492	-1.55712
1131	g	1131	7448	6018	13459049	6407	83	1702	996	13479005	0.00148052	0.00222707	0.664786	-0.338187
1132	a	1132	13391589	1655	20671	9735	99	9157	19	13423749	0.00239575	0.00480659	0.498431	-1.27569	K
1133	a	1133	13329961	5221	25543	7752	175	3458	57	13368652	0.00289416	0.0045438	0.636947	-0.495077
1134	a	1134	13240683	11591	25230	11665	110	2796	25	13289279	0.00365678	0.00452226	0.808618	0.472389
1135	a	1135	13261729	3982	19803	15316	111	2721	299	13300941	0.00294806	0.00323327	0.91179	1.05382	T
1136	c	1136	9319	13348505	4851	14978	129	3541	86	13377782	0.00218848	0.00281367	0.777802	0.298724
1137	c	1137	12379	13357444	1697	11453	119	2833	2684	13383092	0.00191645	0.00284442	0.673757	-0.28763
1138	a	1138	13293679	14568	13776	16783	204	2879	49	13339010	0.00339838	0.00550555	0.617264	-0.606	M
1139	t	1139	21845	10338	4855	13236160	134	2855	81	13273332	0.0028005	0.00571018	0.49044	-1.32072
1140	g	1140	2692	890	13245515	3200	162	2738	104	13252459	0.000523978	0.00151786	0.345209	-2.13918
1141	a	1141	12983416	7084	19841	15584	95	3172	203	13026020	0.00327068	0.00548099	0.596732	-0.721707	R
1142	g	1142	10563	2615	13018682	13297	125	3013	75	13045282	0.00203905	0.00274166	0.743729	0.1067
1143	g	1143	18814	4408	12969586	6825	183	2742	67	12999816	0.00232542	0.00286289	0.812262	0.492924
1144	c	1144	4932	12961584	1892	10899	116	2720	35	12979423	0.00137441	0.00349862	0.392842	-1.87074	Q
1145	a	1145	12737768	3572	19324	11676	96	3045	37	12772436	0.00271428	0.00527666	0.514394	-1.18573
1146	g	1146	18425	2513	12724106	3874	110	2641	122	12749028	0.00195482	0.00210633	0.928067	1.14555
1147	t	1147	25976	16099	2663	12675975	151	3141	90	12720864	0.00352877	0.00471336	0.748674	0.134568	S
1148	c	1148	10355	12665573	3719	11325	122	2575	253	12691094	0.00201094	0.00174031	1.15551	2.42729
1149	t	1149	27691	27585	5292	12811015	171	2575	140	12871754	0.00471878	0.0054233	0.870094	0.818839
1150	c	1150	4269	13010086	1926	7739	118	3965	33	13024138	0.00107892	0.0015741	0.68542	-0.221902	P
1151	c	1151	19821	13026439	2830	13709	149	2288	42	13062948	0.00279485	0.00370691	0.753957	0.164343
1152	a	1152	12950601	4765	34176	24784	80	2720	46	13014406	0.00490264	0.00572424	0.856471	0.742064
1153	c	1153	10352	13056706	3426	16787	86	3869	24	13087357	0.00234203	0.00311522	0.751803	0.152202	P
1154	c	1154	21192	13053743	4956	9838	144	2256	165	13089873	0.00276015	0.00435795	0.633359	-0.515293
1155	t	1155	35908	19228	8505	12953689	506	19079	64	13017836	0.00492762	0.00574389	0.85789	0.75006
													0.724795
													0.177445
													0.369906

## Sheet: iFSP1
	X	Pos	A	C	G	T	N	DEL	INS	SUM_ACGTN	Mutation_frequency	Mutation_frequency_RSL3	vsRSL3	Zscore	original aa
37	a	37	11975161	27699	2178	9126	118	2486	294	12014282	0.00325621	0.00350248	0.929687	-0.0128147	M
38	t	38	13827	3829	12868	12079258	121	389	941	12109903	0.00253057	0.00295098	0.857536	-0.0211777
39	g	39	1425	1846	12128621	4054	95	2272	47	12136041	0.0006114	0.00100539	0.608122	-0.0500882
40	g	40	2436	1239	12090988	4846	106	324	163	12099615	0.000713	0.00104247	0.68395	-0.0412992	G
41	g	41	1661	1177	11857857	3909	82	424	14	11864686	0.00057557	0.0016307	0.352959	-0.0796652
42	g	42	2835	3463	11848727	2660	129	843	66	11857814	0.00076633	0.00265797	0.288315	-0.0871586
43	t	43	5338	6838	4426	11822926	90	1053	396	11839618	0.00140984	0.00268941	0.524219	-0.0598139	S
44	c	44	8176	11921384	2079	1743	160	1497	16	11933542	0.00101881	0.00129376	0.787478	-0.0292987
45	c	45	3339	9662076	1068	2035	84	884	32	9668602	0.00067497	0.00176352	0.38274	-0.0762135
46	c	46	5022	9721279	1517	1821	107	520	49	9729746	0.00087022	0.000923668	0.942135	-0.0113719	Q
47	a	47	9696811	5972	10326	12784	75	686	681	9725968	0.00299785	0.00674014	0.444776	-0.0690226
48	g	48	2043	1409	9715437	3856	99	1255	9	9722844	0.00076181	0.00225221	0.338249	-0.0813703
49	g	49	2542	1356	9724992	3273	81	1213	87	9732244	0.00074515	0.00166857	0.446579	-0.0688135	V
50	t	50	3618	4504	2286	9512884	99	1385	68	9523391	0.00110328	0.00165286	0.667498	-0.0432058
51	c	51	4441	9531285	6831	836	121	1480	121	9543514	0.00128139	0.00197467	0.648912	-0.0453601
52	t	52	2911	1740	7374	9519803	109	1454	184	9531937	0.00127298	0.0026182	0.486203	-0.0642204	S
53	c	53	2133	9568561	1836	3419	157	1219	461	9576106	0.0007879	0.00136934	0.575385	-0.0538832
54	g	54	4087	567	9650609	3012	81	699	159	9658356	0.0008021	0.0043617	0.183896	-0.0992621
55	g	55	2163	817	9667424	1741	122	661	155	9672267	0.00050071	0.00272481	0.18376	-0.099278	V
56	t	56	2881	2914	5436	9642639	134	688	32	9654004	0.00117723	0.00392229	0.300139	-0.085788
57	g	57	1948	976	9643074	2197	82	750	11	9648277	0.00053927	0.00202469	0.266347	-0.0897052
58	g	58	1839	598	9742829	2846	77	629	30	9748189	0.00054985	0.00160228	0.343168	-0.0808007	E
59	a	59	9660944	3324	4400	9332	133	973	3401	9678133	0.00177607	0.0052337	0.339353	-0.0812427
60	a	60	9660842	32740	4558	4152	173	696	20	9702465	0.00428994	0.00793901	0.540362	-0.0579428
61	t	61	3082	1115	5367	9659986	131	792	97	9669681	0.00100262	0.00335161	0.299145	-0.0859033	S
62	c	62	2729	9690800	1292	5050	114	873	1592	9699985	0.00094691	0.00218413	0.433541	-0.0703249
63	g	63	40379	828	9699704	3164	94	1235	74	9744169	0.00456324	0.00413013	1.10487	0.00749112
64	g	64	2625	856	9685957	3703	100	516	29	9693241	0.00075145	0.00311365	0.24134	-0.0926036	G
65	g	65	1584	836	9693281	2644	99	528	93	9698444	0.00053235	0.00158825	0.33518	-0.081726
66	a	66	9508852	1868	4029	3800	136	707	400	9518685	0.00103302	0.00283263	0.364685	-0.0783062
67	g	67	1556	737	9368648	4932	97	703	28	9375970	0.00078093	0.00257914	0.302787	-0.0854809	A
68	c	68	4846	9346195	1070	2769	112	744	80	9354992	0.00094035	0.00233703	0.40237	-0.0739379
69	t	69	4241	3888	2547	9485627	137	797	97	9496440	0.00113864	0.00248306	0.458563	-0.0674246
70	c	70	3591	9550503	2112	1058	122	950	176	9557386	0.00072018	0.00174898	0.411771	-0.0728486	L
71	t	71	2564	4861	3993	9595728	140	994	61	9607286	0.00120305	0.00392322	0.306649	-0.0850336
72	g	72	5318	1029	9779116	3119	107	1018	309	9788689	0.00097797	0.00347038	0.281805	-0.0879133
73	c	73	3658	9827503	1413	2056	155	879	17	9834785	0.00074043	0.00298657	0.24792	-0.0918409	H
74	a	74	9805429	3452	9790	8372	126	900	43	9827169	0.00221223	0.00546838	0.40455	-0.0736853
75	c	75	6579	9583883	3932	2639	118	950	104	9597151	0.00138249	0.00395694	0.349384	-0.0800798
76	g	76	1881	1034	9567070	2720	74	945	43	9572779	0.00059638	0.00142746	0.41779	-0.0721507	V
77	t	77	4007	2064	29531	9593460	128	957	45	9629190	0.00371059	0.00543838	0.682297	-0.0414905
78	g	78	85444	633	9546087	2717	94	1111	79	9634975	0.00922556	0.00362558	2.54457	0.174373
79	g	79	1271	1359	9693627	4430	98	720	25	9700785	0.00073788	0.0021609	0.341469	-0.0809974	V
80	t	80	3555	2213	9878	9771780	96	1007	86	9787522	0.00160837	0.00289616	0.555345	-0.0562059
81	g	81	1965	447	9768720	2429	110	799	334	9773671	0.00050657	0.00222806	0.227359	-0.0942245
82	a	82	9738078	2147	3221	11018	146	1355	39	9754610	0.00169479	0.00325528	0.520627	-0.0602304	I
83	t	83	1615	2182	18892	9758903	135	1501	250	9781727	0.00233333	0.00289669	0.805515	-0.0272079
84	t	84	2828	1966	14123	9793045	95	1652	983	9812057	0.00193762	0.00428015	0.452699	-0.0681042
85	g	85	1220	677	9931679	2251	110	1139	28	9935937	0.00042855	0.00151135	0.283554	-0.0877108	V
86	t	86	2949	1785	19567	9905938	105	1190	520	9930344	0.00245772	0.00345545	0.711259	-0.0381335
87	g	87	1872	1283	9954837	3091	137	1755	83	9961220	0.00064078	0.00311222	0.205892	-0.0967124
88	g	88	6957	512	9808623	2847	98	656	104	9819037	0.00106059	0.00214248	0.495029	-0.0631973	G
89	g	89	1232	1539	9584454	2286	137	562	142	9589648	0.00054163	0.00136161	0.397785	-0.0744698
90	t	90	7316	2562	11068	9531768	116	746	3945	9552830	0.00220479	0.00494762	0.445626	-0.0689239
91	g	91	3127	398	9570983	1813	136	4971	172	9576457	0.00057161	0.0010954	0.521827	-0.0600912	G
92	g	92	2029	495	9560058	2907	107	596	560	9565596	0.00057895	0.00140806	0.411168	-0.0729182
93	g	93	21614	8232	9479480	3202	147	634	174	9512675	0.00348955	0.00334614	1.04286	0.00030357
94	g	94	2249	428	9485086	2088	75	633	24	9489926	0.00051001	0.00120659	0.422688	-0.0715825	G
95	g	95	3776	530	9443613	2147	114	677	23	9450180	0.00069491	0.00124185	0.559578	-0.0557157
96	c	96	3802	9319814	2958	1972	134	1197	89	9328680	0.0009504	0.00197983	0.480041	-0.0649347
97	t	97	2557	3190	6954	9375002	104	1680	121	9387807	0.001364	0.00226431	0.60239	-0.0507527	F
98	t	98	2104	3228	6128	9351331	116	1043	48	9362907	0.00123637	0.0030974	0.399164	-0.0743097
99	t	99	1935	4953	3015	9355551	112	1291	59	9365566	0.00106934	0.00293365	0.364509	-0.0783265
100	g	100	2175	397	9449940	2643	94	1474	20	9455249	0.00056149	0.00158412	0.354449	-0.0794929	G
101	g	101	1243	616	9428605	2172	135	1412	26	9432771	0.00044165	0.00145692	0.303139	-0.0854401
102	c	102	2817	9394222	2620	7343	108	927	213	9407110	0.00137003	0.00516483	0.265261	-0.0898309
103	g	103	2069	350	9347185	3333	89	1146	367	9353026	0.0006245	0.00165846	0.376555	-0.0769301	G
104	g	104	2356	670	9298465	2628	126	821	919	9304245	0.00062122	0.00174088	0.356842	-0.0792152
105	g	105	1787	534	9255261	2088	102	888	27	9259772	0.00048716	0.00193228	0.252116	-0.0913545
106	a	106	9318751	3638	2278	3576	113	1215	10	9328356	0.00102966	0.00280524	0.367049	-0.0780324	I
107	t	107	1715	1501	2473	9347779	130	1325	31	9353598	0.00062211	0.00172548	0.360543	-0.0787861
108	c	108	2690	9349760	1309	6089	93	1499	1832	9359941	0.00108772	0.00304658	0.35703	-0.0791935
109	g	109	17491	633	9564948	5574	122	1668	102	9588768	0.00248416	0.0042945	0.578451	-0.0535278	A
110	c	110	1595	9603826	1335	1915	104	1699	18	9608775	0.00051505	0.00133622	0.385453	-0.0758989
111	a	111	9533656	1574	5193	11118	88	1760	65	9551629	0.00188167	0.00485874	0.387275	-0.0756877
112	g	112	2902	666	9465358	2684	147	1557	3961	9471757	0.00067559	0.00226138	0.298752	-0.085949	A
113	c	113	3888	9448244	959	3177	95	2894	107	9456363	0.00085858	0.00216543	0.396495	-0.0746193
114	a	114	9430592	1998	3476	5685	102	2928	59	9441853	0.00119267	0.00387989	0.307398	-0.0849466
115	g	115	3106	949	9399833	16741	91	2929	80	9420720	0.00221713	0.00177864	1.24653	0.0239121	A
116	c	116	2945	9400320	1467	2055	111	3298	121	9406898	0.00069927	0.0016844	0.415145	-0.072457
117	c	117	1803	9350781	1377	1521	101	1606	44	9355583	0.00051328	0.00247466	0.207414	-0.0965363
118	a	118	9288251	7973	2453	3393	94	1775	125	9302164	0.00149567	0.00439566	0.340261	-0.0811372	S
119	g	119	6320	2415	9314578	9456	101	2000	38	9332870	0.00195995	0.0036658	0.534658	-0.0586039
120	c	120	2426	9290115	1652	4600	93	1930	74	9298886	0.00094323	0.00267817	0.352192	-0.0797542
121	c	121	54579	9318034	1435	1923	136	1167	145	9376107	0.00619372	0.00139354	4.4446	0.394613	Q
122	a	122	9312493	6827	14371	5892	133	1378	224	9339716	0.00291476	0.00580729	0.501914	-0.0623995
123	g	123	3978	1148	9339591	2982	104	1267	41	9347803	0.0008785	0.00301089	0.291774	-0.0867578
124	c	124	2058	9123559	1152	2253	117	1391	123	9129139	0.00061123	0.0028547	0.214114	-0.0957596	L
125	t	125	4254	3573	2158	9276138	95	1255	647	9286218	0.00108548	0.00241096	0.450227	-0.0683907
126	g	126	7457	975	9388524	2523	65	944	41	9399544	0.0011724	0.00414145	0.283089	-0.0877644
127	c	127	1710	9391201	1272	10463	134	925	34	9404780	0.00144384	0.00155166	0.930513	-0.0127189	Q
128	a	128	9276185	2419	25492	66963	86	1086	186	9371145	0.0101332	0.00600293	1.68805	0.07509
129	g	129	1691	2528	9352278	2344	83	1019	47	9358924	0.00071012	0.00278832	0.254677	-0.0910575
130	g	130	1781	1114	9354042	2677	163	929	427	9359777	0.00061273	0.00258213	0.237296	-0.0930725	A
131	c	131	2932	9474238	1831	2153	147	1450	72	9481301	0.00074494	0.00260704	0.285741	-0.0874569
132	c	132	3124	9449981	1391	1356	85	934	10	9455937	0.00062987	0.00177977	0.353905	-0.0795559
133	c	133	10429	9373279	1295	1508	112	911	363	9386623	0.0014216	0.0024835	0.572418	-0.0542272	L
134	t	134	6386	6738	2506	9342138	118	1323	24	9357886	0.00168286	0.00431011	0.390444	-0.0753204
135	g	135	1292	925	9398506	4301	102	1044	43	9405126	0.00070387	0.00252199	0.279093	-0.0882274
136	a	136	9366352	1963	2311	6193	122	1063	23	9376941	0.00112926	0.00385948	0.292594	-0.0866626	N
137	a	137	9422439	4451	2057	5760	110	999	10	9434817	0.00131195	0.00320977	0.408737	-0.0732001
138	c	138	3229	9396348	1473	2194	95	1040	30	9403339	0.00074346	0.00258179	0.287963	-0.0871994
139	g	139	4206	1744	9419185	3498	127	1046	75	9428760	0.00101551	0.00315395	0.321981	-0.0832563	V
140	t	140	3497	6507	3202	9521777	101	1063	693	9535084	0.00139558	0.00301604	0.46272	-0.0669425
141	c	141	1794	9577558	8204	1320	108	1922	35	9588984	0.00119158	0.00170178	0.700196	-0.0394161
142	c	142	3198	9595045	1397	7010	118	1032	277	9606768	0.00122029	0.00288064	0.423618	-0.0714752	P
143	c	143	3672	9609534	983	1346	104	1179	18	9615639	0.0006349	0.000905472	0.701181	-0.0393012
144	c	144	3107	9606535	1051	1227	97	1135	333	9612017	0.00057033	0.00205939	0.276941	-0.0884771
145	t	145	6835	4401	4368	9689637	123	1723	30	9705364	0.00162044	0.00289768	0.55922	-0.0557568	F
146	t	146	9099	2896	2692	9709485	101	1260	73	9724273	0.00152073	0.00298786	0.508969	-0.0615817
147	c	147	2213	9723794	1095	1072	141	1166	12	9728315	0.00046473	0.00120459	0.3858	-0.0758591
148	a	148	9760085	3759	1802	10723	103	1183	204	9776472	0.00167617	0.00450753	0.37186	-0.0774746	M
149	t	149	7347	10412	4404	9850318	74	1432	119	9872555	0.00225241	0.00401942	0.560382	-0.0556223
150	g	150	1434	4191	9879011	4616	122	1344	1013	9889374	0.00104789	0.00247122	0.424037	-0.0714264
151	c	151	2641	9734920	2430	3132	99	1826	85	9743222	0.00085208	0.00358415	0.237736	-0.0930214	L
152	t	152	3697	2516	2876	9737643	140	1786	67	9746872	0.00094687	0.00254552	0.371976	-0.0774613
153	g	153	2443	751	9756190	4473	102	1894	122	9763959	0.00079568	0.00309308	0.257245	-0.09076
154	g	154	1242	1030	9823082	2487	102	2607	93	9827943	0.00049461	0.00195351	0.25319	-0.09123	V
155	t	155	3635	752932	3639	8974961	139	2767	142	9735306	0.0781018	0.00233933	33.3863	3.74936
156	g	156	3055	1624	9685997	6749	115	2896	27	9697540	0.0011903	0.00270915	0.439363	-0.0696499
157	g	157	1199	839	9690113	3085	86	5536	36	9695322	0.00053727	0.00119332	0.450232	-0.0683902	D
158	a	158	9644595	1844	3863	4470	126	5537	309	9654898	0.00106713	0.00255001	0.41848	-0.0720708
159	c	159	3357	9488822	2150	1799	89	4546	32	9496217	0.00077873	0.0022352	0.348393	-0.0801946
160	a	160	9528554	6815	3460	10311	116	4592	93	9549256	0.00216792	0.0046486	0.466359	-0.0665208	M
161	t	161	16002	1871	7331	9696636	133	4443	188	9721973	0.00260616	0.00377005	0.69128	-0.0404494
162	g	162	912	883	9745212	3648	106	1497	27	9750761	0.00056908	0.00170197	0.334366	-0.0818204
163	a	163	9726475	2938	3016	7329	95	1911	6	9739853	0.00137353	0.00286284	0.479779	-0.0649651	K
164	a	164	9603499	3922	6233	5652	114	1492	98	9619420	0.00165509	0.00392659	0.421508	-0.0717197
165	g	165	1395	822	9559158	5198	79	1478	31	9566652	0.00078335	0.00195521	0.400647	-0.074138
166	g	166	1256	953	9583369	3038	137	1398	30	9588753	0.00056149	0.00139663	0.402033	-0.073977	D
167	a	167	9376306	1235	12728	6317	148	1804	140	9396734	0.00217395	0.00341105	0.637326	-0.0467034
168	c	168	2016	9310535	22225	1151	98	1559	184	9336025	0.00273028	0.00293527	0.930162	-0.0127594
169	t	169	5535	3510	800	9334360	102	2049	106	9344307	0.0010645	0.00268329	0.396715	-0.0745936	S
170	c	170	3460	9755750	1103	1924	190	1203	27	9762427	0.00068395	0.00118071	0.57927	-0.0534329
171	c	171	3930	9754230	1137	1248	100	1109	26	9760645	0.00065723	0.00258669	0.254082	-0.0911266
172	t	172	3650	3470	6858	9707957	80	1872	1160	9722015	0.001446	0.00308149	0.469253	-0.0661854	F
173	t	173	6315	7798	2179	9869498	106	805	129	9885896	0.00165873	0.00316699	0.523756	-0.0598678
174	c	174	2944	9894515	673	1209	100	1244	49	9899441	0.0004976	0.00154927	0.321184	-0.0833483
175	c	175	5227	9890066	861	1701	128	960	80	9897983	0.00079986	0.00121891	0.656208	-0.0445147	H
176	a	176	9869788	3850	1743	4001	107	991	247	9879489	0.00098193	0.00243827	0.402717	-0.0738977
177	c	177	2737	9914025	1031	932	105	893	30	9918830	0.00048443	0.00211105	0.229473	-0.0939791
178	c	178	5022764	4843190	1429	11857	103	785	308	9879343	0.509766	0.00184967	275.599	31.8252	H
179	a	179	9760840	4289	1302	74071	114	851	56	9840616	0.00810681	0.00263642	3.07493	0.235849
180	c	180	2494	9822341	3197	924	95	752	29	9829051	0.00068267	0.00252683	0.270169	-0.089262
181	a	181	9785850	6701	1976	5433	105	799	15	9800065	0.0014505	0.00271552	0.534152	-0.0586626	N
182	a	182	9759184	17688	1154	9338	189	669	112	9787553	0.00289848	0.00363562	0.797245	-0.0281666
183	t	183	5591	1663	8507	9779223	114	699	26	9795098	0.00162071	0.00337843	0.479723	-0.0649718
184	g	184	5292	2174	9817559	2718	111	637	76	9827854	0.00104753	0.00133005	0.787584	-0.029286	V
185	t	185	3815	2036	6032	9815994	97	670	29	9827974	0.00121897	0.00308335	0.39534	-0.0747529
186	g	186	1383	894	9785755	3017	126	851	42	9791175	0.00055356	0.00265078	0.208829	-0.0963722
187	g	187	1417	658	9752824	4128	165	836	32	9759192	0.00065251	0.00160069	0.407643	-0.0733266	A
188	c	188	6126	9739520	1692	2514	121	895	12	9749973	0.00107211	0.00174979	0.612709	-0.0495571
189	t	189	4188	3482	1997	9638803	99	915	33	9648569	0.00101217	0.00438443	0.230856	-0.0938189
190	g	190	5108	749	9673109	3012	75	757	69	9682053	0.00092377	0.00166415	0.555099	-0.0562346	A
191	c	191	3768	9651023	1246	1909	171	1009	78	9658117	0.00073451	0.00123279	0.595809	-0.0515156
192	t	192	3461	3134	1169	9598476	104	817	341	9606344	0.00081904	0.00253272	0.323383	-0.0830936
193	c	193	3149	9664378	880	912	133	772	751	9669452	0.00052475	0.001148	0.457099	-0.0675947	L
194	t	194	5996	11512	1581	9690776	112	754	89	9709977	0.00197745	0.00459811	0.430057	-0.0707287
195	c	195	2507	9828588	1437	1131	95	808	7	9833758	0.00052574	0.00155995	0.337023	-0.0815126
196	c	196	3790	9807934	648	2383	117	665	149	9814872	0.00070689	0.00297754	0.237408	-0.0930596	R
197	g	197	3687	1225	9756334	2591	126	728	26	9763963	0.00078134	0.00126254	0.618863	-0.0488432
198	a	198	9745898	2101	2236	3596	149	669	141	9753980	0.00082858	0.00360269	0.22999	-0.0939192
199	g	199	1656	739	9687562	6514	99	1174	18	9696570	0.00092899	0.0017289	0.53733	-0.0582944	A
200	c	200	3308	9727932	1263	3262	129	784	312	9735894	0.0008178	0.00150473	0.543487	-0.0575807
201	c	201	2386	9736504	982	4097	123	588	14	9744092	0.00077873	0.00143986	0.540838	-0.0578877
202	t	202	5017	3994	1231	9872315	105	603	20	9882662	0.00104699	0.00329488	0.317763	-0.0837453	S
203	c	203	2377	9917365	1209	1109	140	590	35	9922200	0.00048729	0.000765666	0.636426	-0.0468075
204	c	204	3448	9854652	1529	3290	145	580	62	9863064	0.00085288	0.00376026	0.226814	-0.0942875
205	g	205	3163	1016	9866996	2947	118	586	49	9874240	0.00073363	0.00211482	0.346899	-0.0803681	V
206	t	206	3950	1408	3047	9893400	100	517	25	9901905	0.00085893	0.00297299	0.288911	-0.0870896
207	g	207	1503	914	9898971	4501	100	645	17	9905989	0.00070846	0.00301222	0.235195	-0.0933159
208	g	208	955	686	9909942	3292	158	505	51	9915033	0.00051346	0.00117412	0.437314	-0.0698873	E
209	a	209	9694397	2207	3994	5904	99	705	17	9706601	0.00125729	0.00449829	0.279504	-0.0881799
210	g	210	856	456	9598123	2116	145	603	31	9601696	0.00037212	0.00142336	0.261437	-0.0902739
211	a	211	9557892	1702	6106	6590	120	688	358	9572410	0.00151665	0.00403395	0.375971	-0.076998	T
212	c	212	2865	9630187	2976	2700	116	669	28	9638844	0.00089814	0.00216165	0.415488	-0.0724176
213	a	213	9604164	9991	4539	7933	104	707	1446	9626731	0.0023442	0.00710871	0.329765	-0.082354
214	g	214	1498	774	9691421	3746	123	670	26	9697562	0.00063325	0.00169891	0.37274	-0.0773725	G
215	g	215	1535	1054	9650487	4978	122	539	17	9658176	0.00079611	0.00173847	0.457936	-0.067497
216	g	216	1259	869	9734564	3592	125	562	28	9740409	0.00060008	0.00197919	0.303195	-0.0854339
217	t	217	2883	2876	6439	9774615	114	836	30	9786927	0.001258	0.00282857	0.444747	-0.0690257	F
218	t	218	2917	1422	1515	9775116	115	552	29	9781085	0.00061026	0.00183155	0.333193	-0.0819566
219	c	219	3393	9862384	1061	10185	114	691	50	9877137	0.00149365	0.00255374	0.584888	-0.0527816
220	g	220	7917	1072	9888172	5039	131	522	160	9902331	0.00142987	0.00312755	0.457185	-0.0675843	A
221	c	221	5540	9942911	1603	1414	109	494	15	9951577	0.00087082	0.00196273	0.443678	-0.06915
222	c	222	5459	9935329	1002	1308	150	466	2064	9943248	0.00079642	0.00264707	0.300869	-0.0857034
223	a	223	9804562	3312	8929	3644	99	12232	18	9820546	0.00162761	0.00296458	0.549019	-0.0569394	K
224	a	224	9782273	2790	5045	3837	124	466	11	9794069	0.0012044	0.00310925	0.38736	-0.0756778
225	a	225	9845981	3118	1451	3943	108	411	37	9854601	0.00087472	0.00288495	0.303201	-0.0854331
226	a	226	9859973	5568	1678	6888	141	393	13	9874248	0.00144568	0.0021638	0.668119	-0.043134	K
227	a	227	9878525	2986	2587	9506	124	350	33	9893728	0.00153663	0.00449804	0.341622	-0.0809796
228	g	228	1068	1669	9833090	3693	106	391	8	9839626	0.00066425	0.00149892	0.443153	-0.0692105
229	a	229	9785383	1568	1607	11105	93	408	148	9799756	0.00146667	0.00266041	0.551295	-0.0566755	T
230	c	230	6704	9592555	4863	1633	105	548	5	9605860	0.00138509	0.00185197	0.747902	-0.0338859
231	a	231	9472877	26147	2492	11889	118	574	78	9513523	0.00427244	0.00611992	0.698121	-0.0396563
232	t	232	2873	2195	27463	9526880	119	688	97	9559530	0.00341544	0.00448672	0.761233	-0.0323408	F
233	t	233	5015	1699	6187	9572178	115	586	14	9585194	0.00135793	0.00276127	0.491778	-0.0635745
234	c	234	4596	9710816	2098	1078	117	429	6	9718705	0.00081173	0.00169581	0.478667	-0.0650938
235	a	235	9695150	4062	1559	6848	151	466	109	9707770	0.00129999	0.0023105	0.562644	-0.05536	I
236	t	236	3005	1582	13040	9634221	130	626	11	9651978	0.00183973	0.00284172	0.647401	-0.0455356
237	t	237	3350	54689	9795	9571510	109	500	60	9639453	0.00704843	0.0043797	1.60934	0.0659667
238	t	238	3853	1524	1477	9753695	156	492	25	9760705	0.00071819	0.00281272	0.255337	-0.0909814	S
239	c	239	3763	9747299	1328	817	143	502	16	9753350	0.0006204	0.000943696	0.657415	-0.0443745
240	t	240	1994	1997	3948	9733102	107	757	27	9741148	0.00082598	0.00412403	0.200285	-0.0973625
241	t	241	2839	1681	2269	9753849	117	537	27	9760755	0.00070753	0.0017994	0.393204	-0.0750006	Y
242	a	242	9736053	1550	2842	6659	112	744	15	9747216	0.00114525	0.00213929	0.535342	-0.0585247
243	c	243	3233	9773563	1631	1406	113	552	5	9779946	0.00065266	0.00174647	0.373703	-0.0772608
244	t	244	3057	1400	2042	9800227	115	581	19	9806841	0.00067443	0.00274013	0.246131	-0.0920484	S
245	c	245	2673	9961886	995	2261	86	622	41	9967901	0.00060344	0.00173208	0.34839	-0.0801953
246	g	246	93554	826	9864173	4552	117	617	7	9963222	0.00994146	0.00427479	2.3256	0.148992
247	g	247	1704	1457	9987327	3494	101	572	14	9994083	0.000676	0.00217577	0.310695	-0.0845644	V
248	t	248	5076	5950	3249	9910374	117	596	49	9924766	0.00145011	0.00389864	0.371953	-0.0774638
249	g	249	1275	517	9927864	2484	102	538	24	9932242	0.00044079	0.00176869	0.249218	-0.0916907
250	a	250	9844167	644	1942	6434	169	630	62	9853356	0.00093258	0.00312	0.298904	-0.0859313	T
251	c	251	3021	9813646	1691	1018	133	605	20	9819509	0.00059708	0.000945469	0.631517	-0.0473771
252	t	252	2885	3938	1706	9809224	78	814	16	9817831	0.00087667	0.00372807	0.235154	-0.0933207
253	t	253	3450	2571	3625	9870161	116	514	22	9879923	0.00098806	0.00262769	0.376018	-0.0769923	F
254	t	254	4089	1963	1108	9929135	133	495	29	9936428	0.00073397	0.00319598	0.229654	-0.0939584
255	c	255	2915	9977852	1063	1061	132	532	22	9983023	0.00051798	0.00147855	0.350329	-0.0799703
256	a	256	9954129	4875	4207	7627	108	776	23	9970946	0.0016866	0.00344703	0.48929	-0.0638627	K
257	a	257	9874914	5176	5478	11563	127	560	23	9897258	0.00225759	0.00428081	0.527374	-0.0594482
258	g	258	1781	1528	9847503	4459	119	616	8	9855390	0.00080027	0.00248584	0.321932	-0.0832618
259	g	259	3802	1875	9917420	4248	140	544	29	9927485	0.00101385	0.00206687	0.490524	-0.0637197	D
260	a	260	9732935	1056	2234	4219	120	709	12	9740564	0.00078322	0.00309544	0.253024	-0.0912493
261	c	261	2634	9732490	1795	1297	97	623	12	9738313	0.00059795	0.00194678	0.307148	-0.0849757
262	a	262	9763398	2963	1880	6548	115	706	46	9774904	0.0011771	0.00307179	0.383197	-0.0761606	N
263	a	263	9923860	4891	1593	6942	119	455	21	9937405	0.00136303	0.00317087	0.42986	-0.0707514
264	c	264	2751	9937278	2272	3484	122	484	16	9945907	0.00086759	0.00121342	0.714996	-0.0377
265	t	265	3186	1823	7989	9928042	105	502	28	9941145	0.00131806	0.00246653	0.534379	-0.0586365	F
266	t	266	4412	2045	1193	9959034	132	469	105	9966816	0.00078079	0.00241523	0.323278	-0.0831058
267	c	267	2691	10005172	1359	975	121	563	13	10010318	0.00051407	0.00110525	0.465117	-0.0666648
268	c	268	3628	9994487	1389	2766	105	435	39	10002375	0.00078861	0.00304557	0.258937	-0.0905638	R
269	g	269	2300	731	10065926	5226	98	535	146	10074281	0.00082934	0.00341044	0.243177	-0.0923907
270	g	270	2380	742	10073353	2741	103	497	15	10079319	0.00059191	0.00334058	0.177188	-0.10004
271	c	271	2979	10094814	2094	3256	121	568	47	10103264	0.00083636	0.00183696	0.455295	-0.067803	Q
272	a	272	9956868	3865	4369	9170	125	707	1935	9974397	0.0017574	0.00437464	0.401725	-0.0740129
273	g	273	1380	588	9941095	2194	119	1726	19	9945376	0.00043045	0.00186106	0.231293	-0.0937682
274	g	274	1290	799	9973030	3976	141	566	68	9979236	0.00062189	0.00125111	0.49707	-0.0629609	G
275	g	275	3331	911	9984110	3604	104	586	115	9992060	0.00079563	0.00176231	0.451469	-0.0682467
276	g	276	2883	1128	9826399	4452	127	642	17	9834989	0.00087341	0.00297281	0.293799	-0.0865228
277	c	277	9640	9763654	6780	2120	121	705	319	9782315	0.00190763	0.00361169	0.528182	-0.0593547	L
278	t	278	1688	3914	19453	9764851	114	1045	35	9790020	0.00257088	0.00390355	0.658601	-0.0442372
279	a	279	9783608	14857	2897	6263	121	1097	21	9807746	0.00246112	0.00529057	0.46519	-0.0666564
280	g	280	2209	582	9747868	2585	129	1106	20	9753373	0.00056442	0.00174077	0.324235	-0.0829949	V
281	t	281	3922	1612	14103	9790740	96	1111	83	9810473	0.00201142	0.00307591	0.653927	-0.044779
282	a	282	9710202	7615	20125	10201	135	1061	33	9748278	0.00390592	0.00465568	0.838958	-0.0233313
283	g	283	800	1539	9844872	2228	112	991	46	9849551	0.00047505	0.00249967	0.190045	-0.0985496	V
284	t	284	3713	1325	7755	9917295	142	1197	1554	9930230	0.00130259	0.00382406	0.34063	-0.0810946
285	g	285	4631	605	9956544	3236	102	2668	34	9965118	0.0008604	0.00259735	0.331261	-0.0821805
286	g	286	2062	592	9999964	3818	123	1071	72	10006559	0.00065907	0.00195484	0.337147	-0.0814984	G
287	g	287	3933	855	10044474	4912	90	924	347	10054264	0.00097372	0.00343095	0.283805	-0.0876815
288	g	288	2394	772	9874223	3708	114	1077	59	9881211	0.0007072	0.00329712	0.21449	-0.0957159
289	a	289	9835505	3606	4331	4568	152	1225	14	9848162	0.00128521	0.00414411	0.310129	-0.0846299	I
290	t	290	1937	1596	5352	9815420	139	1290	81	9824444	0.00091853	0.0019426	0.472835	-0.0657704
291	a	291	9705745	2845	5466	3655	108	1434	70	9717819	0.00124246	0.00329042	0.377599	-0.0768094
292	g	292	1501	756	9998277	5694	124	1168	49	10006352	0.00080699	0.00154633	0.521874	-0.0600861	D
293	a	293	9982421	2089	2793	4985	96	1101	46	9992384	0.00099706	0.00210517	0.473624	-0.0656787
294	c	294	2488	10068725	1088	2598	105	1060	31	10075004	0.00062323	0.0014527	0.429015	-0.0708499
295	c	295	4039	10105911	1687	4005	87	996	35	10115729	0.00097057	0.0045793	0.211947	-0.0960107	L
296	t	296	7974	7436	2640	10115732	106	1297	90	10133888	0.00179161	0.00492224	0.363983	-0.0783876
297	g	297	2539	889	10163096	2443	121	1054	41	10169088	0.00058924	0.00224406	0.262577	-0.0901421
298	a	298	10149413	3029	2690	5589	105	1177	46	10160826	0.00112324	0.00313202	0.358631	-0.0790081	K
299	a	299	9449482	3704	3090	803855	151	1044	71	10260282	0.0790232	0.00378617	20.8715	2.29873
300	g	300	905	1123	10082766	6972	104	981	21	10091870	0.00090211	0.00177508	0.508207	-0.0616699
301	a	301	10091981	2300	3475	5581	138	1072	54	10103475	0.00113763	0.00217129	0.523942	-0.0598462	N
302	a	302	10144253	8390	2004	4708	125	937	33	10159480	0.0014988	0.00320269	0.467981	-0.0663328
303	c	303	3197	10140879	1974	1352	106	1073	19	10147508	0.00065326	0.0023804	0.274432	-0.0887676
304	c	304	3758	10124749	1368	1976	80	993	296	10131931	0.00070885	0.00159067	0.44563	-0.0689237	Q
305	a	305	10070285	3212	25316	5648	132	1178	66	10104593	0.00339529	0.00442854	0.766684	-0.031709
306	g	306	1127	1001	10044225	3589	121	1021	24	10050063	0.00058089	0.00250536	0.231858	-0.0937026
307	a	307	10046491	3261	2417	8325	127	1055	1557	10060621	0.00140449	0.00390023	0.360105	-0.0788373	M
308	t	308	3420	1240	9398	10036280	125	1310	216	10050463	0.00141118	0.00488922	0.288631	-0.087122
309	g	309	3262	1428	10044579	3144	96	1249	21	10052509	0.00078886	0.00215769	0.365603	-0.0781999
310	g	310	1059	1323	10048926	2963	122	1138	2997	10054393	0.00054374	0.00150608	0.361031	-0.0787296	V
311	t	311	8187	2093	2493	10045297	119	3990	83	10058189	0.00128174	0.00330893	0.387358	-0.075678
312	g	312	1864	488	9796774	3654	64	3923	60	9802844	0.00061921	0.00252955	0.244791	-0.0922037
313	c	313	3288	9824944	2089	5471	143	3916	53	9835935	0.00111743	0.0040069	0.278877	-0.0882525	L
314	t	314	3171	2233	33112	10033930	104	1298	108	10072550	0.00383418	0.00964267	0.397626	-0.0744878
315	g	315	2550	640	10155525	11085	130	1248	50	10169930	0.00141643	0.00367981	0.384919	-0.0759608
316	c	316	2389	10016255	1684	177407	102	1171	160	10197837	0.0178059	0.00244547	7.2812	0.723414	L
317	t	317	3068	2937	26093	10303588	122	1226	542	10335808	0.00311732	0.00538037	0.579388	-0.0534192
318	g	318	3827	634	10409529	4309	140	1009	28	10418439	0.00085521	0.00304951	0.280442	-0.0880711
319	c	319	3147	10423082	1631	2776	129	1018	26	10430765	0.00073657	0.00138729	0.53094	-0.0590349	Q
320	a	320	10360322	3407	6869	20412	96	1185	770	10391106	0.00296253	0.00548264	0.540347	-0.0579444
321	g	321	1312	646	10066940	2659	119	1249	27	10071676	0.00047023	0.00293795	0.160054	-0.102026
322	g	322	1989	729	10082582	5296	114	963	120	10090710	0.00080549	0.00275765	0.292093	-0.0867206	G
323	g	323	1895	986	10034741	2746	119	1014	342	10040487	0.00057228	0.00264844	0.216082	-0.0955313
324	t	324	5264	2059	2405	9752903	123	1228	43	9762754	0.00100904	0.00441755	0.228416	-0.0941017
325	g	325	1440	848	9798194	1863	109	1243	52	9802454	0.00043459	0.00200978	0.216237	-0.0955137	G
326	g	326	2255	971	9792203	2612	145	1198	51	9798186	0.00061062	0.00209478	0.291496	-0.0867897
327	c	327	3318	9755180	1969	5585	96	1418	56	9766148	0.00112306	0.00374107	0.300197	-0.0857812
328	g	328	2716	1246	9715108	2052	93	1478	40	9721215	0.00062821	0.00186113	0.337542	-0.0814523	E
329	a	329	9543057	2239	97079	5612	114	1431	126	9648101	0.0108875	0.00415793	2.6185	0.182943
330	g	330	2177	700	9669866	2976	93	1732	655	9675812	0.00061452	0.00174057	0.353056	-0.079654
331	g	331	2368	2926	9656316	2934	104	1712	1899	9664648	0.00086211	0.0030008	0.287293	-0.087277	A
332	c	332	3023	10080695	2147	3146	139	1866	92	10089150	0.00083803	0.00189312	0.442671	-0.0692667
333	c	333	2954	10152156	1591	2634	104	1259	299	10159439	0.00071687	0.00186791	0.383782	-0.0760926
334	c	334	3418	10151963	938	2588	121	1065	49	10159028	0.00069544	0.00177776	0.391189	-0.075234	L
335	t	335	5125	6390	4331	10200176	140	1275	105	10216162	0.00156478	0.00345944	0.452322	-0.068148
336	g	336	11114	1435	10328140	3560	126	1023	343	10344375	0.00156945	0.00339082	0.462852	-0.0669272
337	c	337	2620	10310105	1455	8592	128	1404	2298	10322900	0.00123948	0.00271725	0.456152	-0.067704	P
338	c	338	3741	10264982	2099	1356	132	1231	565	10272310	0.00071337	0.00197698	0.360838	-0.0787519
339	c	339	4290	10208341	1607	2340	85	3331	147	10216663	0.00081455	0.00219891	0.370433	-0.0776399
340	t	340	4723	3451	7875	10142806	145	4014	1037	10159000	0.00159405	0.00262318	0.607679	-0.0501396	F
341	t	341	6288	3186	2315	10138406	109	3886	25	10150304	0.00117218	0.00245219	0.478014	-0.0651697
342	c	342	2226	10160516	934	948	143	3856	309	10164767	0.00041821	0.00114983	0.363715	-0.0784188
343	t	343	5511	4738	1002	10145201	96	3740	102	10156548	0.00111721	0.00237835	0.469742	-0.0661287	S
344	c	344	2239	10253876	778	949	133	3473	48	10257975	0.00039959	0.000976282	0.409298	-0.0731348
345	t	345	8180	4904	1605	10237106	120	4053	61	10251915	0.00144451	0.00499996	0.288904	-0.0870903
346	c	346	2608	10279930	1236	996	150	1335	87	10284920	0.00048518	0.000836089	0.580297	-0.0533143	H
347	a	347	10340496	8634	1542	5470	122	1320	110	10356264	0.00152256	0.00228283	0.66696	-0.0432685
348	t	348	5515	2259	1334	10363137	153	1665	52	10372398	0.00089285	0.00241533	0.36966	-0.0777296
349	c	349	4084	10373466	1146	892	107	1628	33	10379695	0.00060011	0.00125456	0.478343	-0.0651313	L
350	t	350	6393	3846	9114	10363134	126	1408	69	10382613	0.00187612	0.00254191	0.738075	-0.0350252
351	t	351	3863	2735	5481	10360595	125	1191	16	10372799	0.00117654	0.00296024	0.397447	-0.0745087
352	a	352	10432075	3405	1254	4207	106	1200	72	10441047	0.0008593	0.00146558	0.586323	-0.0526153	I
353	t	353	4580	2231	3056	10414803	166	998	69	10424836	0.00096241	0.00200698	0.479531	-0.0649937
354	c	354	4810	10458427	1163	1233	106	984	82	10465739	0.00069866	0.00162859	0.428998	-0.0708514
355	c	355	3610	10523855	1464	2311	126	911	104	10531366	0.0007132	0.00307872	0.231655	-0.0937262	L
356	t	356	4463	4361	8601	10436964	153	1083	101	10454542	0.00168137	0.00338594	0.496575	-0.0630182
357	g	357	1838	2932	10484835	3682	130	1442	28	10493417	0.00081785	0.00273081	0.299489	-0.0858635
358	g	358	3465	2269	10452090	3283	134	1098	50	10461241	0.00087475	0.00201924	0.433207	-0.0703634	A
359	c	359	2607	10541158	1005	2793	119	1907	233	10547682	0.00061852	0.00140777	0.439362	-0.0696498
360	c	360	2146	10588532	1240	1702	125	1081	212	10593745	0.00049208	0.00209082	0.235353	-0.0932975
361	a	361	10459119	16376	1346	4951	142	2430	2355	10481934	0.0021766	0.00447284	0.486626	-0.0641715	T
362	c	362	2676	10569603	1599	3529	167	1869	734	10577574	0.00075358	0.00132138	0.570298	-0.0544733
363	g	363	2358	2802	10524611	5068	105	2334	53	10534944	0.00098083	0.00313684	0.312681	-0.0843342
364	g	364	3393	1043	10590648	4309	123	1745	63	10599516	0.00083664	0.00178379	0.469023	-0.0662118	G
365	g	365	1948	1112	10519864	2662	138	1715	18	10525724	0.00055673	0.00128028	0.434851	-0.0701728
366	c	366	2607	10489885	1310	2675	120	1741	32	10496597	0.00063945	0.00212781	0.30052	-0.0857441
367	a	367	10291542	5710	3441	3955	136	1820	52	10304784	0.00128503	0.00352626	0.364417	-0.0783372	S
368	g	368	3148	869	10237307	2288	101	1974	21	10243713	0.00062536	0.00203068	0.307956	-0.084882
369	c	369	3310	10217714	4986	4062	139	1870	37	10230211	0.00122158	0.00266571	0.458257	-0.0674601
370	a	370	10173278	2612	2147	8603	116	1917	205	10186756	0.00132309	0.00506084	0.261437	-0.0902741	T
371	c	371	1812	10161503	2335	1160	113	1795	85	10166923	0.0005331	0.00234974	0.226876	-0.0942802
372	t	372	5419	5339	4478	10090383	130	1877	496	10105749	0.00152052	0.00577142	0.263457	-0.09004
373	g	373	2701	892	10177194	3002	123	2623	69	10183912	0.00065967	0.00126941	0.519668	-0.0603418	G
374	g	374	1608	1068	10183204	3290	116	1821	31	10189286	0.0005969	0.00138377	0.431358	-0.0705778
375	g	375	1975	1149	10207509	2502	124	1646	177	10213259	0.00056299	0.00235815	0.238742	-0.0929046
376	c	376	2130	10175929	1292	3779	128	3188	12	10183258	0.00071971	0.00181777	0.395931	-0.0746843	P
377	c	377	2617	10070983	1677	1570	116	2556	64	10076963	0.00059343	0.00113716	0.521852	-0.0600881
378	c	378	3358	9968576	1287	1406	107	2466	82	9974734	0.00061736	0.00204216	0.302307	-0.0855367
379	t	379	2599	4113	277214	9667861	113	3704	36	9951900	0.0285412	0.0298534	0.956043	-0.0097595	F
380	t	380	4330	4181	16929	10032994	115	2407	503	10058549	0.00254062	0.00355825	0.714009	-0.0378145
381	c	381	1815	10106886	1524	1099	147	2461	26	10111471	0.00045345	0.00107745	0.420857	-0.0717957
382	c	382	2963	10122302	2001	1746	94	1393	24	10129106	0.00067173	0.0018734	0.358562	-0.0790161	P
383	c	383	3542	10098364	1803	2260	122	922	779	10106091	0.00076459	0.00151335	0.50523	-0.0620152
384	g	384	2788	1030	10098848	3094	95	1074	223	10105855	0.00069336	0.00331236	0.209325	-0.0963146
385	g	385	4742	1267	10070497	4226	127	758	12	10080859	0.00102789	0.00270123	0.380526	-0.0764701	G
386	g	386	3043	864	10067475	3409	93	774	34	10074884	0.00073539	0.00154797	0.475068	-0.065511
387	c	387	3074	10036079	1191	3386	123	852	10	10043853	0.00077401	0.00222007	0.348642	-0.0801661
388	a	388	10033657	7204	1837	5893	162	1007	13	10048753	0.00150228	0.00234632	0.640271	-0.0463622	K
389	a	389	9977028	9313	2082	4143	110	857	36	9992676	0.00156595	0.00340133	0.460394	-0.0672124
390	g	390	832	774	9987227	3242	86	856	259	9992161	0.00049379	0.00143485	0.344142	-0.0806877
391	t	391	7198	1164	5796	9976106	139	1372	18	9990403	0.00143107	0.00296317	0.482952	-0.0645973	F
392	t	392	4286	2015	6750	10042503	130	1130	22	10055684	0.0013108	0.00345065	0.379871	-0.076546
393	t	393	26544	1498	3062	10024404	132	1014	29	10055640	0.00310632	0.0029594	1.04964	0.00109001
394	a	394	9942559	7624	73554	5561	143	1078	128	10029441	0.0086627	0.00273118	3.17178	0.247075	N
395	a	395	9993094	7788	2979	8185	112	854	26	10012158	0.00190409	0.00431822	0.440943	-0.069467
396	t	396	3281	30354	14384	9971311	114	908	13	10019444	0.00480396	0.00332734	1.44378	0.0467762
397	g	397	1117	959	10027226	2450	124	884	51	10031876	0.00046352	0.00156239	0.296673	-0.0861896	E
398	a	398	9982989	2788	14562	10373	93	1011	43	10010805	0.0027786	0.00420251	0.661176	-0.0439388
399	g	399	1442	712	9963040	3648	76	995	19	9968918	0.00058963	0.00270811	0.217727	-0.0953406
400	g	400	1185	1001	9937501	3075	95	932	136	9942857	0.00053868	0.00117769	0.457402	-0.0675592	V
401	t	401	2354	1986	7164	9908925	114	1267	11	9920543	0.00117111	0.00364275	0.32149	-0.0833133
402	t	402	2547	3633	6104	9920809	112	1015	149	9933205	0.00124794	0.00431124	0.289462	-0.0870258
403	t	403	3440	2465	1393	9986166	137	1054	346	9993601	0.00074398	0.00284748	0.261277	-0.0902928	S
404	c	404	3130	10010775	1612	1653	123	1244	34	10017293	0.00065067	0.00175142	0.371509	-0.0775149
405	c	405	2868	9992609	1122	2577	121	1077	18	9999297	0.00066885	0.0028328	0.236109	-0.0932101
406	a	406	10024242	3049	4034	5549	90	1173	92	10036964	0.00126751	0.00457532	0.277032	-0.0884663	S
407	g	407	2462	1726	10089346	2693	122	1208	28	10096349	0.00069362	0.00373341	0.185787	-0.0990431
408	c	408	3099	10050979	1094	3094	111	1160	59	10058377	0.00073551	0.00298779	0.246172	-0.0920437
409	c	409	2358	10068440	1184	1728	81	1018	99	10073791	0.00053118	0.00177014	0.300078	-0.085795	Q
410	a	410	9879864	3896	61361	3825	145	1294	72	9949091	0.00695812	0.00545807	1.27483	0.0271926
411	g	411	21912	1959	9905060	2684	78	1127	484	9931693	0.00268162	0.00363431	0.737861	-0.03505
412	c	412	2078	9909831	1145	6833	107	1500	136	9919994	0.0010245	0.00225315	0.454697	-0.0678728	Q
413	a	413	9903473	1631	3891	10299	116	1674	64	9919410	0.00160665	0.0045657	0.351896	-0.0797887
414	g	414	1353	772	9854582	2256	99	1516	17	9859062	0.0004544	0.00262855	0.172871	-0.10054
415	g	415	1935	1087	9863848	2494	124	1441	16	9869488	0.00057146	0.00234447	0.243748	-0.0923246	A
416	c	416	2488	9897819	1324	3065	95	1569	23	9904791	0.0007039	0.00232918	0.302209	-0.085548
417	c	417	94915	9748135	896	26601	103	1524	421	9870650	0.0124121	0.00269584	4.60414	0.413106
418	g	418	6698	920	9820950	2972	110	1758	42	9831650	0.00108832	0.00303876	0.358146	-0.0790641	A
419	c	419	4169	9852016	733	1500	119	1507	32	9858537	0.00066146	0.00169397	0.390479	-0.0753166
420	t	420	11028	2992	5593	9763797	121	1582	32	9783531	0.00201706	0.00354241	0.569403	-0.0545764
421	a	421	9804616	3887	1379	3441	151	1559	144	9813474	0.00090264	0.00310531	0.290676	-0.086885	I
422	t	422	3962	2391	2464	9822541	104	1544	88	9831462	0.00090739	0.00251062	0.36142	-0.0786846
423	c	423	4071	9901390	1061	1179	103	1634	122	9907804	0.00064737	0.00238813	0.271078	-0.0891566
424	c	424	2824	9913966	1351	1706	159	1537	122	9920006	0.00060887	0.00227784	0.267302	-0.0895943	Q
425	a	425	9920851	4981	5084	8030	87	1675	239	9939033	0.00182935	0.00544496	0.335971	-0.0816345
426	g	426	1192	1334	10110194	3758	117	1028	33	10116595	0.00063272	0.00269398	0.234865	-0.0933541
427	g	427	1718	1596	10118589	3435	108	943	89	10125446	0.0006772	0.00303676	0.223001	-0.0947292	A
428	c	428	3448	10150303	1020	1749	147	956	13	10156667	0.00062658	0.00217236	0.288433	-0.0871447
429	c	429	4937	10140496	1141	1447	103	863	82	10148124	0.00075167	0.00265691	0.282911	-0.0877851
430	t	430	3987	4524	2896	10175629	94	1021	97	10187130	0.00112897	0.00167639	0.673454	-0.0425153	Y
431	a	431	10198030	5879	3925	6183	157	916	305	10214174	0.00158055	0.00293327	0.538835	-0.0581199
432	t	432	4578	2318	4812	10191472	142	959	47	10203322	0.00116139	0.00319027	0.364041	-0.078381
433	g	433	1169	801	10298377	12824	119	1009	68	10313290	0.001446	0.00158875	0.910152	-0.0150792	E
434	a	434	10278541	2091	4707	8087	87	1093	78	10293513	0.00145451	0.00424752	0.342438	-0.0808851
435	g	435	2603	1149	9390080	782168	173	1146	71	10176173	0.0772484	0.0034252	22.5529	2.49362
436	g	436	1219	1826	10144720	3616	108	1082	31	10151489	0.0006668	0.00185169	0.360103	-0.0788374	D
437	a	437	10054417	2138	2543	17301	110	1299	108	10076509	0.00219243	0.00413588	0.5301	-0.0591324
438	c	438	2785	10076882	3215	1672	107	1606	82	10084661	0.00077137	0.00239004	0.322743	-0.0831679
439	a	439	10079584	8434	3703	11083	110	1104	151	10102914	0.00230923	0.00478161	0.482939	-0.0645988	M
440	t	440	3861	2068	6693	10368199	108	1146	53	10380929	0.00122629	0.0032268	0.380033	-0.0765273
441	g	441	9749	1584	10404436	4685	85	1044	115	10420539	0.00154531	0.00241333	0.640322	-0.0463559
442	g	442	1446	972	10503366	3744	124	1057	21	10509652	0.00059812	0.00180347	0.33165	-0.0821357	V
443	t	443	5936	2165	2980	10325541	120	1048	31	10336742	0.00108361	0.0030148	0.35943	-0.0789154
444	g	444	9158	571	10316255	1954	132	983	53	10328070	0.00114397	0.00172727	0.662298	-0.0438088
445	a	445	10162254	3703	3964	9011	133	1209	98	10179065	0.00165153	0.00513992	0.321315	-0.0833335	R
446	g	446	2783	738	10317200	4763	107	1133	855	10325591	0.00081264	0.00343204	0.23678	-0.0931321
447	g	447	2519	2058	10164346	3045	120	1034	40	10172088	0.0007611	0.00310673	0.244984	-0.0921812
448	c	448	2403	10194014	1545	3175	115	1074	36	10201252	0.00070952	0.00162592	0.436381	-0.0699956	Q
449	a	449	10107178	3281	12134	9694	136	1145	100	10132423	0.00249151	0.00428325	0.581687	-0.0531528
450	g	450	269902	998	9601203	3382	89	1249	44	9875574	0.0277828	0.00346752	8.01229	0.808158
451	g	451	2497	1674	9897537	2638	138	1093	43	9904484	0.0007014	0.00233597	0.300261	-0.085774	V
452	t	452	5498	4938	2722	9923464	87	1105	98	9936709	0.00133294	0.00286986	0.464462	-0.0667408
453	c	453	2241	9937170	1275	1127	134	1189	135	9941947	0.00048049	0.00175501	0.273781	-0.0888433
454	c	454	2820	9980396	1392	2072	115	1020	149	9986795	0.00064075	0.00113394	0.565064	-0.0550799	Q
455	a	455	10025773	4763	11078	7310	124	941	13	10049048	0.00231614	0.00558623	0.414616	-0.0725185
456	g	456	1700	3328	9993736	2223	92	929	62	10001079	0.00073422	0.00204702	0.358677	-0.0790026
457	c	457	2946	9976264	1020	3130	131	974	58	9983491	0.0007239	0.00249181	0.290511	-0.0869042	R
458	g	458	5546	1042	10003727	4381	141	1323	72	10014837	0.00110935	0.0030444	0.364391	-0.0783402
459	c	459	3343	10008836	814	845	135	784	25	10013973	0.00051298	0.00182062	0.281761	-0.0879181
460	t	460	3695	4958	1223	10010455	108	3193	37	10020439	0.00099636	0.00214583	0.464323	-0.0667566	S
461	c	461	2033	10121903	1008	1011	194	803	12	10126149	0.00041931	0.00068463	0.612462	-0.0495854
462	a	462	10079078	4096	1880	7725	112	820	8	10092891	0.00136859	0.00434182	0.315211	-0.0840411
463	c	463	2875	10030793	2195	99045	74	839	28	10134982	0.0102801	0.0024642	4.17179	0.36299	R
464	g	464	3599	1750	10072490	4065	127	915	4	10082031	0.00094634	0.00365831	0.258682	-0.0905936
465	g	465	2720	1849	9897375	3444	144	820	24	9905532	0.00082348	0.002551	0.322807	-0.0831605
466	t	466	2492	4531	9313	9905358	104	916	646	9921798	0.00165696	0.00440931	0.375787	-0.0770194	F
467	t	467	4492	2378	1833	10028416	121	815	41	10037240	0.00087913	0.00388828	0.226098	-0.0943706
468	c	468	3500	9968972	2066	1075	125	738	15	9975738	0.00067825	0.00129947	0.521943	-0.0600783
469	a	469	9940893	4604	2215	8590	117	722	67	9956419	0.0015594	0.0034774	0.448438	-0.0685982	I
470	t	470	3351	1861	4136	9994507	116	780	31	10003971	0.00094602	0.0020665	0.457787	-0.0675141
471	c	471	2911	10019841	2897	2099	116	804	4314	10027864	0.00080007	0.00376133	0.212709	-0.0959223
472	g	472	100356	677	9951396	3709	80	2014	35	10056218	0.0104236	0.00343736	3.03244	0.230924	V
473	t	473	2923	1477	18750	10080410	112	1864	92	10103672	0.00230233	0.00469579	0.490297	-0.063746
474	g	474	1282	624	10109201	2958	94	1981	112	10114159	0.0004902	0.0031267	0.156779	-0.102405
475	g	475	1413	1091	10110821	2500	126	855	85	10115951	0.00050712	0.00133744	0.379173	-0.0766269	V
476	t	476	9263	1827	11391	10059193	122	1078	145	10081796	0.00224196	0.0024919	0.899701	-0.0162904
477	g	477	1954	477	10116954	4312	138	1046	444	10123835	0.00067968	0.00308702	0.220173	-0.095057
478	g	478	1499	964	10118453	2598	119	862	174	10123633	0.00051167	0.00168978	0.302803	-0.085479	V
479	t	479	3548	2817	7692	10138319	106	1046	884	10152482	0.00139503	0.0035323	0.394936	-0.0747998
480	g	480	2148	738	10153540	3115	85	3506	931	10159626	0.00059904	0.00207678	0.288447	-0.0871434
481	g	481	4187	615	10116019	3541	156	1680	114	10124518	0.00083945	0.00179502	0.467654	-0.0663708	G
482	g	482	6747	1393	10099266	3189	151	1737	87	10110746	0.00113543	0.00186929	0.607413	-0.0501709
483	a	483	9704920	3360	6754	10187	98	2110	107	9725319	0.00209751	0.00580081	0.361589	-0.078665
484	g	484	3620	547	9607797	2459	126	1370	47	9614549	0.00070227	0.0012851	0.546471	-0.0572348	G
485	g	485	2592	698	9660313	2937	109	1480	103	9666649	0.00065545	0.000804084	0.815151	-0.026091
486	a	486	9574800	1501	6234	6467	124	1829	264	9589126	0.00149398	0.00426815	0.35003	-0.0800048
487	g	487	3495	674	9559106	2719	94	2114	180	9566088	0.00072987	0.00120376	0.606325	-0.0502968	G
488	g	488	4317	862	9502564	4189	133	1556	53	9512065	0.00099884	0.0018476	0.540615	-0.0579136
489	c	489	5703	9565306	1161	3715	118	1568	123	9576003	0.00111706	0.00303536	0.368016	-0.07792
490	t	490	1989	1794	2049	9661106	77	1635	58	9667015	0.00061125	0.0024882	0.24566	-0.0921027	S
491	c	491	1976	9732120	1042	2703	173	1880	122	9738014	0.00060526	0.000944195	0.641033	-0.0462741
492	g	492	2408	539	9709669	5659	151	1528	18	9718426	0.00090107	0.0038879	0.231763	-0.0937137
493	g	493	5749	703	9780441	3174	96	1439	24	9790163	0.00099304	0.00310851	0.319458	-0.0835488	A
494	c	494	4193	9740014	2732	2063	162	1516	247	9749164	0.00093854	0.00255758	0.366964	-0.078042
495	t	495	3463	9468	13245	9610511	126	1633	95	9636813	0.00272933	0.00640839	0.4259	-0.0712107
496	g	496	2495	570	9673092	2663	109	1778	152	9678929	0.00060306	0.0013956	0.432115	-0.0704899	G
497	g	497	845	813	9585970	2764	123	1597	42	9590515	0.00047391	0.0010735	0.441463	-0.0694071
498	a	498	9450010	2915	4332	9717	120	1754	44	9467094	0.00180457	0.00532204	0.339075	-0.0812749
499	g	499	1205	1370	9409703	1733	104	1555	48	9414115	0.00046866	0.00150253	0.311914	-0.0844232	V
500	t	500	3687	1353	3327	9376371	100	1597	103	9384838	0.0009022	0.00269791	0.334408	-0.0818158
501	g	501	1800	613	9497673	66969	108	1748	145	9567163	0.00726339	0.00320775	2.26433	0.141889
502	g	502	64738	633	9401094	2658	107	1873	784	9469230	0.00719552	0.00111731	6.44002	0.625909	E
503	a	503	9345404	1987	7390	5148	101	1870	39	9360030	0.0015626	0.00330864	0.472279	-0.0658346
504	g	504	1796	605	9208167	2696	106	1867	47	9213370	0.00056472	0.0015652	0.360797	-0.0787567
505	a	505	9244926	2210	2060	7205	122	1951	66	9256523	0.00125285	0.0025314	0.494924	-0.0632099	M
506	t	506	2293	1517	4529	9298845	87	2198	63	9307271	0.00090531	0.00179579	0.504129	-0.0621425
507	g	507	1639	2196	9308264	3554	123	1729	150	9315776	0.00080637	0.00200787	0.401605	-0.0740265
508	g	508	2692	1525	9275027	3861	85	1539	37	9283190	0.00087933	0.00189895	0.463062	-0.0669029	A
509	c	509	2959	9311250	1271	6097	110	1612	27	9321687	0.00111965	0.00317912	0.352189	-0.0797548
510	a	510	9136917	3202	3039	4193	86	1682	30	9147437	0.00115005	0.00512979	0.22419	-0.0945916
511	g	511	2536	831	9154981	3282	98	1549	23	9161728	0.00073643	0.0020177	0.364984	-0.0782713	A
512	c	512	2948	9161771	1465	2559	103	1653	137	9168846	0.00077163	0.00157927	0.4886	-0.0639424
513	a	513	9105232	5278	2887	5501	97	1793	34	9118995	0.00150927	0.00525799	0.287043	-0.0873061
514	g	514	1297	778	9158752	2324	74	1592	147	9163225	0.00048815	0.000880126	0.554636	-0.0562886	E
515	a	515	9065279	1746	2247	5321	90	1539	44	9074683	0.00103629	0.00212902	0.486744	-0.0641579
516	g	516	1593	796	9050890	4424	103	1497	19	9057806	0.00076354	0.00183089	0.417031	-0.0722385
517	a	517	9032154	2085	1379	4314	114	1593	54	9040046	0.000873	0.00198176	0.440518	-0.0695158	I
518	t	518	6809	1086	5634	9016038	93	1647	70	9029660	0.00150858	0.00204307	0.738389	-0.0349885
519	t	519	3359	1269	3161	8988136	107	1415	888	8996032	0.00087772	0.00285119	0.307844	-0.0848949
520	a	520	9037115	3319	1562	2894	99	1979	13	9044989	0.00087054	0.00144072	0.604242	-0.0505385	K
521	a	521	8995502	4858	2167	3998	129	1202	17	9006654	0.0012382	0.00335295	0.369287	-0.0777729
522	a	522	9065987	4915	2155	5247	91	1130	8	9078395	0.00136676	0.00283789	0.481611	-0.0647528
523	a	523	9118285	2944	1293	6092	101	1133	42	9128715	0.00114255	0.00259984	0.43947	-0.0696377	T
524	c	524	2961	9127385	1698	896	114	1062	25	9133054	0.00062071	0.00104686	0.592926	-0.0518496
525	a	525	9100532	3140	1895	3724	113	1142	20	9109404	0.00097394	0.00472328	0.2062	-0.0966769
526	g	526	1110	1367	9151306	4177	83	1054	14	9158043	0.00073564	0.00196443	0.374479	-0.0771711	E
527	a	527	9119660	3663	2238	5187	160	1115	28	9130908	0.00123186	0.00306251	0.402239	-0.0739533
528	a	528	9075733	15403	3828	2693	117	1073	9	9097774	0.00242268	0.00403619	0.600239	-0.0510022
529	t	529	5962	1160	13877	9094930	107	1122	14	9116036	0.00231526	0.0027976	0.827587	-0.0246493	Y
530	a	530	9096550	20936	820	2306	132	1092	29	9120744	0.00265263	0.00349776	0.75838	-0.0326713
531	t	531	3712	2950	4773	9144578	97	1121	14	9156110	0.00125949	0.0024911	0.505597	-0.0619728
532	c	532	3795	9136377	982	1423	122	1162	118	9142699	0.00069148	0.00125203	0.552288	-0.0565604	P
533	c	533	4318	9244068	1639	2389	127	1119	95	9252541	0.00091575	0.0025451	0.359809	-0.0788715
534	t	534	12752	4525	36179	9193519	84	983	62	9247059	0.00578995	0.00590382	0.980712	-0.0069001
535	g	535	1045	1423	9258086	2437	158	1174	151	9263149	0.00054657	0.00117571	0.464885	-0.0666913	E
536	a	536	9159871	1649	3332	7238	98	1150	88	9172188	0.00134286	0.00371049	0.361909	-0.0786278
537	g	537	971	1172	9170924	2977	115	963	26	9176159	0.0005705	0.00181254	0.314751	-0.0840942
538	a	538	9156557	2302	1664	4389	108	1318	17	9165020	0.0009234	0.00169412	0.545061	-0.057398	K
539	a	539	9113139	10622	1859	3979	139	1169	64	9129738	0.00181812	0.00296945	0.612274	-0.049607
540	a	540	9055921	7959	3418	4717	112	1138	23	9072127	0.00178635	0.00439675	0.406288	-0.0734838
541	g	541	728	2132	9194004	2715	109	1065	188	9199688	0.00061785	0.00154482	0.399948	-0.0742189	E
542	a	542	9193960	1813	3996	7429	115	1356	85	9207313	0.00145026	0.0034863	0.415989	-0.0723594
543	g	543	2880	1865	9126570	3764	73	1296	325	9135152	0.00093945	0.00268091	0.350423	-0.0799595
544	g	544	2150	3672	9092869	3375	93	1149	531	9102159	0.00102064	0.00193735	0.526824	-0.0595122	V
545	t	545	4983	4012	1175	9152927	107	2074	47	9163204	0.00112155	0.00238852	0.469559	-0.0661498
546	c	546	2076	9218731	1349	1214	99	2181	67	9223469	0.00051369	0.00158957	0.323163	-0.0831192
547	a	547	9098835	2564	1351	5272	82	2259	201	9108104	0.00101767	0.00346923	0.293342	-0.086576	T
548	c	548	3879	9176239	1101	2262	129	2020	325	9183610	0.00080263	0.00191301	0.419565	-0.0719452
549	t	549	4446	7248	945	9215048	80	2194	85	9227767	0.00137834	0.00336775	0.409276	-0.0731376
550	c	550	2337	9372342	1040	1461	119	1613	104	9377299	0.00052862	0.00173879	0.304016	-0.0853389	L
551	t	551	5646	3673	932	9424983	111	1661	191	9435345	0.00109821	0.00264061	0.415892	-0.0723706
552	c	552	2176	9498399	709	979	168	1738	44	9502431	0.00042431	0.0020384	0.208158	-0.0964497
553	a	553	9473674	15530	1766	5828	95	1785	101	9496893	0.0024449	0.00409597	0.596904	-0.0513887	I
554	t	554	71534	10630	19431	9508341	138	1754	84	9610074	0.0105861	0.00354524	2.986	0.22554
555	t	555	6337	17446	1580	9581851	120	1139	100	9607334	0.00265245	0.00546421	0.485422	-0.0643111
556	c	556	2881	9785600	762	1398	127	1224	52	9790768	0.00052784	0.00132603	0.39806	-0.0744373	H
557	a	557	9645305	1847	2884	6003	113	1711	100	9656152	0.00112333	0.00239977	0.468098	-0.0663194
558	c	558	1704	9634553	757	11027	118	1152	21	9648159	0.00141022	0.00212794	0.662716	-0.0437604
559	t	559	6110	91922	2591	9566274	99	1371	972	9666996	0.0104192	0.00433359	2.40428	0.158111	S
560	c	560	2942	10061390	942	2223	102	2553	47	10067599	0.00061673	0.00144121	0.427925	-0.0709757
561	c	561	3935	10038855	1137	2049	110	2228	100	10046086	0.00071978	0.0035854	0.200753	-0.0973082
562	c	562	2861	10073397	821	1010	143	2184	32	10078232	0.00047975	0.00110417	0.434489	-0.0702153	Q
563	a	563	9201985	12296	31240	814318	112	2380	101	10059951	0.0852853	0.00495537	17.2107	1.87438
564	a	564	10006493	17463	2259	5044	102	2156	18	10031361	0.00247903	0.00718728	0.344919	-0.0805975
565	g	565	1377	4494	9991105	3335	151	2186	129	10000462	0.00093566	0.00254261	0.367992	-0.077923	V
566	t	566	4980	1723	5430	10040030	151	2358	120	10052314	0.00122201	0.00420077	0.290902	-0.0868588
567	g	567	1330	856	10116474	2358	114	2341	167	10121132	0.00046023	0.00154458	0.297964	-0.0860405
568	g	568	6722	1439	10121650	4004	135	2148	758	10133950	0.00121374	0.00329157	0.368742	-0.0778359	A
569	c	569	3425	10350944	1124	5805	112	1825	119	10361410	0.00101009	0.00382426	0.264127	-0.0899622
570	c	570	3200	10392368	1876	1728	107	1244	148	10399279	0.00066457	0.00265266	0.250529	-0.0915387
571	c	571	2690	10400233	1325	1508	97	1284	44	10405853	0.00054008	0.00201697	0.267768	-0.0895402	L
572	t	572	11067	3299	11537	10414029	101	1349	65	10440033	0.0024908	0.0038672	0.644083	-0.0459202
573	g	573	2184	1365	10489138	2824	115	1385	31	10495626	0.00061816	0.00365744	0.169015	-0.100987
574	g	574	3318	2147	10479936	3847	153	1334	29	10489401	0.00090234	0.00218977	0.412072	-0.0728135	A
575	c	575	2499	10437145	1681	16867	132	1398	47	10458324	0.00202509	0.00243091	0.83306	-0.0240152
576	t	576	4956	3022	5034	10330377	123	1493	58	10343512	0.00126988	0.00522461	0.243057	-0.0924046
577	g	577	1939	940	10348507	1882	112	1407	32	10353380	0.00047067	0.00173016	0.272039	-0.0890454	D
578	a	578	10334068	2003	2646	4243	139	1447	31	10343099	0.00087314	0.00381213	0.229043	-0.094029
579	c	579	2215	10355325	1989	1581	132	1418	259	10361242	0.00057107	0.00226536	0.252088	-0.0913578
580	a	580	10364611	7285	4433	7178	108	2695	181	10383615	0.00183019	0.00435495	0.420255	-0.0718648	K
581	a	581	10284834	9652	3021	4341	145	2295	136	10301993	0.0016656	0.00391743	0.425177	-0.0712944
582	g	582	1619	1817	10319924	4764	124	1688	30	10328248	0.00080595	0.00260313	0.309608	-0.0846907
583	g	583	2727	2856	10286224	3331	107	1617	101	10295245	0.00087623	0.00152449	0.574769	-0.0539546	E
584	a	584	9316454	1486	814511	15912	133	2076	90	10148496	0.0819867	0.00348337	23.5366	2.60764
585	g	585	23212	1735	9914672	19593	118	1939	160	9959330	0.00448404	0.00397201	1.12891	0.0102781
586	c	586	7925	9984829	879	5165	118	2695	1552	9998916	0.00140885	0.00260808	0.540187	-0.057963	L
587	t	587	4480	4519	1665	10237444	115	2734	1219	10248223	0.00105179	0.00193394	0.543858	-0.0575374
588	c	588	3105	10520136	2106	1693	114	2333	155	10527154	0.00066666	0.00151025	0.441423	-0.0694115
589	c	589	3837	10487876	1075	3472	100	2207	55	10496360	0.00080828	0.00283481	0.285127	-0.0875281	L
590	t	590	7188	6116	70294	10549142	153	2474	133	10632893	0.0078766	0.0105616	0.745775	-0.0341326
591	g	591	72936	1776	10583308	4338	72	2294	337	10662430	0.00742063	0.00256855	2.88903	0.214301
592	c	592	2613	10664831	1148	2954	144	2755	1309	10671690	0.00064273	0.00303633	0.21168	-0.0960417	P
593	c	593	5408	10599635	1025	1801	138	2798	134	10608007	0.00078922	0.00246821	0.319754	-0.0835146
594	c	594	2651	10560317	5056	1868	141	2855	109	10570033	0.0009192	0.00259608	0.354073	-0.0795362
595	t	595	14076	12523	5431	10613876	133	3024	81	10646039	0.00302112	0.00419614	0.719976	-0.037123	S
596	c	596	5263	10684116	1072	2557	162	4305	54	10693170	0.00084671	0.0015117	0.560104	-0.0556545
597	c	597	4359	10514825	822	2433	92	4204	73	10522531	0.00073233	0.00469683	0.15592	-0.102505
598	g	598	3660	3138	10591413	6053	117	4430	459	10604381	0.00122289	0.00280622	0.435778	-0.0700655	V
599	t	599	5121	2957	4580	10630139	121	3004	76	10642918	0.0012007	0.00259023	0.463549	-0.0668463
600	c	600	10915	10632040	2965	2785	114	3272	125	10648819	0.00157567	0.00310011	0.508262	-0.0616637
601	c	601	3554	10613476	4478	4091	109	3077	1662	10625708	0.00115117	0.00418009	0.275394	-0.0886564	R
602	g	602	3512	1571	10841372	9093	145	3515	49	10855693	0.00131922	0.00411036	0.32095	-0.0833758
603	g	603	4593	2413	10853832	3133	111	3349	105	10864082	0.00094348	0.00317301	0.297346	-0.086112
604	c	604	3015	10826679	2169	3050	143	3825	342	10835056	0.00077314	0.00221045	0.349766	-0.0800356	Q
605	a	605	10711016	3913	5795	10765	93	3847	822	10731582	0.0019164	0.00448585	0.42721	-0.0710587
606	g	606	2007	1123	10653150	3858	91	3822	22	10660229	0.00066406	0.00278143	0.238748	-0.0929042
607	g	607	1367	1087	10653055	3334	149	3857	35	10658992	0.00055699	0.00142789	0.390078	-0.0753625	E
608	a	608	10600614	3020	7135	7771	142	4107	95	10618682	0.00170153	0.0045434	0.374506	-0.0771679
609	a	609	10520617	20808	7337	5777	117	4107	153	10554656	0.00322502	0.00667456	0.483181	-0.0645709
610	g	610	968	1439	10541806	3101	103	4169	62	10547417	0.00053198	0.00122407	0.434598	-0.0702024	V
611	t	611	6143	5560	2374	10589597	174	4369	339	10603848	0.00134395	0.00329913	0.407365	-0.0733592
612	g	612	989	793	10675780	2582	188	3202	25	10680332	0.0004262	0.00195487	0.218019	-0.0953066
613	a	613	10611454	2716	29293	7720	136	3844	140	10651319	0.00374273	0.00452812	0.826552	-0.0247694	K
614	a	614	10548757	7570	3559	5620	117	2802	55	10565623	0.00159631	0.00410425	0.38894	-0.0754947
615	g	615	1193	1324	10569065	9865	100	3225	33	10581547	0.0011796	0.00236579	0.498608	-0.0627826
616	g	616	1994	991	10580840	2884	127	3199	2000	10586836	0.00056636	0.00129834	0.436219	-0.0700141	E
617	a	617	10510999	2176	5003	5521	128	3113	650	10523827	0.00121895	0.00378838	0.32176	-0.0832819
618	g	618	2577	664	10312429	2878	106	2697	104	10318654	0.00060328	0.00185908	0.324504	-0.082964
619	a	619	10327330	9062	3895	7010	111	2859	2933	10347408	0.00194039	0.00355324	0.546091	-0.0572788	I
620	t	620	77509	2491	1718	10415844	156	3596	75	10497718	0.00779922	0.0035804	2.17831	0.131918
621	c	621	7611	10470017	2078	2829	107	6235	285	10482642	0.00120437	0.0024257	0.496503	-0.0630266
622	c	622	3654	10667474	2064	4127	124	4645	95	10677443	0.00093365	0.00203316	0.459212	-0.0673492	L
623	t	623	6363	3892	1627	10706771	133	3884	231	10718786	0.00112093	0.00213112	0.525983	-0.0596096
624	c	624	2982	10678746	1696	5858	108	3347	117	10689390	0.00099575	0.00169259	0.588301	-0.0523858
625	c	625	2976	10698666	3273	2540	109	3244	477	10707564	0.000831	0.00296408	0.280357	-0.088081	L
626	t	626	7507	3653	2529	10810289	116	3258	876	10824094	0.0012754	0.0027571	0.462588	-0.0669581
627	c	627	2234	10918313	1808	31838	115	4060	560	10954308	0.00328592	0.00498238	0.659508	-0.0441321
628	c	628	4812	10955928	1636	2839	120	1300	62	10965335	0.00085789	0.00345962	0.247972	-0.091835	R
629	g	629	4971	1416	10871896	64677	134	1449	38	10943094	0.0065062	0.00338297	1.92322	0.10235
630	g	630	1127	2430	10955687	2747	145	1033	22	10962136	0.0005883	0.0026533	0.221724	-0.0948775
631	a	631	11136255	4648	3584	8420	96	2342	790	11153003	0.00150166	0.00279331	0.537592	-0.058264	K
632	a	632	11060712	20849	3836	6555	151	1227	330	11092103	0.00283003	0.00488929	0.578822	-0.0534848
633	g	633	1037	1052	11084829	3100	134	1681	32	11090152	0.00047998	0.00179911	0.266788	-0.0896542
634	g	634	5101	1157	11142622	3196	137	1334	84	11152213	0.00086001	0.00176426	0.487462	-0.0640748	G
635	g	635	1454	828	11154766	2685	134	1446	14	11159867	0.00045708	0.00106659	0.428542	-0.0709038
636	c	636	4644	11067731	1744	3618	120	1502	52	11077857	0.00091408	0.00394942	0.231447	-0.0937505
637	g	637	5061	2950	11022105	3543	146	2103	718	11033805	0.00106038	0.00237106	0.447218	-0.0687396	V
638	t	638	7671	3629	13549	11086980	145	1420	953	11111974	0.00224929	0.00383598	0.586366	-0.0526104
639	g	639	4862	1076	11180953	7083	140	1638	279	11194114	0.00117571	0.00305064	0.385397	-0.0759055
640	c	640	1963	11167818	6043	8544	117	1598	61	11184485	0.00149019	0.00252552	0.590054	-0.0521829	Q
641	a	641	11017679	4490	3711	5544	123	1886	6158	11031547	0.00125712	0.00479226	0.262323	-0.0901714
642	g	642	2647	932	10934425	2619	153	4231	42	10940776	0.00058049	0.00273549	0.212207	-0.0959806
643	c	643	3013	10926931	1623	2165	147	4168	55	10933879	0.00063546	0.00299811	0.211954	-0.0960101	L
644	t	644	10101	3006	3982	10971011	131	4195	270	10988231	0.00156713	0.00310573	0.504594	-0.0620888
645	g	645	2818	1814	11079249	2702	115	1467	16	11086698	0.00067189	0.00286801	0.234271	-0.0934232
646	c	646	2913	11139314	1611	3550	129	1366	107	11147517	0.00073586	0.00379018	0.194149	-0.0980738	L
647	t	647	5881	3604	11014	11281211	167	1454	306	11301877	0.00182855	0.00316735	0.577312	-0.0536599
648	g	648	18667	1144	11415603	2853	103	1250	99	11438370	0.00199041	0.0028272	0.704021	-0.0389726
649	c	649	3079	11438913	3196	2655	162	1246	258	11448005	0.0007942	0.002811	0.282533	-0.0878289	L
650	t	650	4834	5693	6793	11486103	143	1453	112	11503566	0.00151805	0.00403813	0.375929	-0.0770028
651	g	651	1535	2540	11531201	2061	95	1505	44	11537432	0.00054007	0.0026509	0.203731	-0.0969632
652	a	652	11344768	3032	5294	8706	166	1524	519	11361966	0.00151365	0.00477047	0.317296	-0.0837994	S
653	g	653	4294	686	11373483	3282	141	1737	11	11381886	0.00073828	0.0017979	0.410634	-0.0729802
654	t	654	4658	1616	3310	11343113	113	1800	98	11352810	0.00085415	0.00355171	0.24049	-0.0927022
655	g	655	1277	714	11427901	2490	140	1795	45	11432522	0.0004042	0.00111756	0.361682	-0.0786545	E
656	a	656	11294463	3144	4144	5991	173	1914	43	11307915	0.00118961	0.00273068	0.435646	-0.0700809
657	g	657	1400	808	11293262	2569	101	1877	128	11298140	0.00043175	0.0019278	0.22396	-0.0946181
658	c	658	3578	11298604	3965	8951	136	2228	385	11315234	0.0014697	0.00419004	0.35076	-0.0799203	R
659	g	659	2177	612	11342062	4131	147	1941	41	11349129	0.00062269	0.0026107	0.238515	-0.0929311
660	g	660	4048	869	11424103	3662	113	1663	140	11432795	0.00076027	0.00295127	0.257608	-0.090718
661	g	661	1803	1125	11493172	3245	137	1410	40	11499482	0.00054872	0.0015475	0.354584	-0.0794771	V
662	t	662	4281	2279	5443	11368465	124	1497	57	11380592	0.00106559	0.00279018	0.381907	-0.0763101
663	g	663	1848	728	11371334	2407	130	1714	24	11376447	0.00044944	0.00176274	0.254967	-0.0910243
664	a	664	11146333	2406	5154	6131	107	1784	34	11160131	0.00123637	0.00449907	0.274806	-0.0887246	S
665	g	665	3189	810	11167703	3214	152	1462	29	11175068	0.00065906	0.00278884	0.236321	-0.0931856
666	c	666	4435	10307667	3518	847818	134	1812	179	11163572	0.0766695	0.00343991	22.2882	2.46294
667	a	667	11086520	3780	7903	6623	91	1725	557	11104917	0.00165665	0.00308522	0.536964	-0.0583366	N
668	a	668	11086284	19131	1868	3538	202	1540	37	11111023	0.00222653	0.00368424	0.604339	-0.050527
669	t	669	4154	15661	4143	11145643	126	1566	34	11169727	0.00215619	0.00217772	0.990115	-0.0058105
670	c	670	845248	10331837	2117	2286	140	1563	231	11181628	0.0759989	0.00269588	28.1908	3.14713	L
671	t	671	3571	4338	9607	11250646	128	1540	535	11268290	0.00156581	0.00546993	0.286258	-0.0873971
672	g	672	10639	963	11401357	2857	122	1628	83	11415938	0.00127725	0.00319048	0.400332	-0.0741743
673	g	673	81291	1735	11329926	2823	101	1427	84	11415876	0.00752899	0.00156629	4.80689	0.436607	E
674	a	674	11283788	4065	5385	7134	136	1637	61	11300508	0.00147958	0.00470888	0.31421	-0.084157
675	g	675	2026	1078	11191526	3326	105	1445	80	11198061	0.00058358	0.00197731	0.295138	-0.0863676
676	g	676	1540	8841	11179669	2955	135	1421	133	11193140	0.00120351	0.00203139	0.592456	-0.0519047	E
677	a	677	11171165	1020	4424	33309	157	1624	61	11210075	0.00347098	0.00308583	1.12481	0.00980353
678	g	678	2924	2192	11201765	7303	123	1406	436	11214307	0.00111839	0.00241824	0.46248	-0.0669703
679	c	679	3469	11162260	1402	2612	144	1469	55	11169887	0.00068282	0.00245699	0.277909	-0.0883649	L
680	t	680	4031	4931	3637	11376339	149	1510	145	11389087	0.00111932	0.0023683	0.472626	-0.0657946
681	g	681	3705	1200	11579470	2485	108	1349	136	11586968	0.00064711	0.0022001	0.294128	-0.086485
682	c	682	16904	11473068	1395	2602	142	1268	341	11494111	0.00183076	0.00334682	0.547014	-0.0571716	P
683	c	683	6600	11490899	918	1954	146	1286	111	11500517	0.00083631	0.00187699	0.44556	-0.0689317
684	t	684	9895	3981	3474	11437125	91	1606	199	11454566	0.00152262	0.00284946	0.534354	-0.058639
685	c	685	2263	11486152	570	1139	174	1149	24	11490298	0.00036083	0.00130734	0.276004	-0.0885859	L
686	t	686	6413	4130	1212	11523194	149	1262	55	11535098	0.00103198	0.00434916	0.237283	-0.0930739
687	c	687	2539	11680522	688	65712	109	1216	57	11749570	0.00587664	0.00187574	3.13297	0.242576
688	a	688	11521867	3779	5833	5378	116	1389	13	11536973	0.00130936	0.00300204	0.436156	-0.0700219	N
689	a	689	11512880	9757	1758	4560	132	1257	7	11529087	0.00140575	0.0038583	0.364344	-0.0783458
690	t	690	4684	2054	4117	11541351	124	1240	267	11552330	0.00095037	0.00261228	0.363808	-0.0784078
691	g	691	2432	1330	11551907	3254	146	1383	46	11559069	0.0006196	0.00144593	0.428512	-0.0709078	E
692	a	692	11339471	3745	3316	4763	153	1727	25	11351448	0.00105511	0.0042428	0.248682	-0.0917526
693	g	693	1312	1491	11320766	4074	108	1511	98	11327751	0.00061663	0.00209391	0.294488	-0.0864433
694	t	694	3409	2968	7244	11230222	168	5062	109	11244011	0.00122634	0.00224505	0.546241	-0.0572612	Y
695	a	695	11317541	12668	1818	3570	134	1461	33	11335731	0.00160466	0.00306434	0.523656	-0.0598793
696	t	696	3488	1280	2946	11325155	117	1355	15	11332986	0.00069099	0.00227956	0.303125	-0.0854418
697	c	697	3354	11336984	933	5308	131	1457	1415	11346710	0.00085716	0.00166588	0.51454	-0.0609356	R
698	g	698	84503	648	11601346	4544	138	1614	97	11691179	0.00768383	0.00230214	3.33769	0.266306
699	a	699	11597930	3511	2880	7147	122	1515	34	11611590	0.00117641	0.00454565	0.258799	-0.0905799
700	g	700	1203	1110	11592151	3055	156	1104	52	11597675	0.0004763	0.00118254	0.402777	-0.0738906	E
701	a	701	11349557	1953	2561	4932	174	1404	58	11359177	0.00084689	0.00223378	0.379128	-0.076632
702	g	702	1760	1328	11353006	3976	126	1167	75	11360196	0.00063291	0.002684	0.235808	-0.0932448
703	t	703	6881	2026	3517	11346715	129	1333	65	11359268	0.00110509	0.00296625	0.372555	-0.0773941	Y
704	a	704	11417562	4433	10543	3677	130	1315	44	11436345	0.0016424	0.00366863	0.447688	-0.0686852
705	c	705	4197	11306877	2148	2196	111	1311	1	11315529	0.00076461	0.00234054	0.326682	-0.0827112
706	a	706	11338056	3764	1954	5026	130	1328	50	11348930	0.00095815	0.00251876	0.380405	-0.076484	I
707	t	707	8141	2413	2439	11465085	135	1207	232	11478213	0.00114373	0.00227138	0.50354	-0.0622109
708	c	708	3764	11493314	633	1538	163	1303	99	11499412	0.00053029	0.00164602	0.322166	-0.083235
709	a	709	11513871	2791	1980	3571	134	1454	14	11522347	0.00073561	0.0026916	0.273299	-0.088899	K
710	a	710	11516861	5258	2651	4892	165	1294	5	11529827	0.00112456	0.00531803	0.211462	-0.0960669
711	a	711	11282224	6430	2686	4801	151	1216	25	11296292	0.00124536	0.00355873	0.349945	-0.0800147
712	g	712	1172	21786	11294550	2951	137	1150	18	11320596	0.00230076	0.00210998	1.09042	0.00581631	V
713	t	713	6513	2072	2003	11361314	125	1144	58	11372027	0.00094205	0.0019623	0.480074	-0.0649311
714	g	714	4395	1630	11409196	2958	100	1056	62	11418279	0.00079548	0.00250858	0.317104	-0.0838216
715	c	715	3084	11403423	1244	5841	122	1407	105	11413714	0.00090163	0.00224692	0.401273	-0.0740649	Q
716	a	716	11194962	4185	5724	4765	141	1345	42	11209777	0.00132161	0.00541055	0.244265	-0.0922645
717	g	717	2047	2695	11186959	4444	103	1252	18	11196248	0.00082965	0.00208639	0.397648	-0.0744852
718	a	718	11236981	2925	2179	5673	132	2004	1120	11247890	0.00096987	0.00197024	0.49226	-0.0635185	T
719	c	719	4054	11173561	1563	6731	131	2165	55	11186040	0.00111559	0.00222139	0.502203	-0.0623662
720	g	720	2566	1317	11081143	5467	148	2245	43	11090641	0.0008564	0.00410017	0.208869	-0.0963675
721	g	721	2805	1883	11237937	4020	134	1923	195	11246779	0.00078618	0.00239454	0.328322	-0.0825212	D
722	a	722	11215763	1606	3743	6364	143	2090	123	11227619	0.00105597	0.00251876	0.419243	-0.0719823
723	c	723	2719	11188444	1382	2997	120	2011	97	11195662	0.00064471	0.00226222	0.28499	-0.0875438
724	a	724	11157993	5325	3182	3522	136	2265	64	11170158	0.00108906	0.00280231	0.388629	-0.0755307	K
725	a	725	11138588	7221	7400	3415	181	1575	102	11156805	0.00163282	0.00412724	0.39562	-0.0747205
726	a	726	11152900	7414	5385	7396	131	1537	76	11173226	0.00181917	0.00418252	0.434946	-0.070162
727	g	727	1770	2822	11189922	3988	121	1616	63	11198623	0.00077697	0.00172925	0.449311	-0.0684969	G
728	g	728	3747	2495	11168246	4812	148	1468	55	11179448	0.00100202	0.00243028	0.412306	-0.0727864
729	c	729	2824	11249370	806	2665	132	1565	9	11255797	0.00057099	0.00258635	0.22077	-0.0949877
730	a	730	11142424	4854	2442	3468	172	1606	84	11153360	0.00098051	0.00343357	0.285566	-0.0874772	T
731	c	731	2820	11165925	2521	2462	122	1485	153	11173850	0.00070925	0.00279222	0.25401	-0.0911353
732	a	732	11008340	4141	6454	17294	126	1565	53	11036355	0.00253843	0.0053824	0.471617	-0.0659114
733	g	733	1136	1484	11015796	5090	137	1212	372	11023643	0.00071183	0.00158755	0.448383	-0.0686042	E
734	a	734	10980834	2679	2728	6222	142	1122	707	10992605	0.00107081	0.00346239	0.309269	-0.0847297
735	g	735	5663	1102	10884434	3044	127	1357	443	10894370	0.00091203	0.00269497	0.338419	-0.0813508
736	g	736	2614	1707	10866989	3017	116	1278	51	10874443	0.00068546	0.00217679	0.314895	-0.0840775	V
737	t	737	7859	2264	3698	10890417	121	1376	101	10904359	0.00127857	0.00251761	0.507852	-0.0617112
738	g	738	2048	1064	10867636	2664	130	2131	28	10873542	0.00054315	0.001817	0.298927	-0.0859283
739	g	739	5108	65620	10680499	5230	124	1460	136	10756581	0.00707307	0.00370569	1.9087	0.100667	A
740	c	740	4231	10722299	3166	87444	113	2212	148	10817253	0.00877801	0.00446009	1.96812	0.107555
741	c	741	2427	10782991	680	1985	108	1401	38	10788191	0.00048201	0.0022192	0.2172	-0.0954019
742	a	742	10624065	4641	25915	2986	139	1801	69	10657746	0.00316024	0.00412547	0.766032	-0.0317846	T
743	c	743	2475	10680942	1050	1408	126	1660	33	10686001	0.00047342	0.00127737	0.37062	-0.077618
744	c	744	2847	10654964	773	1541	89	1783	38	10660214	0.00049249	0.00237505	0.20736	-0.0965426
745	a	745	10626393	4286	1541	4100	115	2092	51	10636435	0.00094411	0.00217447	0.43418	-0.0702506	N
746	a	746	10624765	10527	1998	3295	129	1375	9	10640714	0.00149887	0.00264599	0.566469	-0.0549169
747	c	747	2794	10634699	3358	1466	125	1367	26	10642442	0.00072756	0.00207753	0.350205	-0.0799848
748	c	748	2986	10715965	1106	2184	160	1244	138	10722401	0.00060024	0.00337518	0.17784	-0.0999643	L
749	t	749	6468	4827	13026	10749311	136	1396	97	10773768	0.00227005	0.00362638	0.625982	-0.0480182
750	g	750	1909	1427	10769057	2792	113	2022	72	10775298	0.0005792	0.00287479	0.201475	-0.0972247
751	g	751	1322	1944	10798106	5956	172	1288	32	10807500	0.00086921	0.00157206	0.552911	-0.0564882	V
752	t	752	5792	2538	2103	10842621	110	1460	879	10853164	0.00097142	0.0022897	0.424257	-0.0714009
753	g	753	1245	657	10752983	2406	102	1245	65	10757393	0.00040995	0.00131789	0.311066	-0.0845214
754	a	754	10819871	1813	2107	5279	147	1368	55	10829217	0.00086304	0.00250393	0.344674	-0.080626	I
755	t	755	2466	1933	17662	10809628	130	1723	144	10831819	0.00204869	0.00315189	0.649987	-0.0452358
756	t	756	5694	2113	2247	10847276	129	1580	156	10857459	0.00093788	0.00386067	0.242932	-0.0924191
757	c	757	5009	10957318	1785	1454	125	1309	88	10965691	0.00076356	0.00166028	0.459898	-0.0672695	L
758	t	758	5122	4029	1372	11030044	164	1074	29	11040731	0.00096796	0.00312219	0.310026	-0.0846419
759	c	759	2593	11080858	787	1521	154	1478	48	11085913	0.00045598	0.00241484	0.188824	-0.0986908
760	t	760	4271	5797	3093	11082986	205	1042	90	11096352	0.00120454	0.00352572	0.341643	-0.0809771	C
761	g	761	3605	1586	11223822	3066	128	1096	90	11232207	0.00074651	0.001297	0.575568	-0.0538616
762	c	762	2701	11224721	891	11118	102	958	52	11239533	0.00131785	0.00367451	0.358647	-0.0790062
763	a	763	11203607	1517	4188	5081	147	998	301	11214540	0.0009749	0.00334768	0.291217	-0.0868224	T
764	c	764	2499	11251634	1542	2007	124	1031	44	11257806	0.00054824	0.00198999	0.275499	-0.0886441
765	c	765	2934	11204414	735	13351	133	958	54	11221567	0.00152857	0.00548289	0.278789	-0.0882627
766	g	766	5311	1162	11287419	3625	153	999	129	11297670	0.00090736	0.00206916	0.438516	-0.0697485	G
767	g	767	4469	1710	11291463	3334	144	881	13	11301120	0.00085452	0.0020534	0.416148	-0.0723411
768	c	768	29479	11188673	768	1816	188	2085	107	11220924	0.00287418	0.00195528	1.46996	0.0498104
769	a	769	11226644	5446	1744	4196	139	2188	39	11238169	0.00102552	0.00317869	0.322623	-0.0831817	I
770	t	770	10927	9448	2954	11119739	121	1978	20	11143189	0.00210442	0.00404064	0.520813	-0.0602087
771	c	771	3657	11156618	942	1934	137	1032	826	11163288	0.00059749	0.00157432	0.379524	-0.0765859
772	a	772	11150315	3813	3427	5534	108	1364	66	11163197	0.00115397	0.0041548	0.277743	-0.088384	K
773	a	773	11049418	6553	2384	3779	141	1035	9	11062275	0.00116224	0.00490606	0.236899	-0.0931185
774	g	774	1886	2870	10927218	18675	124	1073	334	10950773	0.00215099	0.00325616	0.660591	-0.0440067
775	a	775	10926194	5875	2301	3522	150	954	50	10938042	0.00108319	0.00300196	0.360827	-0.0787533	I
776	t	776	7802	1948	1492	10985781	159	839	45	10997182	0.00103672	0.00359794	0.288143	-0.0871786
777	c	777	4317	10936773	607	1201	103	954	1324	10943001	0.00056913	0.00246806	0.230598	-0.0938487
778	a	778	10897941	2562	3899	3549	148	1274	34	10908099	0.00093123	0.00435939	0.213615	-0.0958172	N
779	a	779	10880539	16326	4520	3306	141	911	46	10904832	0.00222773	0.00449639	0.495449	-0.063149
780	c	780	2739	10948696	1091	1929	112	874	38	10954567	0.00053594	0.0019653	0.272702	-0.0889683
781	a	781	10841681	9189	13267	3456	112	1208	50	10867705	0.00239462	0.00395711	0.605144	-0.0504338	S
782	g	782	2531	1597	10573997	3352	139	1160	118	10581616	0.00072002	0.00230769	0.312008	-0.0844121
783	c	783	3540	10527489	2128	25629	143	1054	18	10558929	0.00297757	0.00353687	0.841866	-0.0229942
784	t	784	7241	5749	1878	10606162	148	1084	409	10621178	0.00141378	0.00399776	0.353643	-0.0795862	S
785	c	785	2667	10666286	1067	1422	125	1098	21	10671567	0.00049487	0.00159912	0.309464	-0.0847074
786	c	786	3890	10650197	807	3663	120	1089	92	10658677	0.0007956	0.0033434	0.237962	-0.0929954
787	g	787	5263	3461	10678883	4805	143	1309	69	10692555	0.00127865	0.00234311	0.545706	-0.0573235	A
788	c	788	2991	10740440	691	1762	105	1120	29	10745989	0.00051638	0.00158696	0.32539	-0.0828612
789	c	789	4192	10632549	3513	2108	115	1051	40	10642477	0.00093287	0.00408178	0.228545	-0.0940869
790	t	790	5782	2882	2965	10752711	121	1108	73	10764461	0.00109155	0.00240096	0.45463	-0.0678801	Y
791	a	791	10831558	2553	1549	2661	128	929	3	10838449	0.00063579	0.00197646	0.321682	-0.0832908
792	c	792	2945	10878730	1257	2377	135	989	14	10885444	0.00061679	0.00237613	0.259577	-0.0904899
793	c	793	3272	10885320	497	3282	122	914	96	10892493	0.00065853	0.00504505	0.13053	-0.105448	R
794	g	794	14009	1880	10984394	3640	131	1038	9	11004054	0.00178661	0.00400745	0.445822	-0.0689012
795	c	795	3132	10936369	713	12598	120	923	39	10952932	0.0015122	0.00218346	0.692572	-0.0402997
796	a	796	10774772	3870	114228	5028	148	1058	22	10898046	0.0113116	0.00401956	2.81413	0.205619	K
797	a	797	10731800	15414	19699	3483	125	983	54	10770521	0.00359509	0.00512135	0.701981	-0.0392089
798	a	798	10617583	11161	3163	4328	134	1020	2	10636369	0.0017662	0.0042564	0.414952	-0.0724795
799	g	799	722	1625	10556088	3454	128	1015	39	10562017	0.00056135	0.00139647	0.401977	-0.0739835	A
800	c	800	3869	10562537	991	1647	143	1014	19	10569187	0.00062919	0.00256772	0.245038	-0.0921751
801	g	801	1592	1026	10507821	3820	128	921	124	10514387	0.00062448	0.00279842	0.223154	-0.0947117
802	t	802	12257	1652	16315	10466122	145	1288	73	10496491	0.00289325	0.00414205	0.698507	-0.0396116	F
803	t	803	3606	2693	11028	10511147	160	922	412	10528634	0.0016609	0.00345232	0.481097	-0.0648125
804	t	804	4250	1952	4326	10620962	87	1071	234	10631577	0.00099844	0.00349321	0.285823	-0.0874474
805	g	805	1098	35148	10655719	2483	121	1242	56	10694569	0.00363268	0.0055084	0.65948	-0.0441353	E
806	a	806	10565276	13437	4241	12901	143	1317	132	10595998	0.0028994	0.00406527	0.713213	-0.0379071
807	g	807	1049	1066	10569343	2481	98	1344	173	10574037	0.00044392	0.00134495	0.330064	-0.0823196
808	a	808	10496183	1978	3865	4772	148	1659	114	10506946	0.00102437	0.0034451	0.297341	-0.0861123	S
809	g	809	281365	1645	10215944	4787	124	1623	25	10503865	0.027411	0.00367382	7.46117	0.744275
810	c	810	3336	10470177	863	4988	116	1577	66	10479480	0.00088773	0.00345352	0.257051	-0.0907824
811	a	811	10421127	2236	3009	4735	92	1596	1390	10431199	0.00096556	0.00462092	0.208954	-0.0963575	R
812	g	812	1574	1930	10372911	3422	144	1681	17	10379981	0.00068112	0.00232189	0.293347	-0.0865754
813	a	813	10320117	2154	3231	4530	116	1758	31	10330148	0.00097104	0.00271053	0.358247	-0.0790524
814	c	814	2162	10343601	1056	1305	139	1692	33	10348263	0.00045051	0.0027149	0.16594	-0.101344	L
815	t	815	4452	2286	6570	10313294	130	1669	135	10326732	0.00130128	0.00320707	0.405753	-0.0735458
816	a	816	10488107	5468	2722	2632	112	1665	30	10499041	0.00104143	0.00323085	0.32234	-0.0832147
817	g	817	2451	1602	10564177	8330	149	1578	53	10576709	0.00118487	0.0034736	0.341107	-0.0810393	A
818	c	818	3236	10557641	725	2947	126	1689	31	10564675	0.0006658	0.00258495	0.257568	-0.0907225
819	c	819	2765	10578302	964	1543	95	1480	209	10583669	0.0005071	0.00232109	0.218475	-0.0952539
820	a	820	10484728	5545	2544	3255	125	2628	85	10496197	0.00109268	0.00462131	0.236444	-0.0931712	S
821	g	821	2316	3435	10498660	2206	73	2694	18	10506690	0.00076427	0.00271908	0.281077	-0.0879974
822	c	822	2941	10429268	782	3774	129	2784	1954	10436894	0.00073068	0.00340297	0.214718	-0.0956896
823	a	823	10299164	2065	4343	5710	109	2878	125	10311391	0.00118578	0.00456817	0.259574	-0.0904901	S
824	g	824	995	1218	10356693	1493	112	2881	94	10360511	0.00036851	0.00235739	0.156321	-0.102458
825	t	825	29691	9538	2151	10335493	111	2955	164	10376984	0.00399837	0.00668937	0.59772	-0.0512943
826	g	826	1588	798	10493019	2653	145	2931	24	10498203	0.0004938	0.00137203	0.359905	-0.0788604	G
827	g	827	1491	1915	10499127	2767	148	2679	277	10505448	0.00060169	0.00257758	0.233432	-0.0935204
828	t	828	4545	40239	2186	10378531	103	1627	60	10425604	0.00451513	0.00331412	1.36239	0.0373421
829	g	829	2524	589	10428962	2596	113	1513	72	10434784	0.00055794	0.00223323	0.249835	-0.0916189	A
830	c	830	3744	10423889	3350	4641	111	1531	132	10435735	0.00113514	0.00245751	0.461906	-0.067037
831	t	831	4988	2720	2359	10446853	101	1412	57	10457021	0.00097236	0.00305906	0.317863	-0.0837336
832	c	832	2219	10417573	1333	1606	106	1362	109	10422837	0.00050504	0.0021899	0.230623	-0.0938457	L
833	t	833	2891	4152	3877	10415942	136	2561	564	10426998	0.00106032	0.00236215	0.448879	-0.0685468
834	g	834	1195	10201	10465332	1684	122	2764	24	10478534	0.00125991	0.00252063	0.499839	-0.0626401
835	a	835	10334820	1258	3540	4719	104	2705	92	10344441	0.00093006	0.00302378	0.307582	-0.084925	R
836	g	836	6767	601	10393895	2032	121	3169	8	10403416	0.00091518	0.00261997	0.34931	-0.0800884
837	a	837	10304663	1957	2793	4496	119	3076	69	10314028	0.00090799	0.00326503	0.278095	-0.0883433
838	g	838	975	1278	10198819	2230	114	1694	113	10203416	0.00045054	0.00117362	0.383889	-0.0760807	V
839	t	839	4455	2034	1476	10176388	118	1723	81	10184471	0.00079366	0.00171448	0.462915	-0.06692
840	g	840	1234	1897	10205866	3643	90	1624	32	10212730	0.0006721	0.00233699	0.287592	-0.0872423
841	a	841	10165129	4717	2903	3967	94	1326	64	10176810	0.00114781	0.00280506	0.409192	-0.0731474	N
842	a	842	10159569	14116	2871	2932	137	1276	21	10179625	0.00197021	0.00390397	0.504668	-0.0620802
843	c	843	2967	10130772	844	6075	142	1354	1485	10140800	0.00098888	0.00299175	0.330536	-0.0822648
844	g	844	3136	975	10257976	3373	98	1034	214	10265558	0.00073859	0.00278174	0.265514	-0.0898017	E
845	a	845	10197502	3070	2113	3869	133	1149	33	10206687	0.0008999	0.00327343	0.274911	-0.0887123
846	g	846	2674	2405	10155509	2766	120	1130	35	10163474	0.00078369	0.00332686	0.235565	-0.0932731
847	c	847	2576	10121051	584	6716	123	1214	57	10131050	0.00098697	0.00293807	0.335925	-0.0816401	H
848	a	848	10121004	2710	1680	4454	102	1395	209	10129950	0.00088312	0.00214261	0.412171	-0.0728018
849	c	849	2739	10022749	1038	1612	130	4962	49	10028268	0.00055034	0.00185599	0.296522	-0.0862071
850	c	850	2084	10129535	518	3145	120	1045	34	10135402	0.00057886	0.00143183	0.404281	-0.0737163	L
851	t	851	20818	5371	1361	10180495	108	1424	91	10208153	0.0027094	0.00424007	0.638998	-0.0465094
852	c	852	2256	10288092	1158	1169	142	1230	55	10292817	0.00045906	0.00220803	0.207904	-0.0964794
853	c	853	3332	10252220	1195	3439	145	931	158	10260331	0.00079052	0.00261489	0.302315	-0.0855358	Q
854	a	854	10185177	6172	5873	9330	98	1229	101	10206650	0.00210382	0.00467625	0.449895	-0.0684291
855	g	855	1798	4793	10201723	2023	140	972	11	10210477	0.00085735	0.002962	0.28945	-0.0870269
856	g	856	2666	5115	10129841	1939	123	899	70	10139684	0.00097074	0.00192489	0.504309	-0.0621219	V
857	t	857	5578	18141	5286	10176357	113	920	55	10205475	0.00285317	0.00685446	0.41625	-0.072329
858	g	858	2574	572	10058893	2347	89	986	15	10064475	0.00055462	0.00252923	0.219284	-0.0951601
859	g	859	1132	730	10076929	2122	107	821	77	10081020	0.00040581	0.00127968	0.317118	-0.0838198	E
860	a	860	10026044	3922	6947	7744	120	1039	483	10044777	0.00186495	0.00437871	0.425913	-0.0712091
861	g	861	4485	685	9993701	3113	126	1302	117	10002110	0.00084072	0.00150152	0.559913	-0.0556764
862	g	862	1708	1043	10021487	2905	90	844	143	10027233	0.00057304	0.00181617	0.315521	-0.0840051	G
863	g	863	3230	7671	10172528	3211	117	839	54	10186757	0.00139681	0.00288604	0.483989	-0.0644771
864	c	864	2760	10119578	2745	4009	79	2604	26	10129171	0.00094707	0.00295089	0.320944	-0.0833765
865	c	865	3285	10164905	1111	1570	132	886	57	10171003	0.00059955	0.001848	0.324432	-0.0829722	H
866	a	866	10046535	4111	10118	16772	103	997	85	10077639	0.00308644	0.0045759	0.674498	-0.0423946
867	c	867	1737	10077229	1342	1578	87	898	26	10081973	0.00047054	0.00226798	0.207471	-0.0965294
868	a	868	9945568	3793	8152	3680	125	1093	32	9961318	0.00158112	0.00485258	0.325831	-0.0828101	S
869	g	869	6302	9293	9807444	2833	132	1094	1829	9826004	0.00188887	0.00392014	0.481837	-0.0647268
870	c	870	2756	9759785	828	21465	148	1033	39	9784982	0.00257507	0.00270298	0.952679	-0.0101496
871	a	871	9743904	2030	1525	2719	104	1521	154	9750282	0.00065413	0.00307405	0.212791	-0.0959127	N
872	a	872	9599656	9161	1393	2756	146	1066	544	9613112	0.00139975	0.00325971	0.42941	-0.0708036
873	c	873	2286	9585490	936	2076	111	1057	26	9590899	0.00056397	0.00268161	0.210311	-0.0962003
874	g	874	4694	2021	9844160	7194	93	979	31	9858162	0.00142035	0.00349214	0.406727	-0.0734331	V
875	t	875	5808	1326	2010	9886071	102	983	17	9895317	0.00093438	0.00181201	0.515658	-0.0608063
876	c	876	6500	9852291	518	970	102	1041	191	9860381	0.00082046	0.00189776	0.432332	-0.0704653
877	t	877	4036	3816	3306	9944623	98	1065	45	9955879	0.00113059	0.00204626	0.552516	-0.0565341	Y
878	a	878	9997233	1132	1645	3039	101	1129	6	10003150	0.00059151	0.00168108	0.351862	-0.0797923
879	c	879	2760	9973430	3750	3670	123	1254	47	9983733	0.00103198	0.00342262	0.301517	-0.0856283
880	g	880	3057	1088	9927048	3454	119	1145	37	9934766	0.00077687	0.00185383	0.419062	-0.0720033	A
881	c	881	3100	10059860	787	1089	105	1486	14	10064941	0.00050482	0.00142655	0.353875	-0.0795591
882	c	882	2971	10032544	1151	1135	155	1459	7	10037956	0.00053915	0.00279826	0.192673	-0.0982447
883	a	883	10072571	5874	2204	6273	155	1531	287	10087077	0.00143808	0.00315244	0.456179	-0.0677008	I
884	t	884	4245	2193	6399	10070490	116	1241	26	10083443	0.00128458	0.00251621	0.510521	-0.0614018
885	t	885	4383	1895	4853	10152595	113	917	126	10163839	0.00110627	0.00417793	0.264789	-0.0898855
886	g	886	2001	584	10304679	2556	123	817	27	10309943	0.00051058	0.00109761	0.465176	-0.0666585	G
887	g	887	1232	1189	10306653	2360	93	925	47	10311527	0.00047267	0.00107793	0.438499	-0.0697497
888	t	888	5391	1914	2118	10181847	88	1233	36	10191358	0.00093324	0.00413876	0.225488	-0.0944411
889	g	889	1123	569	10126672	1655	115	1157	121	10130134	0.00034175	0.000925053	0.369438	-0.0777549	D
890	a	890	10024430	1922	3787	4865	101	1245	18	10035105	0.00106377	0.00230667	0.461171	-0.0671224
891	c	891	1633	9992755	1918	3728	124	1272	36	10000158	0.00074029	0.00269109	0.275089	-0.0886917
892	t	892	2943	3514	3518	9946199	78	1365	67	9956252	0.00100972	0.00220972	0.456945	-0.0676122	C
893	g	893	1823	1595	10036164	2052	95	1250	138	10041729	0.00055419	0.0011056	0.501256	-0.062476
894	t	894	3345	1797	2387	10078600	116	1391	352	10086245	0.00075796	0.00305547	0.248067	-0.0918238
895	g	895	2762	903	10181144	1863	113	1379	49	10186785	0.00055376	0.00200882	0.275665	-0.0886251	A
896	c	896	2346	9389035	790191	6454	151	1638	58	10188177	0.0784382	0.00339392	23.1114	2.55835
897	c	897	3647	10093971	707	17005	83	1411	218	10115413	0.00211974	0.00448502	0.472627	-0.0657944
898	g	898	3013	876	10156366	2595	140	1442	13	10162990	0.00065178	0.0029678	0.219617	-0.0951217	D
899	a	899	10162757	2474	1932	3845	171	1383	152	10171179	0.00082803	0.00296434	0.27933	-0.0882002
900	c	900	2109	10086181	1153	3129	134	1348	37	10092706	0.00064651	0.00290995	0.222173	-0.0948256
901	g	901	5810	982	10066630	4352	95	1225	86	10077869	0.00111522	0.00356161	0.313123	-0.0842832	V
902	t	902	6152	1776	3564	10321955	132	1285	856	10333579	0.00112488	0.00365866	0.307457	-0.0849399
903	g	903	1031	696	10300779	2939	104	1591	35	10305549	0.00046286	0.00196281	0.235815	-0.0932442
904	a	904	10187284	2178	7467	7607	83	1672	27	10204619	0.00169874	0.00483067	0.351658	-0.0798163	R
905	g	905	4020	872	10034016	3403	138	1536	37	10042449	0.00083974	0.00219689	0.382241	-0.0762715
906	g	906	1621	1237	10015276	1938	111	1433	70	10020183	0.00048971	0.0010141	0.482902	-0.064603
907	a	907	9937293	5908	9473	3157	165	1650	44	9955996	0.00187857	0.00373399	0.5031	-0.0622621	T
908	c	908	2807	9849345	1790	3774	125	1813	80	9857841	0.00086185	0.00294795	0.292356	-0.0866901
909	g	909	5290	1233	9911297	7595	101	1823	626	9925516	0.00143257	0.00442413	0.323809	-0.0830444
910	c	910	2281	10300292	1718	1474	95	3730	63	10305860	0.00054028	0.0016349	0.330467	-0.0822729	P
911	c	911	2656	10255647	36708	1249	161	1454	363	10296421	0.00396002	0.00228134	1.73583	0.0806282
912	c	912	2720	10242690	668	1220	108	1443	102	10247406	0.00046021	0.00188947	0.243566	-0.0923454
913	a	913	10284945	3037	1799	3783	120	1687	25	10293684	0.00084897	0.0022489	0.377505	-0.0768204	K
914	a	914	10210494	5720	2443	3005	89	1501	8	10221751	0.00110128	0.00411278	0.26777	-0.0895401
915	g	915	1058	1380	10164398	3355	181	1468	38	10170372	0.00058739	0.00224324	0.261849	-0.0902263
916	a	916	10094392	5289	76998	6403	131	1793	95	10183213	0.0087223	0.00263675	3.30798	0.262863	M
917	t	917	3040	1565	5744	10178623	105	1555	2674	10189077	0.001026	0.00301939	0.339803	-0.0811903
918	g	918	6800	1904	10135688	3020	127	1767	60	10147539	0.00116787	0.00187787	0.621911	-0.0484901
919	g	919	2304	1721	10183636	2882	110	1758	43	10190653	0.00068857	0.0015606	0.441222	-0.0694344	A
920	c	920	3505	10252140	6870	3516	115	1978	90	10266146	0.00136429	0.00241864	0.564073	-0.0551944
921	c	921	4225	10170878	3523	2345	97	1876	36	10181068	0.00100088	0.00411614	0.24316	-0.0923928
922	t	922	4536	9878	11294	10107643	121	4574	167	10133472	0.00254888	0.00453539	0.561998	-0.0554349	Y
923	a	923	10179740	4468	1894	2811	155	1817	65	10189068	0.00091549	0.0021096	0.433965	-0.0702757
924	t	924	4958	1511	2441	10098251	99	1938	27	10107260	0.00089134	0.00227405	0.391961	-0.0751446
925	c	925	2412	10131952	1175	1205	133	1923	240	10136877	0.00048585	0.00139112	0.349252	-0.0800952	L
926	t	926	73679	1777	8394	10079426	90	2201	92	10163366	0.00825907	0.0042264	1.95416	0.105937
927	t	927	4473	1998	2863	10285542	126	1751	7827	10295002	0.00091889	0.00481253	0.190937	-0.098446
928	g	928	4194	760	10365771	2899	105	1780	49	10373729	0.00076713	0.00169669	0.452133	-0.0681698	A
929	c	929	2746	10294114	9665	3819	130	4320	138	10310474	0.00158674	0.00277893	0.570991	-0.0543927
930	c	930	3438	10165532	18940	5300	102	4257	135	10193312	0.00272532	0.00490737	0.555353	-0.0562053
931	g	931	3401	269820	9976632	2676	122	1872	129	10252651	0.0269217	0.00281205	9.57369	0.989146	G
932	g	932	3636	2033	10297504	10387	112	1620	100	10313672	0.00156763	0.00281748	0.556394	-0.0560846
933	c	933	2377	10144049	1269	3286	104	2045	101	10151085	0.00069313	0.0029602	0.234149	-0.0934372
934	c	934	3259	10183757	3175	1695	109	2006	59	10191995	0.00080828	0.00204446	0.395352	-0.0747514	L
935	t	935	6169	6827	31427	10192932	132	1972	74	10237487	0.00435214	0.00429829	1.01253	-0.0032121
936	c	936	2280	10353267	787	2869	93	2271	260	10359296	0.00058199	0.00201977	0.288146	-0.0871782
937	c	937	2888	10349675	558	2199	151	1483	44	10355471	0.0005597	0.00200092	0.279721	-0.0881545	H
938	a	938	10276064	2333	1999	27230	135	1336	128	10307761	0.00307506	0.00272682	1.12771	0.0101392
939	c	939	2379	10314266	1397	3912	82	1327	3953	10322036	0.00075276	0.00385623	0.195206	-0.0979513
940	g	940	5502	1870	10326465	2927	143	8220	71	10336907	0.00101017	0.00218541	0.462233	-0.0669993	A
941	c	941	2811	10227963	2180	1759	116	8141	48	10234829	0.00067085	0.00128629	0.521538	-0.0601251
942	c	942	3122	10192354	756	1448	110	8150	50	10197790	0.00053306	0.00316315	0.168522	-0.101044
943	a	943	10292763	4872	3516	2997	96	8234	67	10304244	0.0011142	0.00422093	0.26397	-0.0899805	N
944	a	944	9457008	5555	2901	797457	123	8058	50	10263044	0.0785377	0.00365505	21.4874	2.37011
945	c	945	2236	10189889	2038	2015	122	8070	38	10196300	0.00062876	0.00276101	0.227729	-0.0941815
946	a	946	10179769	5575	2477	2860	140	7859	135	10190821	0.00108451	0.00338635	0.320259	-0.083456	I
947	t	947	5950	1285	2460	10136244	108	7873	76	10146047	0.00096619	0.00249768	0.386835	-0.0757388
948	c	948	2857	10180283	908	10482	107	7920	259	10194637	0.001408	0.00321512	0.43793	-0.0698163
949	g	949	3587	1565	10370385	3582	111	7687	20	10379230	0.00085218	0.00257095	0.331465	-0.0821568	A
950	c	950	2186	10413671	2752	2359	83	7687	358	10421051	0.00070818	0.00201313	0.351781	-0.0798019
951	c	951	2662	10447327	1167	3426	102	8011	58	10454684	0.0007037	0.00399211	0.176273	-0.100146
952	g	952	4935	1100	10480639	2108	110	8013	119	10488892	0.00078683	0.00157366	0.500001	-0.062621	V
953	t	953	5028	2746	3795	10490322	131	7911	427	10502022	0.00111407	0.00309735	0.359685	-0.0788858
954	g	954	1484	1175	10552897	3562	140	8068	71	10559258	0.00060241	0.00249331	0.24161	-0.0925723
955	g	955	5235	1341	10522171	3853	95	993	45	10532695	0.00099917	0.00380705	0.262453	-0.0901563	A
956	c	956	3122	10487855	2742	2394	122	1257	1193	10496235	0.00079838	0.00313845	0.254387	-0.0910912
957	c	957	4007	10476379	893	1699	122	1113	160	10483100	0.00064113	0.0027115	0.236449	-0.0931707
958	a	958	10442467	8160	11004	3085	110	2408	51	10464826	0.00213659	0.00348518	0.613051	-0.0495173	N
959	a	959	10468155	3781	2279	3447	99	1087	4	10477761	0.0009168	0.00223115	0.410909	-0.0729483
960	c	960	3176	10403598	2598	20461	71	1145	13	10429904	0.00252217	0.00245873	1.0258	-0.0016733
961	a	961	10589269	9434	1480	5094	122	1101	27	10605399	0.00152092	0.00304075	0.500179	-0.0626005	I
962	t	962	9794	2246	4108	10559934	127	1111	20	10576209	0.00153883	0.0023251	0.661834	-0.0438625
963	c	963	2789	10495751	725	1518	139	1142	50	10500922	0.00049243	0.00193097	0.255017	-0.0910182
964	g	964	6630	3470	10528196	4105	97	1152	15	10542498	0.0013566	0.00425219	0.319035	-0.0835976	V
965	t	965	6268	3277	3103	10592920	123	1110	17	10605691	0.00120416	0.0037521	0.32093	-0.0833779
966	c	966	2466	10610797	844	1168	105	793	7	10615380	0.00043173	0.00255645	0.168879	-0.101003
967	a	967	10368356	3706	76024	4605	84	1059	20	10452775	0.00807623	0.00344149	2.34673	0.15144	N
968	a	968	10408549	7400	1719	5224	116	784	27	10423008	0.00138722	0.00310039	0.447434	-0.0687145
969	c	969	2485	10458126	1871	1079	103	853	60	10463664	0.00052926	0.00244247	0.216691	-0.0954608
970	t	970	6328	1999	3607	10439013	144	881	20	10451091	0.00115567	0.00320444	0.360646	-0.0787744	S
971	c	971	3896	10533677	938	897	146	926	19	10539554	0.00055761	0.00189425	0.29437	-0.0864565
972	t	972	5649	4491	6939	10533507	117	983	26	10550703	0.00162984	0.00557771	0.292206	-0.0867075
973	g	973	1677	1695	10662938	2353	150	1047	39	10668813	0.00055067	0.0020903	0.263441	-0.0900418	V
974	t	974	6288	952854	2448	9693458	108	984	28	10655156	0.0902566	0.00490104	18.4158	2.01407
975	g	975	1105	775	10723982	2316	138	963	14	10728316	0.00040398	0.00107397	0.376156	-0.0769769
976	a	976	10648410	1901	2856	4943	103	1272	124	10658213	0.00091976	0.00309259	0.297408	-0.0861046	K
977	a	977	10506517	6132	2556	2228	128	1126	12	10517561	0.00105005	0.00321088	0.327028	-0.0826711
978	g	978	2294	1024	10525960	2403	90	1109	30	10531771	0.00055176	0.00214115	0.257693	-0.0907082
979	c	979	2449	10482925	719	2613	165	1181	15	10488871	0.00056689	0.00126685	0.447481	-0.0687093	Q
980	a	980	10186695	3132	2940	284898	135	1197	49	10477800	0.027783	0.0038514	7.21375	0.715596
981	g	981	2033	1017	10495225	1726	141	1176	143	10500142	0.00046828	0.00219423	0.213414	-0.0958407
982	c	982	3377	10436346	634	5818	96	1195	161	10446271	0.0009501	0.00255764	0.371475	-0.0775192	R
983	g	983	3150	1023	10427814	3941	149	1126	139	10436077	0.00079177	0.00276809	0.286035	-0.0874228
984	g	984	4242	1554	10433421	2234	96	996	29	10441547	0.00077824	0.00212309	0.36656	-0.078089
985	c	985	2405	10350427	1042	2323	102	984	318	10356299	0.000567	0.00225489	0.251454	-0.0914314	P
986	c	986	2826	10335283	877	1698	131	948	65	10340815	0.00053497	0.0018868	0.283534	-0.087713
987	t	987	5509	3383	2208	10155870	116	1421	77	10167086	0.00110317	0.00339909	0.324549	-0.0829587
988	c	988	2654	10255729	778	1234	117	1111	35	10260512	0.00046616	0.00108473	0.429746	-0.0707652	L
989	t	989	5349	10328	2102	10268457	148	1216	87	10286384	0.00174279	0.00320652	0.543514	-0.0575774
990	c	990	2390	10527266	930	1397	113	1423	22	10532096	0.0004586	0.00241127	0.19019	-0.0985327
991	c	991	51337	10512575	1304	2478	112	1056	46	10567806	0.00522634	0.00266755	1.95923	0.106524	Q
992	a	992	10455906	5575	63035	5424	114	1083	110	10530054	0.00704156	0.00636517	1.10626	0.00765307
993	g	993	2879	1842	10596205	2992	93	700	36	10604011	0.00073614	0.00281551	0.261459	-0.0902717
994	g	994	2210	1726	10714900	3581	139	645	55	10722556	0.00071401	0.00308	0.231821	-0.093707	A
995	c	995	3198	10660178	888	2131	143	722	23	10666538	0.00059626	0.00324894	0.183524	-0.0993054
996	c	996	4032	10624317	822	2868	84	659	104	10632123	0.00073419	0.00293366	0.250264	-0.0915692
997	t	997	5570	6400	2687	10660040	145	802	44	10674842	0.00138662	0.00355285	0.390284	-0.0753388	Y
998	a	998	10721435	2439	3853	3298	117	671	20	10731142	0.00090456	0.00296471	0.305109	-0.0852118
999	c	999	2573	10694460	1807	2077	117	877	20	10701034	0.00061433	0.00317311	0.193605	-0.0981367
1000	a	1000	10541173	8774	2322	4670	109	994	33	10557048	0.00150373	0.00310295	0.484613	-0.0644047	K
1001	a	1001	10483441	17050	2527	7356	92	866	8	10510466	0.00257125	0.00490852	0.523834	-0.0598588
1002	g	1002	1913	2571	10466169	9048	101	862	43	10479802	0.00130088	0.0030629	0.424722	-0.071347
1003	c	1003	2616	10427951	1796	2115	151	1049	10	10434629	0.00063998	0.00226055	0.283108	-0.087762	P
1004	c	1004	3553	10456341	1993	1967	131	977	290	10463985	0.00073051	0.00302688	0.241341	-0.0926038
1005	g	1005	2819	1132	10443104	2673	107	1347	22	10449835	0.00064413	0.00346123	0.186099	-0.0990071
1006	g	1006	1430	864	10394114	3020	128	953	52	10399556	0.00052329	0.0025449	0.205623	-0.0967437	G
1007	g	1007	7100	1230	10394978	2349	86	984	156	10405743	0.00103452	0.00139475	0.741725	-0.0346017
1008	t	1008	4480	267957	3677	9974356	104	1130	22	10250574	0.0269466	0.00400827	6.72275	0.658682
1009	g	1009	17080	864	10281060	2738	92	981	49	10301834	0.00201653	0.00289531	0.696481	-0.0398463	A
1010	c	1010	2254	10290948	1014	4493	103	711	23	10298812	0.00076358	0.0020528	0.37197	-0.0774616
1011	a	1011	10299664	2682	2705	6022	136	694	27	10311209	0.00111966	0.00439007	0.255044	-0.0910153
1012	c	1012	1755	10316753	1192	1347	108	653	111	10321155	0.0004265	0.00261077	0.163362	-0.101642	L
1013	t	1013	5591	8637	5216	10338683	100	832	180	10358227	0.00188681	0.00457179	0.412707	-0.0727398
1014	g	1014	5134	1013	10401691	4806	142	742	49	10412786	0.00106552	0.0018822	0.566102	-0.0549594
1015	a	1015	10400149	2580	1904	9344	103	739	239	10414080	0.00133771	0.00276571	0.483678	-0.0645134	T
1016	c	1016	11235	10112709	179537	3555	137	900	23	10307173	0.0188669	0.00218198	8.64666	0.88169
1017	g	1017	21909	988	10258865	2715	72	734	64	10284549	0.00249734	0.00274153	0.910929	-0.014989
1018	t	1018	4079	2881	23375	10263940	101	1040	704	10294376	0.00295657	0.00539425	0.548097	-0.0570463	F
1019	t	1019	4732	1223695	1598	9097223	154	747	293	10327402	0.119118	0.00377723	31.5358	3.53486
1020	c	1020	2941	10252553	1569	2220	147	914	31	10259430	0.00067031	0.00181754	0.368801	-0.0778291
1021	c	1021	3794	10273048	1091	3851	72	733	77	10281856	0.00085665	0.00198479	0.431607	-0.0705488	L
1022	t	1022	4686	4086	1781	10356373	157	1104	97	10367083	0.00103308	0.00197256	0.523724	-0.0598715
1023	c	1023	2243	10457240	1221	1947	108	1100	37	10462759	0.00052749	0.00207006	0.254818	-0.0910413
1024	c	1024	3625	10457576	1190	3190	113	964	64	10465694	0.00077568	0.00433735	0.178837	-0.0998487	L
1025	t	1025	9449	3887	8263	10085627	88	2181	20	10107314	0.00214567	0.00374362	0.573154	-0.0541417
1026	g	1026	1442	2568	10084823	1881	112	1834	31	10090826	0.0005949	0.00215134	0.276525	-0.0885254
1027	t	1027	3596	3467	2989	10089277	112	1727	130	10099441	0.00100639	0.00382729	0.262951	-0.0900986	S
1028	c	1028	2835	10152368	1484	1306	105	761	35	10158098	0.00056408	0.00128055	0.440499	-0.0695181
1029	c	1029	3241	10136856	2796	2542	87	528	33	10145522	0.00085417	0.00242756	0.351864	-0.0797924
1030	a	1030	10122894	8367	2565	7165	130	606	94	10141121	0.00179734	0.00384024	0.468028	-0.0663274	M
1031	t	1031	3492	1875	36286	10167464	95	624	1227	10209212	0.00408925	0.00565206	0.723498	-0.0367149
1032	g	1032	1103	1295	10180307	2922	112	3105	126	10185739	0.00053329	0.00129828	0.410767	-0.0729643
1033	g	1033	2009	788	10153210	3465	119	766	1226	10159591	0.00062808	0.00123128	0.510103	-0.0614506	G
1034	g	1034	3670	980	10124178	3811	114	753	23	10132753	0.00084627	0.001828	0.462947	-0.0669165
1035	g	1035	1431	13422	10088360	3209	79	829	42	10106501	0.00179498	0.001818	0.987336	-0.006132
1036	a	1036	9952725	2004	5349	3516	90	1002	53	9963684	0.00109989	0.0027503	0.399916	-0.0742223	R
1037	g	1037	1164	546	9893008	3760	103	909	106	9898581	0.00056301	0.00158706	0.354751	-0.0794577
1038	a	1038	9893423	514	5437	4611	138	1513	83	9904123	0.00108036	0.00329656	0.327724	-0.0825906
1039	a	1039	9915175	8454	1960	4957	91	943	44	9930637	0.001557	0.00368762	0.422223	-0.0716368	N
1040	a	1040	9903191	9184	9215	5692	94	891	28	9927376	0.00243619	0.00306331	0.795279	-0.0283943
1041	t	1041	2973	4052	4437	9936819	111	875	34	9948392	0.0011633	0.00328413	0.354219	-0.0795193
1042	g	1042	993	602	9966069	2581	110	800	18	9970355	0.00042987	0.00129448	0.332078	-0.0820854	D
1043	a	1043	9918751	3693	1988	9654	115	868	434	9934201	0.00155523	0.00331495	0.469157	-0.0661963
1044	t	1044	3055	8200	10564	9821796	110	999	27	9843725	0.00222771	0.00467013	0.477012	-0.0652859
1045	g	1045	1067	535	9845965	3602	101	800	111	9851270	0.00053851	0.00113592	0.474072	-0.0656268	G
1046	g	1046	2239	817	9805573	2668	135	1103	3258	9811432	0.00059716	0.00118312	0.504734	-0.0620726
1047	t	1047	3972	2441	5210	9909143	90	3445	184	9920856	0.00118064	0.00401129	0.29433	-0.0864613
1048	g	1048	1208	1341	9931866	1599	96	3199	56	9936110	0.00042713	0.000979031	0.436278	-0.0700077	V
1049	t	1049	3729	1976	2296	9933242	141	3438	795	9941384	0.000819	0.00285472	0.286894	-0.0873233
1050	g	1050	2634	764	10007955	5728	101	3981	85	10017182	0.00092112	0.00267615	0.344196	-0.0806813
1051	g	1051	3511	767	10045162	3311	105	3146	127	10052856	0.00076535	0.00187009	0.409258	-0.0731394	G
1052	g	1052	5076	5269	10063619	2853	145	3087	59	10076962	0.00132411	0.00243305	0.544219	-0.0574958
1053	c	1053	3207	9838724	24706	3905	94	3293	18	9870636	0.00323302	0.00258712	1.24966	0.024275
1054	c	1054	4949	9861959	922	1292	117	3191	126	9869239	0.00073765	0.00140454	0.525191	-0.0597017	Q
1055	a	1055	9800404	1722	4315	3399	115	3399	313	9809955	0.0009736	0.00262605	0.370747	-0.0776034
1056	a	1056	9704690	3763	2050	4811	87	3234	2669	9715401	0.00110248	0.00383067	0.287803	-0.087218
1057	a	1057	9689760	7772	22850	2971	118	3205	70	9723471	0.00346697	0.00265584	1.30541	0.0307372	I
1058	t	1058	5022	1392	1081	9727653	98	3035	41	9735246	0.00077995	0.00192815	0.404507	-0.0736903
1059	c	1059	2825	9717432	869	1036	80	3007	105	9722242	0.00049474	0.00212009	0.233358	-0.0935287
1060	a	1060	9585700	7695	2303	9084	119	3294	77	9604901	0.00199908	0.0065416	0.305595	-0.0851555	S
1061	g	1061	18048	1171	9336904	2053	106	3101	32	9358282	0.00228439	0.00177239	1.28888	0.0288206
1062	t	1062	246787	1404	3116	9088581	88	3317	223	9339976	0.026916	0.00521662	5.15967	0.477499
1063	g	1063	1271	807	9377540	2488	108	3223	48	9382214	0.00049818	0.00164377	0.303071	-0.0854484	G
1064	g	1064	1539	665	9255123	3542	87	3074	8	9260956	0.00062985	0.00143678	0.438377	-0.0697645
1065	c	1065	15201	9244351	3397	4607	95	3086	34	9267651	0.00251412	0.00435091	0.577838	-0.0535988
1066	t	1066	2245	2471	9633	9279662	90	3265	87	9294101	0.00155357	0.00441507	0.351879	-0.0797907	F
1067	t	1067	4072	1563	4777	9358425	104	3181	29	9368941	0.00112243	0.00259931	0.431819	-0.0705244
1068	c	1068	14387	9324608	2142	2023	119	3191	99	9343279	0.00199833	0.00273748	0.729989	-0.0359622
1069	t	1069	2870	2337	6263	9405137	81	3168	35	9416688	0.00122665	0.0036167	0.339163	-0.0812645	Y
1070	a	1070	9396551	6203	9590	7162	99	3830	111	9419605	0.00244745	0.00401147	0.610113	-0.0498578
1071	t	1071	3166	3054	7085	9380197	92	745	64	9393594	0.00142618	0.00346178	0.411979	-0.0728241
1072	g	1072	1922	1212	9427276	2879	146	680	211	9433435	0.00065289	0.00209275	0.311977	-0.0844158	V
1073	t	1073	3273	3124	2538	9416730	90	796	136	9425755	0.00095748	0.00332862	0.287651	-0.0872355
1074	g	1074	1629	841	9415084	2661	96	1136	143	9420311	0.00055486	0.00216825	0.255902	-0.0909155
1075	g	1075	3159	915	9384735	3442	100	797	200	9392351	0.00081087	0.00176681	0.458947	-0.0673798	G
1076	g	1076	3810	3882	9403510	2085	121	871	151	9413408	0.00105148	0.00187536	0.560682	-0.0555875
1077	c	1077	2760	9447582	1656	3000	129	982	438	9455127	0.00079798	0.00298572	0.267265	-0.0895986
1078	c	1078	3571	9318244	878	3116	109	965	42	9325918	0.00082287	0.00317185	0.259429	-0.0905069	R
1079	g	1079	3352	789	9200454	2596	102	1127	52	9207293	0.00074278	0.00185329	0.400791	-0.074121
1080	g	1080	86450	4798	9112949	2559	87	939	46	9206843	0.0101983	0.00355382	2.86967	0.212057
1081	c	1081	10744	9217211	955	1487	124	966	56	9230521	0.00144196	0.00286599	0.503128	-0.0622589	L
1082	t	1082	73742	3887	1474	9105730	78	1019	46	9184911	0.00862077	0.00424635	2.03016	0.114746
1083	c	1083	3016	9278717	801	1145	70	939	5	9283749	0.00054202	0.00168759	0.321181	-0.0833488
1084	a	1084	9272003	2858	15366	15107	110	965	73	9305444	0.0035937	0.0050452	0.712301	-0.0380127	M
1085	t	1085	5334	2181	2587	9402190	108	848	21	9412400	0.00108474	0.0027387	0.396079	-0.0746673
1086	g	1086	1963	604	9400893	11708	94	916	106	9415262	0.00152614	0.00239987	0.635925	-0.0468657
1087	g	1087	4818	587	9346332	2543	118	965	31	9354398	0.00086227	0.00151494	0.569179	-0.0546027	V
1088	t	1088	2045	2273	4026	9326594	134	1273	122	9335072	0.00090819	0.00316642	0.286819	-0.087332
1089	t	1089	2488	3752	1452	9320408	83	1071	1424	9328183	0.0008335	0.00529567	0.157393	-0.102334
1090	c	1090	4218	9271379	741	2680	145	1355	44	9279163	0.00083887	0.00344406	0.24357	-0.0923452	R
1091	g	1091	701320	1030	8625345	3660	88	1250	57	9331443	0.0756687	0.00235909	32.0754	3.59741
1092	g	1092	3842	2263	10833511	27510	106	1215	74	10867232	0.003103	0.00284005	1.09259	0.00606752
1093	c	1093	2478	11019814	1328	3594	114	1422	22	11027328	0.0006814	0.00315374	0.216061	-0.0955339	L
1094	t	1094	4752	4815	6738	12252039	111	1726	169	12268455	0.00133807	0.00394883	0.338852	-0.0813007
1095	g	1095	3694	1515	12342240	2844	86	2950	535	12350379	0.00065901	0.0022612	0.291443	-0.0867961
1096	a	1096	12355967	4295	2911	8289	94	2976	63	12371556	0.00126007	0.00320963	0.39259	-0.0750717	T
1097	c	1097	3655	12426007	977	1609	82	1635	11	12432330	0.00050859	0.00245753	0.206952	-0.0965896
1098	c	1098	4056	12412209	2463	1791	107	1433	104	12420626	0.00067766	0.00287573	0.235648	-0.0932633
1099	a	1099	12353355	3610	6395	7455	123	1919	61	12370938	0.00142132	0.00249544	0.569567	-0.0545577	K
1100	a	1100	12223804	9696	2873	7170	111	1441	646	12243654	0.00162125	0.00319752	0.507033	-0.0618061
1101	g	1101	1172	1552	12244760	8706	129	1400	109	12256319	0.00094311	0.00141918	0.664548	-0.0435483
1102	a	1102	12212402	8262	2327	4903	80	1471	58	12227974	0.00127347	0.00291482	0.436895	-0.0699359	S
1103	g	1103	2178	2066	12233414	7079	127	1263	77	12244864	0.00093509	0.00189607	0.493172	-0.063413
1104	c	1104	3808	12185931	1380	16943	125	1316	59	12208187	0.00182304	0.00302325	0.603006	-0.0506815
1105	c	1105	10943	12168511	1014	2692	105	1278	617	12183265	0.00121101	0.00250658	0.483132	-0.0645768	R
1106	g	1106	4761	2015	12128674	2683	132	2098	132	12138265	0.00079015	0.00272127	0.290361	-0.0869216
1107	g	1107	2259	1278	12087189	4429	136	1342	41	12095291	0.00066985	0.00225565	0.296965	-0.0861561
1108	g	1108	5180	1467	12037905	2746	117	1216	56	12047415	0.00078938	0.00132015	0.597947	-0.0512679	D
1109	a	1109	11929512	2393	3624	4871	138	1382	68	11940538	0.00092341	0.00329129	0.280562	-0.0880574
1110	c	1110	3081	11879663	1731	2767	92	1762	43	11887334	0.00064531	0.00169798	0.380047	-0.0765257
1111	c	1111	3142	11878615	1222	2423	91	1319	51	11885493	0.00057869	0.00177815	0.325444	-0.0828549	L
1112	t	1112	9855	6144	3667	11673438	126	1825	30	11693230	0.0016926	0.00314433	0.538302	-0.0581815
1113	g	1113	16432	1003	11632699	2635	60	1360	22	11652829	0.00172748	0.00214686	0.804655	-0.0273077
1114	t	1114	4755	102439	4384	11530731	149	1464	65	11642458	0.00959651	0.00392156	2.44711	0.163077	F
1115	t	1115	4880	2621	3554	11622050	93	1321	55	11633198	0.00095829	0.00339481	0.282281	-0.087858
1116	c	1116	4662	11558068	943	2122	129	1229	97	11565924	0.00067924	0.00248452	0.273389	-0.0888889
1117	g	1117	1809	1074	11551441	2802	123	1278	309	11557249	0.00050254	0.00218711	0.229774	-0.0939443	V
1118	t	1118	5798	2154	5198	11535073	101	1473	143	11548324	0.00114744	0.00281875	0.407074	-0.0733928
1119	c	1119	4158	11515103	709	1070	115	1395	48	11521155	0.00052529	0.00229769	0.228616	-0.0940783
1120	t	1120	4862	10017	938	11465426	117	1188	127	11481360	0.00138781	0.00344131	0.40328	-0.0738324	S
1121	c	1121	6117	11522854	573	1112	144	1129	114	11530800	0.00068911	0.00209958	0.328213	-0.0825338
1122	t	1122	4114	3915	3669	11507149	93	1079	62	11518940	0.00102362	0.00376734	0.271709	-0.0890835
1123	a	1123	11476401	6202	2562	4666	167	1383	100	11489998	0.00118338	0.00379711	0.311653	-0.0844535	T
1124	c	1124	5387	11275111	87020	6245	153	1098	21	11373916	0.00868698	0.00376096	2.30978	0.147157
1125	g	1125	3065	888	11328221	2839	96	999	882	11335109	0.00060767	0.00288828	0.210392	-0.096191
1126	a	1126	11217773	2107	1650	3727	193	951	17	11225450	0.00068389	0.00230599	0.296571	-0.0862015	S
1127	g	1127	2804	707	11185355	7262	95	909	307	11196223	0.00097068	0.00210828	0.460413	-0.0672098
1128	c	1128	3814	11179012	1033	3202	113	971	140	11187174	0.00072959	0.0032893	0.221807	-0.0948679
1129	t	1129	5281	7075	1540	11257175	88	1075	892	11271159	0.00124069	0.00252514	0.491335	-0.0636258	W
1130	g	1130	2417	880	11436664	4049	75	984	19	11444085	0.00064846	0.00139902	0.463511	-0.0668512
1131	g	1131	1868	4933	11393528	4056	99	1471	701	11404484	0.00096067	0.00148052	0.648871	-0.0453647
1132	a	1132	11352174	1402	2883	3814	75	4014	14	11360348	0.00071952	0.00239575	0.300331	-0.0857657	K
1133	a	1133	11300026	2643	2658	3100	108	1463	1041	11308535	0.00075244	0.00289416	0.259986	-0.0904423
1134	a	1134	11248776	5187	1705	2642	86	812	19	11258396	0.00085447	0.00365678	0.233667	-0.0934929
1135	a	1135	11253480	2194	1164	4776	94	744	116	11261708	0.00073062	0.00294806	0.247831	-0.0918514	T
1136	c	1136	4178	11305480	889	2058	134	805	25	11312739	0.00064167	0.00218848	0.293204	-0.0865921
1137	c	1137	3624	11303888	1870	2183	91	807	948	11311656	0.00068673	0.00191645	0.358335	-0.0790426
1138	a	1138	11254479	8396	2059	4054	149	852	25	11269137	0.00130072	0.00339838	0.382747	-0.0762125	M
1139	t	1139	10841	2223	3063	11191818	113	836	40	11208058	0.00144896	0.0028005	0.517393	-0.0606054
1140	g	1140	1270	783	11181326	2655	104	834	73	11186138	0.00043018	0.000523978	0.820988	-0.0254153
1141	a	1141	10969877	4826	7069	5428	113	1196	45	10987313	0.00158692	0.00327068	0.485195	-0.0643374	R
[truncated: 16 more rows]

## Sheet: viFSP1
	X	Pos	A	C	G	T	N	DEL	INS	SUM_ACGTN	Mutation_frequency	Mutation_frequency_RSL3	vsRSL3	Zscore	original aa
[truncated: 1,121 more rows]
