# Supplementary material for: Integrated chemical and genetic screens unveil FSP1 mechanisms of ferroptosis regulation
Source: Nat Struct Mol Biol. 2023 Nov 13;30(11):1806–15. doi: 10.1038/s41594-023-01136-y (PMC10643123; doi:10.1038/s41594-023-01136-y)
Supplement: Supplementary file 13 — Statistical Source Data [file 41594_2023_1136_MOESM13_ESM.xlsx]

## Sheet: Sheet1
		WT														E156A														G244D														D285N
Fig. 1c	Time	25 nM			50 nM			100 nM			200 nM				Time	25 nM			50 nM			100 nM			200 nM				Time	25 nM			50 nM			100 nM			200 nM				Time	25 nM			50 nM
	0	10185.7	10723.7	9053.67	14276.7	13106.7	13968.7	40174.7	41832.7	41349.7	113768	84524.7	105385		0	4252.67	4221.67	4358.67	4047.67	4366.67	4435.67	7856.67	6579.67	5647.67	15646.7	21541.7	19113.7		0	4305.67	4129.67	1625.67	3645.67	3453.67	4058.67	4553.67	4647.67	4140.67	5817.67	5805.67	5554.67		0	3949.67	3414.67	3069.67	3385.67	3257.67	3197.67
	1	16264	16207	13560	25514	24885	23815	80943	79762	78330	222760	175188	231817		1	4563	4135	4053	4860	4905	5040	11771	9700	8844	26713	37533	33640		1	3903	3731	2770	4063	3748	4303	5221	5131	4618	9367	10270	10912		1	3704	3447	3396	3523	3143	3057
	2	24618	22831	19124	38456	38925	35564	121059	124828	124549	354736	256573	339727		2	4827	4178	4229	5032	5550	5790	13760	12356	11234	36529	51009	46407		2	4023	3843	2767	4183	3858	4475	5983	5698	5128	12012	13292	14109		2	3637	3515	3465	3707	3297	3193
	3	32225.7	30189.7	25216.7	51949.7	54477.7	48623.7	162088	174909	171734	461762	343513	447280		3	4956.67	4348.67	4393.67	5569.67	6123.67	6271.67	16387.7	14427.7	13442.7	46530.7	64944.7	60255.7		3	3960.67	3783.67	2898.67	4472.67	4005.67	4584.67	6740.67	6306.67	5675.67	14328.7	15904.7	16837.7		3	3691.67	3488.67	3419.67	3728.67	3321.67	3218.67
	4	41816	38696	32023	67136	71905	64688	216251	229241	219222	564365	439048	561142		4	5276	4585	4542	6171	6836	6784	18708	16547	15350	57223	78984	74234		4	4012	3836	3045	4679	4295	4706	7239	6927	6307	16716	18363	19572		4	3710	3506	3569	3826	3392	3263
	5	50522	47266	39075	83013	87999	82441	268602	281340	270821	656567	534989	662101		5	5656	4857	4967	6677	7623	7465	21411	18586	17282	68124	93382	88582		5	4274	4022	3289	4913	4597	5035	7944	7505	6817	18924	20565	21983		5	3824	3642	3740	4140	3591	3599
	6	59836	55371	45989	98252	109460	99143	319492	329717	323291	736887	620241	741087		6	5862	4717	4982	7159	8131	7940	23529	20640	19293	79111	107482	102569		6	4230	3989	3408	5074	4724	5302	8264	8027	7198	20794	22402	24042		6	3776	3595	3787	4048	3750	3587
	7	67922	64005	52810	113369	127912	116683	369808	379615	378969	795323	697339	796161		7	6142	5103	5195	7505	8524	8517	25701	22413	21088	89467	120976	116310		7	4366	4134	3467	5308	4871	5304	8947	8472	7621	22584	24201	25709		7	4072	3676	3847	4254	3732	3756
	8	76618.7	72588.7	59645.7	128352	141918	132434	416459	428008	427393	833302	757121	835134		8	6324.67	5151.67	5239.67	7959.67	9120.67	8771.67	27787.7	24128.7	22768.7	100031	134576	128603		8	4417.67	4377.67	3608.67	5406.67	5119.67	5701.67	9334.67	8935.67	8029.67	24080.7	25815.7	27280.7		8	4077.67	3751.67	3985.67	4363.67	3975.67	3956.67
	9	85327.7	80820.7	66534.7	142857	156633	147668	458145	471342	469700	854045	801307	856526		9	6759.67	5174.67	5484.67	8256.67	9624.67	9264.67	29578.7	25647.7	24391.7	110279	147176	140865		9	4494.67	4329.67	3733.67	5580.67	5211.67	5748.67	9509.67	9228.67	8259.67	25339.7	26873.7	28601.7		9	4103.67	3855.67	3924.67	4403.67	3983.67	4006.67
	10	93401	88612	73155	156445	170116	162572	495328	508774	506399	866631	834773	870502		10	6791	5387	5724	8573	9890	9578	31211	27047	25661	119528	158793	151446		10	4569	4286	3679	5613	5277	5869	9877	9341	8601	26518	28097	29621		10	4088	3768	3972	4330	4055	3948
	11	100976	95918.7	80036.7	169572	184234	176560	528695	541658	540762	872752	857643	877681		11	7184.67	5480.67	5805.67	8960.67	10306.7	10018.7	32889.7	28563.7	27209.7	128259	169228	161310		11	4656.67	4358.67	3853.67	5714.67	5492.67	5990.67	10238.7	9720.67	8856.67	27572.7	29188.7	30828.7		11	4067.67	3926.67	4081.67	4543.67	4112.67	4072.67
	12	108852	103571	87028	183151	198762	191752	561705	573812	571719	880118	878051	885514		12	7483	5656	5955	9247	10728	10386	34342	29971	28554	137431	179406	170783		12	4729	4514	4015	5984	5666	6152	10484	10062	9128	28583	30241	31812		12	4300	4022	4282	4599	4399	4183
	13	115273	109902	93339	194434	211071	205044	584325	597998	596498	876821	883914	883658		13	7643	5779	6014	9445	10988	10754	35614	31080	29640	143869	187302	177536		13	4888	4528	4114	5975	5767	6304	10642	10306	9306	29388	30980	32683		13	4329	4080	4202	4742	4355	4452
	14	121711	116439	99191.3	206027	223444	218092	608473	621873	620914	877003	890683	884963		14	7668.33	5894.33	6179.33	9813.33	11240.3	10952.3	36876.3	32259.3	30755.3	151332	195062	184620		14	4752.33	4490.33	4081.33	6104.33	5865.33	6342.33	10735.3	10565.3	9519.33	30179.3	31574.3	33345.3		14	4302.33	4052.33	4307.33	4822.33	4361.33	4391.33
	15	127957	122841	105077	217004	235206	229976	630270	642294	643495	877502	896376	884232		15	7862.67	5936.67	6326.67	10110.7	11354.7	11376.7	37884.7	33327.7	31906.7	157251	201292	190483		15	4858.67	4551.67	4185.67	6299.67	5946.67	6463.67	11074.7	10674.7	9724.67	30815.7	32225.7	34026.7		15	4384.67	4141.67	4214.67	4923.67	4459.67	4474.67
	16	134391	128834	110765	227156	246612	241303	649143	660916	662453	876345	898242	884085		16	8188	6042	6354	10376	11788	11689	39091	34252	32805	162770	207143	195903		16	4966	4684	4214	6284	6014	6579	11298	10858	10004	31501	32866	34628		16	4457	4158	4472	4955	4577	4529
	17	140110	134837	115556	237579	256711	251558	665901	677170	680513	876456	900278	883537		17	8207	6168	6530	10570	12074	11903	40132	35063	33763	167939	212324	200694		17	4948	4673	4296	6450	6100	6683	11483	11099	10131	32079	33248	35191		17	4535	4187	4346	4918	4650	4535
	18	145579	140380	120205	247037	266520	261529	681103	692415	696261	875571	901482	883807		18	8494	6280	6677	10781	12304	12160	40814	35962	34488	172406	216930	204793		18	5097	4656	4383	6508	6196	6738	11721	11284	10171	32629	33941	35861		18	4536	4338	4432	5214	4714	4698
	19	151583	145951	125122	257272	277128	271527	697816	709258	713852	878048	905179	886842		19	8592.67	6330.67	6700.67	11046.7	12702.7	12510.7	42029.7	37015.7	35550.7	177257	221845	209321		19	5063.67	4689.67	4454.67	6554.67	6335.67	6779.67	11852.7	11593.7	10562.7	33335.7	34372.7	36437.7		19	4513.67	4422.67	4551.67	5205.67	4834.67	4819.67
	20	156064	150422	130392	264532	285673	278396	706798	718048	724337	874283	901383	882524		20	8758.33	6435.33	6784.33	11304.3	12986.3	12707.3	42832.3	37641.3	36111.3	180359	224985	212062		20	5097.33	4754.33	4516.33	6623.33	6330.33	6871.33	11832.3	11511.3	10492.3	33558.3	34658.3	36637.3		20	4458.33	4361.33	4597.33	5185.33	4880.33	4980.33
	21	160639	155371	137502	272270	294563	286539	717946	729167	735852	872476	901229	881388		21	8828.67	6565.67	6814.67	11628.7	13189.7	12971.7	43397.7	38321.7	36813.7	183386	227750	214730		21	5024.67	4843.67	4460.67	6743.67	6344.67	7055.67	12010.7	11680.7	10633.7	34108.7	35123.7	37127.7		21	4669.67	4373.67	4567.67	5210.67	4902.67	4898.67
	22	165247	159364	141079	279716	300366	294500	728594	740049	747433	872250	901400	880818		22	8966.67	6413.67	6945.67	11742.7	13346.7	13063.7	44261.7	38946.7	37413.7	186253	230812	217311		22	5111.67	4734.67	4577.67	6781.67	6388.67	7050.67	12177.7	11828.7	10731.7	34380.7	35426.7	37328.7		22	4540.67	4392.67	4613.67	5330.67	4881.67	4895.67
	23	169244	163845	144639	286575	308227	300929	738097	749541	757283	871904	900359	880075		23	9174	6645	7091	11892	13514	13275	44942	39584	38089	189194	233430	220033		23	5204	4893	4487	6801	6576	7013	12209	12032	10945	34833	35672	37719		23	4588	4376	4664	5260	5057	5042
	24	173495	167774	148011	292748	314889	309427	746666	758046	766742	871379	899972	879469		24	9227.33	6749.33	7182.33	12204.3	13846.3	13602.3	45726.3	40367.3	38841.3	191334	235848	222212		24	5184.33	4878.33	4628.33	6958.33	6586.33	7146.33	12438.3	12047.3	11073.3	34976.3	36091.3	37950.3		24	4629.33	4438.33	4671.33	5426.33	5065.33	5060.33
	25	177386	171742	151508	297889	322119	316720	755065	765527	775395	870384	899628	878499		25	9345.33	6716.33	7261.33	12255.3	14006.3	13791.3	46377.3	40886.3	39394.3	193733	237650	224131		25	5190.33	4841.33	4559.33	6921.33	6659.33	7033.33	12415.3	12209.3	11128.3	35409.3	36378.3	38385.3		25	4561.33	4495.33	4652.33	5276.33	5218.33	5131.33
	26	181188	175581	154906	303888	329053	323971	762312	773741	783237	870110	899668	878233		26	9350.67	6717.67	7257.67	12501.7	14161.7	14022.7	47038.7	41512.7	39963.7	195759	240239	226104		26	5293.67	4806.67	4696.67	6867.67	6658.67	7246.67	12614.7	12319.7	11174.7	35568.7	36509.7	38519.7		26	4649.67	4356.67	4563.67	5551.67	5180.67	5196.67
	27	184859	179058	158763	309741	335384	331653	770050	780415	791037	868923	899102	877369		27	9648	6848	7443	12626	14495	14220	47753	42351	40549	197820	241868	228321		27	5138	4941	4703	6991	6738	7299	12706	12495	11453	35919	36906	39021		27	4710	4531	4741	5639	5216	5283
	28	188585	182483	161738	314970	341948	337535	775449	786425	797199	867951	897239	875734		28	9787.33	6951.33	7522.33	12820.3	14726.3	14366.3	48344.3	42656.3	41132.3	199334	243771	229665		28	5257.33	5005.33	4779.33	7093.33	6819.33	7414.33	12848.3	12595.3	11515.3	36176.3	37239.3	39362.3		28	4720.33	4527.33	4848.33	5723.33	5343.33	5273.33
	29	191739	186189	165411	320342	346522	343141	781709	791980	803605	867645	896730	875426		29	9831	7002	7486	12909	14893	14578	49036	43110	41433	201308	245043	231478		29	5210	4920	4749	7194	6854	7506	12817	12739	11557	36452	37342	39376		29	4695	4531	4728	5586	5354	5376
	30	194892	188996	167983	325468	352942	351441	788123	798121	809588	866691	896027	874297		30	9892.33	7022.33	7551.33	13205.3	15033.3	14690.3	49452.3	43579.3	42125.3	202797	246482	232694		30	5279.33	5060.33	4744.33	7159.33	6821.33	7446.33	13134.3	12699.3	11589.3	36618.3	37597.3	39584.3		30	4835.33	4584.33	4818.33	5729.33	5384.33	5434.33
	31	197833	191952	171473	331170	357842	357038	793324	803126	815871	865827	895401	874298		31	9940.67	7045.67	7760.67	13423.7	15306.7	14946.7	50146.7	44291.7	42575.7	204321	248079	233991		31	5325.67	5087.67	4826.67	7301.67	6930.67	7650.67	13287.7	12859.7	11923.7	37058.7	37948.7	39835.7		31	4899.67	4672.67	4865.67	5793.67	5588.67	5469.67
	32	200867	194993	173812	335487	363349	362496	797583	808362	820615	865413	894223	872302		32	10049.3	7145.33	7742.33	13419.3	15408.3	14999.3	50521.3	44655.3	43072.3	205721	249113	235602		32	5334.33	4971.33	4815.33	7188.33	6911.33	7452.33	13185.3	12837.3	11906.3	36985.3	37975.3	39962.3		32	4604.33	4637.33	4751.33	5810.33	5456.33	5552.33
	33	203490	197840	176671	340002	367701	368713	802328	812650	825253	865589	894185	871861		33	10254.7	7246.67	7882.67	13610.7	15513.7	15243.7	51112.7	45214.7	43509.7	207032	250460	236859		33	5357.67	4884.67	4860.67	7366.67	6912.67	7575.67	13198.7	12983.7	11953.7	37128.7	38255.7	40143.7		33	4685.67	4582.67	4782.67	5865.67	5648.67	5539.67
	34	206313	200520	179464	345145	372011	373394	806730	817208	829832	864491	892896	870608		34	10255.7	7099.67	7909.67	13720.7	15615.7	15286.7	51608.7	45588.7	43982.7	208023	251463	237680		34	5287.67	5031.67	4855.67	7341.67	7049.67	7654.67	13357.7	13058.7	12043.7	37375.7	38384.7	40592.7		34	4572.67	4700.67	4834.67	5918.67	5575.67	5524.67
	35	209056	203368	182150	349322	376525	377982	810452	820617	834483	863606	892541	869716		35	10430.7	7334.67	7988.67	13920.7	15853.7	15580.7	52126.7	46192.7	44497.7	209285	252745	238926		35	5401.67	5133.67	4997.67	7424.67	7258.67	7862.67	13680.7	13230.7	12096.7	37671.7	38601.7	40821.7		35	4655.67	4622.67	4841.67	5876.67	5584.67	5556.67
	36	211446	206135	184550	353702	381202	382394	814707	825154	838548	863117	892288	869203		36	10497.3	7376.33	8054.33	14141.3	16014.3	15799.3	52618.3	46459.3	45021.3	210591	253614	240221		36	5314.33	5070.33	4899.33	7526.33	7199.33	7705.33	13546.3	13281.3	12271.3	37789.3	38756.3	41126.3		36	4746.33	4719.33	4957.33	6083.33	5779.33	5824.33
	37	213990	208613	187194	357558	385277	386152	817451	828182	841255	861619	889913	867581		37	10550	7417	8023	14116	16227	15966	53000	46823	45167	211142	254451	240831		37	5404	5127	4878	7580	7215	7786	13697	13289	12413	37973	38906	41100		37	4744	4843	4966	6120	5694	5744
	38	216289	210834	189480	361728	389289	390827	821568	831308	845836	861119	889912	867179		38	10644	7439	8081	14379	16364	15962	53323	47103	45543	212545	255099	241605		38	5418	5092	4969	7505	7269	7990	13787	13476	12373	38264	39071	41162		38	4753	4763	5017	6082	5850	5770
	39	218850	213136	191824	366073	393390	395128	824680	834648	848590	860413	888455	865675		39	10652	7382	8127	14548	16433	15960	53984	47568	46057	213369	256184	242630		39	5304	5051	4957	7512	7293	7864	13886	13536	12478	38398	39304	41464		39	4700	4756	4907	6177	5877	5884
	40	221397	215915	194323	369670	397382	399902	827815	837061	851523	859349	888307	865316		40	10688	7595	8398	14649	16616	16345	54459	47902	46490	214251	257017	243519		40	5357	5304	4987	7694	7373	8014	14020	13586	12554	38523	39457	41828		40	4768	4953	5191	6224	5954	6096
	41	223552	217946	196705	373612	401073	403930	830497	840133	854748	858669	886712	864218		41	10814.7	7543.67	8209.67	14654.7	16817.7	16339.7	54929.7	48575.7	46949.7	215437	258082	244363		41	5415.67	5140.67	4977.67	7650.67	7345.67	8009.67	13960.7	13686.7	12556.7	38729.7	39673.7	41809.7		41	4721.67	4798.67	4977.67	6222.67	5911.67	6038.67
	42	225880	220157	198729	377530	404774	407594	833347	843267	858065	858441	886946	863491		42	10941.7	7624.67	8381.67	14845.7	16955.7	16565.7	55199.7	48747.7	47124.7	215866	258851	245200		42	5264.67	5201.67	4994.67	7717.67	7428.67	7992.67	14042.7	13760.7	12699.7	38711.7	39745.7	42063.7		42	4833.67	4814.67	5080.67	6342.67	5964.67	6063.67
	43	227751	222270	200754	380959	408413	411493	835688	845697	861228	857221	885370	862217		43	10982.7	7651.67	8281.67	14960.7	17007.7	16550.7	55522.7	49199.7	47451.7	216924	259531	245878		43	5342.67	5183.67	5058.67	7763.67	7480.67	8053.67	14180.7	13906.7	12806.7	38749.7	39869.7	42009.7		43	4728.67	4796.67	4995.67	6409.67	6043.67	6221.67
	44	229958	224468	203165	384289	411404	415065	838287	847810	862826	857176	885159	861286		44	11107.3	7710.33	8452.33	15231.3	17152.3	16781.3	56070.3	49447.3	47938.3	217513	260313	246560		44	5406.33	5255.33	5171.33	7747.33	7508.33	8197.33	14328.3	13883.3	12833.3	39091.3	39923.3	42150.3		44	4851.33	4826.33	5124.33	6277.33	6133.33	6261.33
	45	231751	226558	205077	387787	414783	418544	840043	850003	864808	855406	883318	859926		45	11059	7690	8448	15265	17356	16912	56324	49838	48141	217864	260341	247481		45	5407	5314	5058	7856	7501	8130	14285	13950	12804	39083	40073	42367		45	4791	4913	5128	6410	6193	6246
Fig. 1d		WT						E156A						G244D						G285N
	Time [min]	25 nM	50 nM	100 nM	200 nM		Time [min]	25 nM	50 nM	100 nM	200 nM		Time [min]	25 nM	50 nM	100 nM	200 nM		Time [min]	25 nM	50 nM	100 nM	200 nM
	0	100	100	100	100		0	100	100	100	100		0	100	100	100	100		0	100	100	100	100
	0.5	98.3194	98.3131	96.7277	90.6536		0.5	102.603	101.903	99.2944	98.8333		0.5	97.8418	100.704	98.9187	95.7511		0.5	108.146	102.47	104.384	98.5319
	1	97.881	97.7494	92.9501	84.1074		1	103.501	105.083	97.8633	97.4168		1	97.622	101.319	98.0541	96.3054		1	107.005	104.137	107.096	99.7614
	1.5	96.7395	97.7311	88.4106	82.6814		1.5	103.674	104.235	94.66	95.7816		1.5	97.3522	99.9159	97.0996	95.8899		1.5	103.268	104.013	104.62	99.74
	2	96.8234	98.1919	84.5308	84.0127		2	104.068	104.224	93.5493	95.4326		2	97.1693	99.6218	96.6469	95.3464		2	102.227	102.455	101.704	100.399
	2.5	96.2711	95.9921	80.4193	83.5217		2.5	103.142	104.274	92.719	94.9938		2.5	96.7227	98.9164	96.7164	94.8411		2.5	101.733	99.3785	100.205	100.878
	3	95.7815	93.598	76.8133	81.2579		3	102.129	103.873	92.4399	94.8404		3	96.4215	98.1924	96.646	94.2888		3	101.868	98.4468	100.038	101.493
	3.5	94.4078	90.4892	72.4389	78.1021		3.5	101.312	102.639	91.9561	94.1878		3.5	96.0588	97.8919	96.6433	93.9089		3.5	101.864	100.242	99.7558	101.413
	4	92.7187	86.4085	68.1267	74.6028		4	101.023	101.221	91.2906	93.3167		4	95.8254	97.6268	96.2687	93.242		4	101.369	100.676	99.5822	101.217
	4.5	91.7519	82.8169	64.5406	71.6692		4.5	100.988	100.351	90.9961	92.6638		4.5	95.5202	97.2221	95.7041	92.0759		4.5	101.352	101.721	99.6027	101.107
	5	90.5278	79.5287	61.3077	68.197		5	100.878	99.6999	90.826	92.0681		5	95.4179	97.0644	95.3692	91.2173		5	101.298	102.102	99.4394	100.942
	5.5	89.4212	76.4544	58.1839	64.1385		5.5	100.532	99.0716	90.5634	91.0899		5.5	95.3851	97.0994	94.8703	90.3097		5.5	100.971	101.545	99.4302	100.82
	6	88.4978	74.0482	54.9732	59.7124		6	100.583	98.8519	90.5201	90.0566		6	95.387	97.0633	94.7426	89.7828		6	101.135	102.107	99.5917	101.021
	6.5	87.2543	71.5618	51.2494	55.83		6.5	100.461	98.4232	90.0444	89.0226		6.5	95.3062	97.0446	94.507	89.2157		6.5	100.992	102.454	100.739	100.692
	7	86.5111	69.6793	47.8293	52.7535		7	100.404	98.4046	89.9381	88.2555		7	94.969	96.8	94.0884	88.5198		7	100.861	102.868	101.915	100.766
	7.5	85.4379	67.8267	44.5596	49.1566		7.5	100.421	98.4396	89.5503	87.5583		7.5	95.2067	96.9384	94.0783	88.3061		7.5	100.99	102.792	101.768	100.895
	8	84.4274	65.7102	41.6045	45.7358		8	100.224	98.2293	88.9564	86.6055		8	94.8394	96.7624	93.8129	87.6266		8	100.645	102.233	101.036	100.661
	8.5	83.7114	63.7841	38.7696	42.0238		8.5	100.152	98.1229	88.7171	85.8326		8.5	94.9739	96.6909	93.5247	87.211		8.5	100.628	102.141	100.267	100.533
	9	82.6197	62.0178	35.8684	38.1132		9	100.187	98.2654	88.4502	85.0967		9	94.623	96.4446	93.51	86.7383		9	100.645	102.045	100.265	100.661
	9.5	81.7853	60.1394	32.9104	34.0159		9.5	100.109	98.1914	88.0607	84.4326		9.5	94.8103	96.3703	93.4274	86.4094		9.5	100.606	101.854	100.906	100.807
	10	80.7402	58.4972	30.22	30.3173		10	100.287	98.2397	87.8675	83.927		10	94.5584	96.1775	93.2006	85.9612		10	100.766	101.941	100.847	101.043
	10.5	79.7546	56.7895	27.5544	26.3721		10.5	100.18	98.0259	87.2125	83.197		10.5	94.6087	96.0181	92.9855	85.6431		10.5	100.436	101.662	100.279	100.971
	11	78.9686	55.5296	25.1758	22.2046		11	100.354	98.0896	87.0271	82.8389		11	94.543	95.9815	92.7679	85.2074		11	100.593	101.953	99.6996	101.111
	11.5	77.8037	54.1658	22.8445	18.0795		11.5	100.315	97.9072	86.6199	82.2112		11.5	94.4953	95.9255	92.7241	84.9065		11.5	100.443	101.895	100.528	101.11
	12	77.1464	53.0878	20.8469	14.7129		12	100.31	97.7227	86.3463	81.7181		12	94.6852	96.1493	92.9016	84.8882		12	100.57	101.91	100.987	101.2
	12.5	76.3718	52.3784	19.0894	11.908		12.5	100.506	97.6775	86.3185	81.3587		12.5	94.5337	95.9548	92.5992	84.5597		12.5	100.673	102.09	101.425	101.398
	13	75.487	51.4072	17.508	9.42133		13	100.288	97.339	86.0041	80.7159		13	94.6378	96.1285	92.677	84.4331		13	100.456	101.869	101.687	101.291
	13.5	74.9747	50.5095	16.0495	7.45258		13.5	100.3	97.3156	85.8481	80.3409		13.5	94.3007	95.775	92.3242	83.9655		13.5	100.637	101.921	100.853	101.531
	14	74.1056	49.3864	14.5746	5.66491		14	100.235	97.2724	85.6695	79.7735		14	94.437	95.843	92.3514	83.904		14	100.613	101.99	100.293	101.544
	14.5	73.4189	48.1856	13.1681	4.16751		14.5	100.147	96.968	85.5424	79.3581		14.5	94.2172	95.7923	92.1615	83.7198		14.5	100.374	101.824	99.7597	101.454
	15	72.5729	47.0565	11.8728	2.92711		15	100.174	96.959	85.3762	78.8722		15	94.4396	95.8217	92.1976	83.7082		15	100.591	102.024	99.53	101.635
	15.5	71.9078	45.9333	10.8612	1.94493		15.5	100.287	96.6668	85.1624	78.3723		15.5	94.3381	95.7691	92.1103	83.4351		15.5	100.516	102.005	99.4181	101.597
	16	71.2252	44.8282	9.9036	1.26955		16	100.115	96.5748	84.9837	77.8355		16	94.5304	95.9202	92.2626	83.413		16	100.477	101.852	99.3803	101.653
	16.5	70.5946	43.6047	8.92702	0.738749		16.5	100.274	96.6554	84.902	77.3778		16.5	94.2744	95.853	92.0589	83.1492		16.5	100.6	102.091	99.669	101.872
	17	70.0804	42.5318	8.13366	0.368778		17	99.98	96.2806	84.5355	76.7568		17	94.3096	95.7615	92.0344	83.0562		17	100.344	101.906	99.4523	101.708
	17.5	69.33	41.2766	7.40556	0.102641		17.5	100.121	96.4163	84.3846	76.2643		17.5	94.1073	95.6543	91.9622	82.9251		17.5	100.449	101.956	99.4073	101.834
	18	68.7474	39.9601	6.65898	0		18	99.9144	96.1443	84.0538	75.7769		18	94.2264	95.6166	91.957	82.7043		18	100.282	101.862	99.3902	101.741
	18.5	68.1064	38.9795	6.08492	0		18.5	99.9084	96.175	84.0738	75.2876		18.5	94.0396	95.5118	91.8012	82.5542		18.5	100.503	102.029	99.4044	101.963
	19	67.3456	37.7272	5.41481	0		19	99.8874	96.0817	83.8564	74.725		19	94.1257	95.6157	91.7558	82.4156		19	100.257	101.913	99.3658	101.868
	19.5	66.8329	36.6898	4.75895	0		19.5	99.6428	95.9557	83.6493	74.2376		19.5	94.1611	95.6307	91.82	82.4494		19.5	100.24	101.838	99.3114	101.85
	20	66.396	35.5823	4.15334	0		20	99.9876	95.9762	83.7489	73.8423		20	94.0618	95.6089	91.8455	82.2314		20	100.605	102.075	99.5235	102.107
	20.5	66.0271	34.6487	3.65754	0		20.5	99.7274	95.8907	83.552	73.4856		20.5	94.0784	95.448	91.5391	82.0661		20.5	100.346	102.022	99.5277	101.959
	21	65.2877	33.722	3.20493	0		21	99.6092	95.5752	83.3109	72.9477		21	93.9939	95.5556	91.8106	82.1037		21	100.268	101.923	99.5249	102.051
	21.5	65.0085	32.8983	2.86359	0		21.5	99.695	95.5471	83.251	72.6779		21.5	94.2349	95.728	91.7178	82.0275		21.5	100.336	102.108	99.6307	102.179
	22	64.4365	32.0166	2.42278	0		22	99.3597	95.3714	82.9329	72.0688		22	93.8942	95.4439	91.5642	81.8472		22	100.228	101.826	99.5049	101.975
	22.5	63.834	31.3434	2.22763	0		22.5	99.6887	95.3753	83.0035	71.8309		22.5	94.1674	95.6556	91.5713	81.8163		22.5	100.313	102.007	99.7014	102.252
	23	63.4313	30.6344	2.00743	0		23	99.4822	95.2318	82.7985	71.4773		23	93.8973	95.4368	91.5266	81.6798		23	100.202	101.952	99.5539	102.083
	23.5	62.8282	29.908	1.84452	0		23.5	99.4588	95.0986	82.7339	71.2327		23.5	93.9999	95.4172	91.486	81.517		23.5	100.199	101.949	99.6259	102.1
	24	62.6104	29.3116	1.69965	0		24	99.3781	95.0755	82.6159	70.9692		24	94.0524	95.5403	91.4958	81.5122		24	100.178	101.908	99.7355	102.231
	24.5	62.0361	28.7788	1.554	0		24.5	99.5669	94.926	82.539	70.6611		24.5	93.9326	95.3796	91.409	81.4107		24.5	100.252	102.041	99.7904	102.306
	25	61.728	28.1963	1.37019	0		25	99.3612	94.9124	82.3725	70.2579		25	93.8489	95.3945	91.4005	81.2734		25	99.9904	102.005	99.662	102.137
	25.5	61.1849	27.5622	1.09774	0		25.5	99.2569	94.7372	82.2603	70.1001		25.5	93.9186	95.5173	91.4817	81.2834		25.5	100.173	101.999	99.6941	102.172
	26	60.7855	27.1239	1.00809	0		26	99.4562	94.7617	82.3026	69.9299		26	94.006	95.5309	91.3959	81.3612		26	100.242	102.108	99.9126	102.395
	26.5	60.2531	26.5883	0.879466	0		26.5	99.2862	94.7641	82.0764	69.7373		26.5	93.7839	95.4409	91.4156	81.1376		26.5	100.073	102.013	99.8764	102.358
	27	59.7036	26.1335	0.715996	0		27	99.5615	94.7875	82.1334	69.6348		27	94.0065	95.5661	91.393	81.2204		27	100.311	102.159	100.133	102.582
	27.5	59.1923	25.7384	0.624202	0		27.5	99.3698	94.8614	82.0261	69.281		27.5	93.7839	95.5494	91.306	81.0238		27.5	100.197	102.178	100.039	102.544
	28	58.7483	25.2442	0.422485	0		28	99.3473	94.6729	81.9099	69.1326		28	93.8723	95.5243	91.3773	81.0431		28	100.214	102.138	100.15	102.505
	28.5	58.5162	24.9455	0.349837	0		28.5	99.5444	94.7863	81.9607	69.0351		28.5	93.8546	95.544	91.3084	80.8842		28.5	100.337	102.418	100.236	102.748
	29	58.1767	24.4425	0.294224	0		29	99.379	94.6284	81.8024	68.7978		29	93.8892	95.4523	91.2689	80.9711		29	100.171	102.326	100.146	102.693
	29.5	57.8089	24.0775	0.07365	0		29.5	99.429	94.6752	81.6559	68.5122		29.5	93.8552	95.5787	91.2857	80.891		29.5	100.242	102.206	100.293	102.671
	30	57.5292	23.7276	0.055258	0		30	99.3691	94.5615	81.596	68.3131		30	93.7376	95.4824	91.3064	80.7888		30	100.108	102.223	100.254	102.785
Fig. 1e	RSL3 [nM]	Mock			hFSP1 WT			E156A			G244D			D285N
	300	2.161	2.30917	1.23651	75.9891	69.4565	64.1887	39.5244	30.7771	36.0287	2.6455	1.62313	2.33548	3.64933	4.62779	0.735395
Fig. 1f	TAM	Mock			hFSP1 WT			E156A			G244D			D285N
		3.6253	3.42469	3.98787	73.9176	79.7325	78.1585	40.9963	41.4621	38.2675	2.23211	2.55063	1.99118	2.53791	2.30743	0.582607
[truncated: 6 more columns]
