# Supplementary material for: Integrated chemical and genetic screens unveil FSP1 mechanisms of ferroptosis regulation
Source: Nat Struct Mol Biol. 2023 Nov 13;30(11):1806–15. doi: 10.1038/s41594-023-01136-y (PMC10643123; doi:10.1038/s41594-023-01136-y)
Supplement: Supplementary file 14 — Statistical Source Data [file 41594_2023_1136_MOESM14_ESM.xlsx]

## Sheet: Sheet1
Fig.2b	Position	Unknown	Myristoylation (MGxxxS)	NAD binding (GxGxxGxE, WxxG)	FAD binding (GD)	Predicted FAD binding	Predicted H+ transfer		Fig.2c	RSL3 [nM]	Parental Pfa1			hFSP1 WT			V14M			G18D			L30P			D41G			H47N			H48L			A51S			T109M			G110D			G113V			P116L
	2		-1.84							100	1.5259	0	0	40.5084	47.214	48.8314	46.0054	26.1817	29.0829	0.177909	0	0	35.1229	36.3122	28.2987	0.327078	0	0.388794	3.30703	2.53727	2.6206	28.5119	23.5691	27.3247	71.36	67.7777	50.6671	65.9858	71.7531	70.6832	24.4996	26.9018	30.8161	79.6888	94.3769	90.2672	4.74811	4.75885	4.90946
	6		-1.53
	244			-1.85						RSL3 [nM]	hFSP1 WT			Y281N			K355G			Parental Pfa1
	156			-1.62						100	46.938	58.8967	59.7071	0	0	0	0	0	0	0	0	0
	285				-1.67
	284				-1.96
	286					-2.45			Fig.2d	RSL3 [nM]	Pfa1 WT			FSP1-WT			E160K			K355E			K355G
	160						-1.69			0	101.429	98.4896	100.081	98.3976	97.9968	103.606	92.0029	101.945	106.052	102.427	100.48	97.0933	101.549	99.1443	99.3065
	355						-1.98			3	100.36	95.0824	87.4977	97.7566	98.5648	91.8621	84.7242	92.1117	93.1825	103.396	104.063	97.6272	93.4165	98.1029	101.717
	14	-2.05								10	91.677	82.9985	87.8868	95.7162	90.5267	91.9684	78.7404	74.49	74.6857	98.3636	105.696	98.0771	82.0315	89.4324	98.0411
	18	-1.79								30	54.2621	52.0128	50.2759	96.4082	98.1924	90.3191	22.6279	22.8202	14.6559	99.764	99.357	91.2678	80.7642	86.8133	87.2025
	30	-1.81								100	6.27694	0.51938	0.717175	87.0035	95.5438	92.2292	0.645329	0.278367	0.633697	63.825	69.4305	66.7195	22.181	19.8132	21.9713
	41					-1.89				300	0.124066	0	0.0517724	90.6431	95.8301	96.7892	0.21349	0.0159341	0.250539	37.9198	39.3026	38.0137	2.60901	2.49715	2.57776
	47	-2								1000	0	0	0	91.1782	92.9571	89.2404	0.315191	0	0.358122	10.4876	12.4936	11.2151	0.986269	1.45248	1.15947
	48	-1.84								3000	0	0	0	70.3714	76.1015	75.6565	0	0	0.121396	4.46345	5.36505	4.40503	1.04058	0.719094	0.854482
	51	-1.77
	109	-1.97
	110	-1.7							Fig.2e		Parental Pfa1			hFSP1 WT			E160K			K355E			K355G
	113	-1.91								TAM ( + )	1.48903	1.11112	1.06883	86.5614	87.1993	87.6767	0.761038	0.07784	0.406322	7.33802	5.06221	4.88613	0.0102694	0	0
	116	-2.04
	147	-1.81							Fig.2i		Parental Pfa1			hFSP1-WT			E160A			E164A			E156A-E160A			E160A-E164A			K355A			K355R			E156A-E160A-K355A			E156A-E160A-E164A			E156A-E160A-E164A-K355A			D41A
	162	-2.07								TAM ( + )	0	0	0.564924	59.8713	48.9025	53.8357	0.0480237	0	0.0717961	76.3622	77.9389	73.0275	0	0	0	0.121479	0.300938	0.180188	0.0148191	0	0	1.419	0.860965	1.57105	0	0.0795934	0.324763	0.225723	0.0867338	0	0	0	0	0.111711	0	0.441254
	170	-1.71
	172	-1.84
	196	-1.87																																													K43A
	200	-1.68																																													26.4111	22.7026	8.52621
	242	-2.03
	268	-2.16
	281	-1.73
	293	-1.81
	301	-1.7
	302	-1.76
	332	-1.81
	337	-1.66
	338	-2.12
	368	-2.14
	370	-1.87
	306	-2.2
	237	-1.99
	152	-1.94
	56	-1.82
	107	-1.71
[truncated: 60 more columns]
