# Supplementary material for: Integrated chemical and genetic screens unveil FSP1 mechanisms of ferroptosis regulation
Source: Nat Struct Mol Biol. 2023 Nov 13;30(11):1806–15. doi: 10.1038/s41594-023-01136-y (PMC10643123; doi:10.1038/s41594-023-01136-y)
Supplement: Supplementary file 15 — Statistical Source Data [file 41594_2023_1136_MOESM15_ESM.xlsx]

## Sheet: Sheet1
Fig. 3a	iFSP1 [µM]	Human WT			Mouse WT				Fig. 3c	iFSP1 [µM]	hFSP1			hFSP1-F360L			mFsp1			mFsp1-L360F
	0	106.31	100.235	93.4552	101.5	99.0429	99.4573			0	98.2015	104.129	97.6692	102.235	98.8563	98.9086	98.4491	99.1523	102.399	94.2588	104.82	100.922
	0.01	104.871	98.3767	96.3516	93.7135	87.7524	98.2603			0.01	93.0406	102.318	99.7635	101.644	98.5818	100.713	100.63	104.422	97.9796	107.116	105.192	98.6701
	0.03	103.246	107.181	99.6152	97.5353	93.6417	94.0905			0.03	95.5487	99.8461	93.2004	100.02	95.8968	100.587	98.2735	101.416	100.835	96.393	92.775	106.386
	0.1	89.9747	98.8197	94.8897	105.344	98.4059	96.4158			0.1	90.4173	95.2009	93.9151	97.3148	90.1723	94.3819	98.2638	99.1351	102.104	75.1153	90.9718	94.1101
	0.3	60.2341	63.108	59.0941	103.149	98.065	106.83			0.3	70.1152	78.4433	72.5412	95.6714	91.1892	102.336	98.5207	103.367	101.272	92.8396	80.6299	89.9038
	1	19.5913	21.2083	21.3694	101.797	99.3589	102.854			1	35.6906	43.4556	43.024	100.064	96.324	101.76	103.06	99.6787	98.5499	69.9085	68.9277	68.2456
	3	3.56924	4.17149	3.0068	99.0878	97.2607	103.184			3	11.0885	11.3689	10.9334	100.74	96.9118	102.686	95.4138	96.4182	99.6516	32.2011	29.4899	26.8973
	10	0.722036	0	0.18195	93.0586	90.3562	88.6627			10	10.2629	9.28101	9.41555	79.0304	80.5537	78.544	80.4259	77.0849	83.6962	10.9848	11.4209	11.4228
Fig. 3b	iFSP1	hFSP1 WT			mFsp1 WT			V361I			F360L			T354A			Q319K			V313M			I304V			L297H			T291E			R290K			V289T			V280I			H277Y			H271F			R267K
	10	0.722036	0	0.18195	93.0586	90.3562	88.6627	0	0	0.248661	91.5963	86.8917	95.1446	2.47103	1.04006	0.399902	3.54073	3.61261	2.69502	0	0	0	0	0.279746	0.342314	0.667196	0.244196	0	2.25526	2.07161	2.43683	0	0	0	0.254073	0.124794	0.815326	0.704155	0.730442	0.0893017	0.273952	0.261485	0	0.20746	0.235325	0.631682	0.0987926	0.333984	0.391227
Fig. 3e	iFSP1 [µM]	WT			H48N			F360L			T327K			T327R
	0	93.005	107.582	99.4128	101.985	98.5371	99.4775	99.86	102.541	97.5991	101.448	97.4373	101.115	103.156	88.5708	108.273
	0.01	98.8867	102.708	97.768	97.3031	92.3554	91.232	102.549	103.628	100.955	109.084	97.3765	99.1058	104.38	97.355	104.427
	0.03	96.2079	103.424	103.489	96.4418	106.267	94.0152	101.389	100.111	99.9256	100.398	104.887	98.651	100.938	87.093	105.956
	0.1	79.192	91.9297	97.4464	99.6868	106.225	98.9921	101.906	103.19	98.4428	100.541	103.512	98.7115	89.201	83.0659	100.469
	0.3	53.8315	66.3149	74.5035	87.008	103.097	93.3732	96.8091	95.2099	94.0031	102.406	100.634	99.7596	100.974	87.1413	87.732
	1	1.64843	2.43303	4.37674	83.3799	87.6158	86.582	95.8594	100.544	96.5758	98.3286	97.5223	94.605	88.4979	98.4074	88.6471
	3	0.0961835	0.265527	0.084101	103.876	104.636	93.7432	86.9483	90.179	86.3159	75.6851	74.4599	84.7401	83.8975	80.2028	77.4208
	10	0.0290732	0.0101569	0.0499323	56.3388	58.4175	49.8737	61.2024	62.383	61.6956	15.9012	16.6732	12.4743	67.802	65.71	63.2607
Fig. 3f (left)	iFSP1 [µM]	WT	F360L	H48N	T327K			Fig. 3f (right)	Time (min)	WT ( – )	WT	H48N	T327K	F360L
	0	100	100	100	100				0	0	0	0	0	0
	0.01	73.1861	95.3974	80.3406	80.9606				0.5	125.766	15.983	166.479	164.887	250.94
	0.03	62.3926	101.471	91.6564	85.9881				1	263.02	32.942	339.139	325.738	489.487
	0.1	48.015	94.7053	86.6169	81.2033				1.5	379.524	45.2	500.32	493.479	692.448
	0.3	28.1199	99.0253	79.8904	82.5575				2	509.508	57.342	649.543	642.762	894.225
	1	18.1716	70.9282	62.7636	60.3127				2.5	632.964	71.608	803.943	795.244	1103.34
	3	12.5245	66.8474	52.795	50.4047				3	767.215	89.965	970.595	940.546	1294.55
	10	9.25101	55.4478	42.5757	32.1398				3.5	898.423	109.349	1142.61	1054.36	1505.86
									4	1029.86	123.753	1309.95	1162.47	1684.74
Fig. 3h	iFSP1 [µM]	WT			S364A				4.5	1164.06	145.386	1475.84	1257.8	1876.05
	0	98.0677	105.965	95.9673	98.0351	105.386	96.5793		5	1317.3	167.372	1658.85	1370.58	2077.62
	0.01	105.421	113.726	100.819	106.215	100.514	106.795		5.5	1461.92	193.174	1849.6	1486.69	2274.36
	0.03	102.292	108.267	102.686	98.2214	95.3105	103.898		6	1580.13	207.849	2000.57	1568.18	2401.26
	0.1	89.594	96.8297	92.6731	97.1727	92.9204	104.235		6.5	1707.95	228.05	2164.7	1676.33	2556.89
	0.3	27.1652	34.2343	30.1294	91.5043	73.1987	82.7734		7	1810.97	246.514	2300.61	1799.39	2695.26
	1	10.6455	19.1381	6.67236	51.2215	39.0973	46.4335		7.5	1968.07	271.923	2448.82	1966.29	2889.87
	3	2.98964	2.3829	2.20532	0.0524414	0	0.159302		8	2057.11	295.932	2531.61	2086.48	3039.89
	10	2.62425	1.66385	2.09205	0	0	0		8.5	2147.3	310.532	2590.01	2198.44	3142.9
									9	2244.11	332.836	2614.7	2302.57	3235.56
									9.5	2348.12	351.656	2649.05	2434.61	3315.38
									10	2426.98	371.84	2661.7	2541.84	3372.93
									10.5	2489.93	391.704	2677.88	2618.7	3417.81
									11	2596.68	418.43	2760.15	2746.16	3498.62
									11.5	2648.03	437.545	2776.58	2815.82	3521.7
									12	2729.73	459.571	2828.32	2917.18	3583.05
									12.5	2804.21	477.036	2869.07	2990.36	3630.45
									13	2872.28	505.425	2914.7	3072.16	3670.62
									13.5	2904.13	515.251	2911.26	3091.97	3669.34
									14	2971.55	541.141	2956.79	3166.17	3684.73
									14.5	3016.8	560.154	2992.63	3218.7	3720.56
									15	3069.43	577.23	3012.46	3261.24	3730.04
									15.5	3103.27	599.648	3021.5	3315.65	3738.63
									16	3147.06	616.444	3035.6	3337.44	3744.72
									16.5	3210.32	642.196	3075.46	3423.49	3770.12
									17	3256.68	662.953	3088.97	3446.6	3800.51
									17.5	3299.46	674.529	3098.47	3487.64	3811.31
									18	3342.13	686.091	3102.71	3517.22	3795.02
									18.5	3366.15	707.64	3113.75	3532.07	3831.15
									19	3422.65	725.248	3128.33	3585.3	3856.22
									19.5	3460.25	740.085	3133.61	3614.51	3853.41
									20	3469.12	753.864	3142.38	3623.63	3854.14
									20.5	3552.94	777.47	3187.53	3700.65	3909.39
									21	3577.7	789.559	3175.81	3701.05	3881.01
									21.5	3608.77	795.883	3198.36	3738.12	3897.82
									22	3629.51	814.023	3184.08	3748.95	3882.53
									22.5	3654.43	816.762	3196.28	3746.06	3919.78
									23	3679.65	827.018	3184.5	3761.52	3874.53
									23.5	3725.24	844.387	3197.59	3790.53	3889.04
									24	3766.09	860.194	3227.13	3822.5	3935.93
									24.5	3772.82	864.019	3206.02	3821.07	3908.49
									25	3761.66	874.046	3191.76	3806.57	3892.02
									25.5	3829.89	891.639	3228.32	3851.58	3923.24
									26	3830.96	891.587	3213.89	3853.33	3906.88
									26.5	3883.42	899.409	3233.69	3891	3942.81
									27	3891.2	911.925	3238.04	3903.27	3930.81
									27.5	3916.48	923.54	3235.65	3914.58	3957.75
									28	3935.24	926.258	3225.15	3905.02	3942.73
									28.5	3977.23	941.808	3248.72	3934.86	3966.53
									29	4018.24	954.817	3261.23	3963.09	3974.02
									29.5	3987.92	952.444	3224.42	3932.51	3920.77
									30	4034.99	965.452	3237.87	3951.33	3958.64
[truncated: 51 more columns]
