# Supplementary material for: Integrated chemical and genetic screens unveil FSP1 mechanisms of ferroptosis regulation
Source: Nat Struct Mol Biol. 2023 Nov 13;30(11):1806–15. doi: 10.1038/s41594-023-01136-y (PMC10643123; doi:10.1038/s41594-023-01136-y)
Supplement: Supplementary file 16 — Statistical Source Data [file 41594_2023_1136_MOESM16_ESM.xlsx]

## Sheet: Sheet1
Fig. 4b	viFSP1 [µM]	Pfa1 Gpx4 WT + mFsp1-HA			Pfa1 Gpx4 WT + mFsp1-HA + Lip1 (500 nM)			Pfa1 Gpx4 KO + mFsp1-HA			Pfa1 Gpx4 KO + mFsp1-HA + Lip1 (500 nM)			Pfa1 Gpx4 WT + hFsp1-HA			Pfa1 Gpx4 WT + hFsp1-HA + Lip1 (500 nM)			Pfa1 Gpx4 KO + hFsp1-HA			Pfa1 Gpx4 KO + hFsp1-HA + Lip1 (500 nM)
	0	100	100	100	100	100	100	100	100	100	100	100	100	100	100	100	100	100	100	100	100	100	100	100	100
	0.01	103.799	101.089	101.264	98.2583	100.699	97.5988	103.208	95.0577	88.6669	102.823	102.093	102.712	93.2463	110.044	98.4436	88.6314	117.779	100.212	105.277	98.9881	93.7583	101.748	104.644	90.4334
	0.05	101.11	102.98	92.7336	90.2049	102.378	98.9894	96.4684	81.8734	77.5889	100.503	86.2835	106.065	82.2047	108.731	97.7819	89.2844	111.563	97.2254	101.362	95.9675	93.2786	98.9468	100.066	102.005
	0.1	98.906	97.5819	98.4344	94.2154	95.0242	79.0781	91.2654	69.7194	74.0053	101.171	73.4714	104.022	79.2172	101.014	94.804	82.1143	101.142	94.3791	92.6588	96.9066	71.4873	100.393	97.2047	81.9523
	0.5	93.6561	103.897	92.9714	84.8559	96.9617	88.7075	49.8238	34.7374	35.5153	101.051	61.6547	94.2347	81.7931	97.5739	98.8276	80.6983	101.779	97.6104	49.4388	60.3143	22.4444	106.327	93.7489	90.9516
	1	96.6222	105.108	92.0516	83.1943	103.545	92.3631	34.9566	22.715	11.0981	94.7893	56.943	105.003	84.6684	101.439	95.8104	86.5721	104.898	98.3868	35.7604	45.6514	8.48349	100.408	99.9907	91.3896
	5	95.6987	98.3888	96.7448	91.2936	104.032	92.49	3.7093	3.313	0.529679	102.243	58.319	103.466	76.5337	100.563	91.4766	91.7626	110.374	94.8275	5.73213	6.36002	1.17465	95.2786	91.6195	98.0123
	10	88.1955	93.7685	90.6673	103.012	102.433	98.8186	1.46533	1.62716	2.00933	73.7099	63.4738	61.0683	94.8058	98.7899	92.0011	105.741	116.82	111.013	6.58031	4.83447	5.67038	92.8706	96.5405	80.3177
Fig. 4c		DMSO			viFSP1 (10 µM)			viFSP1 (10 µM) + Lip-1 (0.5 µM)
	hFSP1	25.5864	21.0229	18.7479	78.7625	72.187	83.9462	14.0249	14.0293	18.577
	mFsp1	0.033827	7.70316	26.5332	58.6656	69.8326	64.4332	24.4227	15.9601	23.0263
Fig. 4d		DMSO			viFSP1 (10 µM)			viFSP1 (10 µM) + Lip-1 (0.5 µM)
	hFSP1	0.045856	0.066501	0.076623	0.30907	0.349618	0.155923	0.048015	0.097195	0.079201
	mFsp1	0.035328	0.053895	0.107764	0.223995	0.235994	0.17688	0.038373	0.083042	0.091543
Fig. 4e	Time (min)	0	0.01	0.03	0.1	0.3	1	3	10	30		Time (min)	0	0.01	0.03	0.1	0.3	1	3	10	30
	0	724.16	482.464	476.463	439.506	373.357	324.084	309.379	304.641	286.111		0	1070.63	786.406	746.46	653.031	536.972	404.573	336.781	296.594	280.919
	0.5	1172.77	740.371	703.707	632.954	506.213	405.193	381.444	357.202	331.996		0.5	1923.37	1280.87	1214.63	1026.73	783.372	556.243	416.525	342.902	310.803
	1	1633.06	996.649	939.038	825.725	643.903	481.296	449.243	410.688	376.709		1	2544.77	1666.58	1567.24	1328.62	1005.11	689.66	493.163	379.518	336.395
	1.5	2063.09	1256.17	1178.25	1015	785.278	561.588	516.977	457.344	413.031		1.5	3088.4	2055.12	1915.19	1620.38	1224.58	810.82	565.718	416.728	363.483
	2	2483.14	1525.11	1429.49	1226.11	935.474	645.88	592.1	511.613	452.33		2	3734.93	2508.89	2334.24	1944.47	1466.47	962.76	658.343	469.453	399.714
	2.5	2917.11	1800.63	1689.33	1436.8	1089.25	730.685	659.554	558.593	493.363		2.5	4208.34	2871.41	2692.58	2230.85	1678.23	1093.57	736.5	512.198	427.275
	3	3406.6	2106.94	1969.18	1666.71	1251.08	828.094	737.497	626.431	544.63		3	4627.38	3189.51	3010.33	2546.92	1919.34	1233.11	815.311	554.373	457.376
	3.5	3914.64	2404.8	2265.41	1896.07	1422.62	927.072	819.228	696.541	586.713		3.5		3539.85	3293.95	2835.97	2171.09	1380.86	900.134	605.921	489.905
	4	4447.18	2705.34	2568.39	2157.12	1610.57	1030.2	907.802	779.654	645.335		4		3913.02	3619.98	3051.19	2373.17	1537.24	978.509	644.57	523.327
	4.5		2981.28	2832.71	2376.99	1772.26	1117.74	978.008	845.238	685.903		4.5		4301.78	3995.15	3301.84	2584.94	1671.02	1067.87	703.976	560.239
	5		3312.56	3192.86	2673.89	1992.33	1251.94	1084.13	943.809	745.561		5		4555.22	4250.93	3553.45	2802.65	1820.63	1153.95	752.542	599.463
	5.5		3637.46	3524.29	2951.69	2191.48	1372.56	1178.52	1041.9	809.455		5.5			4468.86	3790.38	3004.93	1977.74	1242.05	814.492	641.493
	6		3936.35	3813.05	3206.46	2371.92	1473.09	1273.14	1117.41	854.965		6			4702.61	4033.57	3225.88	2142.51	1345.48	876.237	688.995
	6.5		4316.85	4196.26	3528.71	2624.39	1626.36	1392.54	1228.86	928.943		6.5				4230.5	3413.53	2307.37	1440	934.603	734.811
	7		4712.75	4578.33	3841.68	2866.24	1778.69	1513.03	1339.8	1001.7		7				4414.18	3564.51	2446.82	1533.26	989.716	784.701
	7.5				4136.43	3085.56	1919.81	1618.75	1439.4	1068.29		7.5				4644.6	3772.94	2620.8	1645.3	1059.65	835.812
	8				4413.16	3292.49	2051.38	1731.65	1544.21	1137.65		8					3928.79	2780.81	1754.35	1129.14	883.908
	8.5				4713.9	3540.4	2203.46	1861.9	1653.16	1229.35		8.5					4052.3	2908.64	1842.65	1174.83	928.825
	9					3778.74	2361.11	1989.5	1759.78	1311.89		9					4181.29	3045.86	1940.5	1248.59	978.769
	9.5					4009.8	2507.35	2106.78	1856.25	1396.3		9.5					4319.27	3170.87	2048.29	1308.23	1022.64
	10					4235.7	2676.52	2235.86	1969.06	1478.04		10					4444.97	3305.83	2135.3	1374.02	1068.26
Fig. 4f	viFSP1 [µM]	hFSP1	mFSP1
	0	100	100
	1e-05	90.319	97.1011
	3e-05	92.764	100.517
	0.0001	92.6577	92.1348
	0.0003	95.361	89.3237
	0.001	65.5871	77.5689
	0.003	65.7418	74.2748
	0.01	60.8852	80.7803
	0.03	54.629	62.3092
	0.1	44.6316	54.0407
	0.3	30.8158	37.4085
	1	18.6938	22.2483
	3	15.2927	11.2425
	10	13.3371	8.81793
	30	12.1838	6.88064
