# Supplementary material for: Integrated chemical and genetic screens unveil FSP1 mechanisms of ferroptosis regulation
Source: Nat Struct Mol Biol. 2023 Nov 13;30(11):1806–15. doi: 10.1038/s41594-023-01136-y (PMC10643123; doi:10.1038/s41594-023-01136-y)
Supplement: Supplementary file 17 — Statistical Source Data [file 41594_2023_1136_MOESM17_ESM.xlsx]

## Sheet: Sheet1
Fig. 5b	viFSP1 [µM]	WT			A153T			F328S			T327K			T327S			M294I			M294V			H48N
	0	101.101	101.627	97.2714	95.4536	100.134	104.412	107.837	97.2271	94.9356	101.841	99.7882	98.3712	106.216	91.7808	102.004	88.8612	107.693	103.446	102.111	104.89	92.9991	93.6544	102.956	103.39
	0.01	105.535	110.195	108.744	97.2387	93.4967	88.2526	102.617	101.627	97.7201	94.7596	100.506	95.7084	110.548	114.995	111.221	88.4515	102.497	97.9656	113.725	99.5415	92.6194	108.963	112.599	99.0811
	0.03	108.249	109.158	104.803	70.0543	69.5284	68.7262	89.5496	94.0991	92.4014	100.912	106.518	100.846	104.155	103.036	105.5	101.326	103.807	99.5054	104.499	106.455	90.3575	118.412	104.205	104.676
	0.1	102.918	102.516	100.146	42.0247	40.9337	39.0931	81.252	74.5665	79.6052	103.118	109.275	101.184	86.823	80.7018	93.2381	101.056	96.0001	104.778	97.4619	93.8937	90.1335	109.729	103.848	112.081
	0.3	93.3421	99.1612	85.8831	5.70902	5.17952	5.82606	16.9166	17.2956	17.0106	106.421	97.4855	102.57	47.7306	40.542	34.555	87.6964	86.7724	99.4876	97.1842	87.2372	80.1311	94.0604	92.5871	104.034
	1	54.0868	69.145	62.2047	1.35823	1.00922	1.51081	2.41898	2.73736	3.13211	101.95	100.871	98.8637	13.2941	13.2968	13.4392	91.9939	86.7274	90.9485	78.4979	69.8589	69.8096	82.4617	82.6076	82.4958
	3	17.3297	19.8444	22.6928	0.1961	0	0	0	0	0	98.9731	95.1648	89.7055	1.20475	1.22936	1.21486	82.4529	75.9374	73.8298	33.6597	33.2799	29.1184	47.2222	48.3183	47.2174
	10	7.20566	8.01814	9.08687	0.0421282	0	0	0	0	0.0771245	93.2091	95.6662	89.5342	0.477728	0.68518	1.14867	57.9086	57.919	60.0233	11.1889	10.4259	10.0164	22.7907	21.6662	20.0204
Fig. 5c	viFSP1 [µM]	WT	A153T	F328S	M294I	T327K		Time (min)	WT	F328S	A153T	M294I	T327K	WT ( – )
	0	100	100	100	100	100		0	0	0	0	0	0	0
	0.003	96.2331	61.2375	98.3741	93.3766	121.776		0.5	19.693	23.646	7.387	61.862	96.772	143.316
	0.01	94.2034	51.6823	80.8016	87.3718	93.9883		1	35.355	40.17	11.525	121.987	187.586	265.667
	0.03	75.3827	42.6036	69.0609	88.8703	90.3537		1.5	56.519	55.337	13.609	187.431	268.49	355.974
	0.1	69.0201	23.2734	57.0283	91.3857	107.871		2	70.352	71.057	12.327	244.13	328.999	437.131
	0.3	53.8048	10.7029	36.149	79.4303	100.151		2.5	94.6	90.536	17.415	309.375	385.486	514.149
	1	29.2386	7.36435	18.7526	57.3392	76.5722		3	113.276	105.264	19.847	360.96	441.648	597.262
	3	15.9573	6.84634	9.44079	48.0559	70.6094		3.5	136.565	121.593	22.328	415.948	503.567	691.287
	10	26.8514	6.30517	10.5571	48.8907	74.2147		4	161.379	139.224	23.003	468.138	559.928	766.485
								4.5	191.416	158.877	30.222	536.838	636.694	858.762
								5	217.738	173.674	34.572	592.997	703.689	933.685
								5.5	247.098	192.676	37.571	666.706	759.474	999.536
								6	274.853	207.055	38.758	733.064	818.451	1051.94
								6.5	304.784	223.861	41.402	811.024	870.018	1099.13
								7	340.618	240.645	51.836	886.792	919.061	1144.94
								7.5	370.334	256.159	54.49	958.256	950.171	1164.94
								8	406.317	277.08	58.493	1043.25	1002.48	1209.45
								8.5	432.852	295.146	63.425	1116.39	1050.19	1244.16
								9	466.253	312.527	74.688	1190.5	1081.66	1279.12
								9.5	505.01	340.314	79.49	1285.91	1130.43	1330.49
								10	535.281	354.437	84.733	1346.44	1147.24	1338.92
								10.5	566.078	372.873	91.341	1412.86	1184.43	1370.74
								11	603.531	400.157	102.506	1488.52	1222.95	1415.55
								11.5	626.71	414.961	103.851		1239.88	1427.8
								12	657.904	430.391	110.647		1267.51	1453.7
								12.5	686.557	453.18	121.26		1299.31	1491.31
								13	732.836	483.449	134.944		1345.97
								13.5	751.802	493.031	134.81		1355.77
								14	779.439	521.09	147.684		1390.4
								14.5	808.981	537.283	156.498		1398.15
								15	835.596	558.057	161.941		1429.15
								15.5	853.535	562.397	164.882		1428.38
								16	888.195	584.566	180.494		1469.11
								16.5	906.84	596.566	186.034		1475.57
								17	943.098	625.943	196.781
								17.5	964.595	637.751	200.76
								18	987.341	651.651	213.5
								18.5	1004.37	660.286	216.337
								19	1027.6	671.29	228.64
								19.5	1048.5	678.671	230.309
								20	1076.75	702.478	245.392
