# Supplementary material for: Integrated chemical and genetic screens unveil FSP1 mechanisms of ferroptosis regulation
Source: Nat Struct Mol Biol. 2023 Nov 13;30(11):1806–15. doi: 10.1038/s41594-023-01136-y (PMC10643123; doi:10.1038/s41594-023-01136-y)
Supplement: Supplementary file 18 — Statistical Source Data [file 41594_2023_1136_MOESM18_ESM.xlsx]

## Sheet: Sheet1
Ex Fig. 2d	RSL3 [nM]	Mock			hFSP1 WT			G2A			Lyn11-G2A			V148L			E156A			S187F			G244D			D285N
	0	100	100	100	100	100	100	100	100	100	100	100	100	100	100	100	100	100	100	100	100	100	100	100	100	100	100	100
	3	88.9269	105.076	97.8166	99.2077	125.9	99.0748	92.9831	90.094	98.5171	117.254	95.9406	105.119	88.6535	106.669	102.991	95.2973	103.942	99.144	95.9102	101.375	103.626	103.114	88.1662	93.9598	90.3444	102.125	107.26
	10	94.9674	97.333	83.2436	88.352	128.439	95.4371	94.9644	93.0505	91.0243	115.248	70.3904	91.6641	92.1858	95.6887	97.102	84.9198	87.5601	101.351	105.365	96.2546	97.3956	96.2125	86.3281	92.6529	96.8484	83.7021	103.964
	30	78.16	92.2304	60.1965	80.3637	113.647	94.191	94.4048	80.7453	92.7287	109.282	81.7298	84.021	85.724	90.1656	87.128	84.7775	92.1457	90.9942	95.2162	86.5185	88.0093	92.1862	77.9329	85.6913	88.126	78.2607	92.4436
	100	13.5251	3.1553	0.1894	67.7275	105.846	94.5266	42.5751	2.9301	17.9054	107.66	70.2915	79.6094	76.9521	74.1285	62.6299	68.2309	79.9551	43.0307	99.0453	85.6379	84.1186	48.2149	49.4349	41.7662	30.0942	26.2603	12.4608
	300	7.707	0	0.1555	70.4297	104.396	97.3771	9.4444	0	10.3575	94.5459	68.1913	86.1806	43.9466	33.558	54.8466	37.4536	71.5067	24.5451	75.775	84.4628	74.9179	24.4729	6.8445	8.7197	5.9763	2.5616	3.0811
	1000	7.6148	0	0.682	46.0373	95.7652	92.6663	9.763	0	0.1092	81.4559	53.6484	87.3184	20.8076	8.511	23.7191	13.0561	26.6064	4.017	58.38	69.5404	70.2642	0.7334	0.5351	6.6859	5.7966	0.4893	0.3408
	3000	8.0288	0	1.6148	24.901	67.5859	86.2443	10.9475	0	0.585	65.8412	49.9938	83.1152	7.7771	2.7374	13.6002	6.3282	3.9747	1.5954	25.9513	31.7018	61.77	0.6182	0.2687	6.8324	6.1655	0.4951	0.7877
Ex Fig. 2e	Mock	hFSP1 WT	G2A	Lyn11-G2A	V148L	E156A	S187F	G244D	D285N
	3.2667	101.815	11.3139	80.8138	22.7716	52.9449	93.1284	2.2323	1.6195
	8.1718	81.4322	7.5167	88.0595	49.5442	40.6048	77.3235	13.1194	7.633
	4.5617	109.292	16.4502	83.3351	14.2295	30.0288	80.9503	9.414	7.5194
Ex Fig. 2f	Time [min]	25 nM			50 nM			100 nM			200 nM
	0	13339.7	12554.7	11074.7	24644.7	26720.7	20130.7	81012.7	68244.7	41142.7	247989	233445	223189
	1	18523	16717	15900	39190	39567	38673	143361	124924	113932	437271	390188	411367
	2	23166	20045	20721	52896	49198	48249	194291	160665	151528	540087	509474	561042
	3	26774.7	23411.7	23464.7	63238.7	57986.7	57478.7	246205	193161	185061	639669	606095	660287
	4	30292	26849	26302	71374	65607	64352	275146	221234	221611	715474	686793	729402
	5	33540	30137	28994	79078	73096	73041	309312	246769	251937	765184	747064	780091
	6	36276	33016	30985	86314	79737	79536	338928	269394	276751	806679	792196	816643
	7	38746	35576	33551	92034	85411	84787	363964	290140	295909	832715	822012	845179
	8	41249.7	37833.7	35646.7	96692.7	90206.7	89291.7	384852	307061	312377	855139	841907	863113
	9	43612.7	39699.7	37210.7	100936	94469.7	93218.7	402930	323602	327868	868796	856527	876728
	10	45352	41307	38787	104411	97915	96781	417659	337516	341083	879261	866782	885679
	11	46868.7	43003.7	40415.7	108058	101276	100143	430658	349437	352860	887190	874487	892163
	12	48585	44745	41823	111947	104857	103778	443721	360784	365513	896681	883610	900097
	13	49797	45934	42794	114290	107011	106155	450286	367468	372032	896841	882824	898168
	14	50797.3	46982.3	43915.3	117129	109818	108867	458460	375697	380146	900177	886761	901100
	15	51982.7	48010.7	44831.7	119764	112425	111469	465631	382634	387447	902107	889140	902776
	16	53060	49206	45997	122368	114680	113569	470918	388225	392704	903823	889908	903110
	17	53977	50310	46752	124725	116907	115738	476673	393820	397985	904639	891603	903515
	18	54735	51064	47652	126636	119136	117585	481285	399215	403176	904961	892049	905076
	19	55743.7	52297.7	48687.7	129147	121566	119770	487266	405446	408979	910255	897059	909317
	20	56328.3	52601.3	49274.3	130180	122592	121158	488987	407097	411144	905810	892682	903756
	21	56871.7	53164.7	49795.7	131935	124295	122705	491832	410790	414748	905903	893053	903315
	22	57706.7	54143.7	50485.7	133533	126079	124191	495162	414258	417922	905853	893317	903898
	23	58332	54588	51147	135026	127310	125616	498180	417519	421386	905746	893321	903995
	24	58776.3	55280.3	51695.3	136325	128679	126852	500684	420364	424061	905383	893162	903497
	25	59367.3	55677.3	52194.3	137687	129701	127966	502699	422899	426563	904421	892543	902838
	26	59842.7	56183.7	52621.7	138899	131252	129117	505014	425541	429274	905303	892622	903433
	27	60621	56812	53189	140202	132676	130175	507544	428311	431814	905834	892553	903714
	28	61141.3	57549.3	53735.3	141239	133737	131247	509520	430584	434202	905025	892049	902304
	29	61424	57864	54180	142477	134661	132318	511852	432791	436055	904552	891750	902433
	30	61992.3	58471.3	54496.3	143283	135782	133208	513419	434810	438307	905037	891683	901898
	31	62332.7	58743.7	54862.7	144158	136458	134221	514403	436277	439872	903758	890776	900389
	32	62841.3	59101.3	55303.3	145199	137618	135096	516292	438439	441615	903584	890006	900373
	33	63134.7	59681.7	55699.7	146165	138677	135813	517974	440510	443792	903010	890642	900792
	34	63711.7	59899.7	56010.7	146766	139081	136382	518936	441961	444776	902637	889311	899030
	35	63932.7	60482.7	56387.7	147913	140249	137483	520552	443862	447026	902134	890091	899509
	36	64434.3	60771.3	56569.3	148443	140964	138079	521613	445150	448539	901825	888827	898506
	37	64647	61080	57075	149192	141722	138776	522437	446339	449611	900963	887971	896577
	38	65131	61435	57324	150114	142632	139502	523784	448035	451211	900629	888300	897165
	39	65333	61713	57461	150659	143038	139998	524617	448958	451871	899583	887136	895327
	40	65805	61815	57861	151347	143811	140790	525711	450174	453376	899371	886810	895611
	41	65886.7	62243.7	58156.7	151960	144389	141272	527007	451653	454573	899129	886431	894323
	42	66291.7	62618.7	58504.7	152728	145180	142276	527956	453162	456292	899222	885966	894083
	43	66389.7	62931.7	58897.7	153358	145673	142670	529149	453956	457060	898338	885072	893086
	44	66799.3	63109.3	59018.3	153862	146274	142965	529699	454855	457883	897606	884643	892903
	45	66953	63434	59211	154178	146945	143631	530498	456168	458935	897007	884166	891525
