# Supplementary material for: Integrated chemical and genetic screens unveil FSP1 mechanisms of ferroptosis regulation
Source: Nat Struct Mol Biol. 2023 Nov 13;30(11):1806–15. doi: 10.1038/s41594-023-01136-y (PMC10643123; doi:10.1038/s41594-023-01136-y)
Supplement: Supplementary file 19 — Statistical Source Data [file 41594_2023_1136_MOESM19_ESM.xlsx]

## Sheet: Sheet1
Ex. Fig. 3d	RSL3 [nM]	Parental Pfa1			hFSP1-WT			E160A			E164A			E156A-E160A			E160A-E164A			E156A-E160A-E164A			K355A			K355R			E156A-E160A-K355A			E156A-E160A-E164A-K355A			D41A			K43A			N49A
	300	0	0	0	76.127	68.3614	83.0192	0	0	0	79.9283	87.8002	76.5496	0	0	0	0	0	0	0	0	0	0.995769	1.46605	1.94126	17.0039	15.2806	14.4458	0	0	0	0	0	0	0	0	0	81.5145	76.7883	84.6684	12.5023	15.1152	19.0334
