# Supplementary material for: Integrated chemical and genetic screens unveil FSP1 mechanisms of ferroptosis regulation
Source: Nat Struct Mol Biol. 2023 Nov 13;30(11):1806–15. doi: 10.1038/s41594-023-01136-y (PMC10643123; doi:10.1038/s41594-023-01136-y)
Supplement: Supplementary file 20 — Statistical Source Data [file 41594_2023_1136_MOESM20_ESM.xlsx]

## Sheet: Sheet1
Ex. Fig. 4d		WT										F360L										H48N										T327K
	Time (min)	0	0.01	0.03	0.1	0.3	1	3	10		Time (min)	0	0.01	0.03	0.1	0.3	1	3	10		Time (min)	0	0.01	0.03	0.1	0.3	1	3	10		Time (min)	0	0.01	0.03	0.1	0.3	1	3	10
	0	0	0	0	0	0	0	0	0		0	0	0	0	0	0	0	0	0		0	0	0	0	0	0	0	0	0		0	0	0	0	0	0	0	0	0
	0.5	125.766	95.909	82.857	58.854	37.601	24.282	15.983	8.488		0.5	363.785	367.47	395.912	351.285	365.364	287.761	250.94	199.361		0.5	309.391	288.25	304.16	292.23	265.204	211.223	166.479	140.773		0.5	336.097	277.146	277.142	266.343	272.607	196.366	164.887	101.363
	1	263.02	192.494	164.105	126.289	73.961	47.795	32.942	24.332		1	732.245	698.543	743.015	693.475	725.108	519.368	489.487	406.014		1	642.369	516.083	588.772	556.4	513.191	403.174	339.139	273.493		1	646.245	523.204	555.694	524.772	533.524	389.768	325.738	207.702
	1.5	379.524	291.714	230.217	175.111	110.534	69.801	45.2	34.994		1.5	1062.6	965.116	1042.48	1035.68	1045.04	735.303	692.448	588.316		1.5	926.786	742.87	855.099	780.137	747.602	577.932	500.32	411.239		1.5	897.368	741.533	768.064	794.271	788.839	573.578	493.479	300.236
	2	509.508	369.81	295.892	230.997	150.453	94.221	57.342	47.766		2	1403.58	1211.3	1351.5	1361.9	1333.1	938.223	894.225	750.112		2	1174.6	970.481	1115.93	984.565	976.11	747.54	649.543	551.815		2	1105.65	941.695	983.734	1022.69	1011.22	732.043	642.762	407.971
	2.5	632.964	458.288	386.408	293.115	195.196	123.424	71.608	58.895		2.5	1714.39	1484.83	1650.79	1654.6	1591.92	1135.55	1103.34	912.049		2.5	1425.41	1206.89	1383.97	1219.93	1208.05	922.169	803.943	691.404		2.5	1335.21	1129.72	1205.51	1229.53	1230.16	910.387	795.244	513.347
	3	767.215	566.084	460.213	360.783	239.226	153.159	89.965	75.071		3	2005.13	1743.27	1956.36	1883.71	1816.17	1353.46	1294.55	1065.09		3	1677.6	1464.65	1642.38	1457.62	1454.31	1101.2	970.595	828.206		3	1567.13	1288.59	1400.17	1416.4	1416.36	1086.66	940.546	588.891
	3.5	898.423	660.396	554.326	427.24	292.325	186.617	109.349	97.369		3.5	2277.88	1977.7	2195.49	2097.52	2041.24	1553.68	1505.86	1230.31		3.5	1935.74	1703.43	1893.56	1688.85	1699.52	1267.85	1142.61	958.678		3.5	1784.77	1441.94	1576.57	1588.61	1576.26	1240.7	1054.36	678.244
	4	1029.86	753.992	639.657	494.775	341.317	213.694	123.753	108.448		4	2494.2	2205	2416.4	2274.67	2228.92	1708.9	1684.74	1394.71		4	2246.28	1899.19	2086.11	1909.64	1917.14	1438.17	1309.95	1133.58		4	1975.68	1553.96	1732.48	1741.87	1706.01	1372.82	1162.47	781.111
	4.5	1164.06	857.179	735.144	577.086	395.958	245.404	145.386	123.28		4.5	2716.18	2392.88	2624.13	2404.28	2416.71	1894.04	1876.05	1565.89		4.5	2479.63	2105.31	2272.88	2109.45	2113.45	1611.91	1475.84	1315.23		4.5	2155.42	1683.93	1861.18	1890.58	1838.51	1511.38	1257.8	862.656
	5	1317.3	987.43	853.028	659.397	453.815	280.682	167.372	141.042		5	2996.16	2541.62	2803.62	2599.44	2596.29	2076.91	2077.62	1725.8		5	2744.42	2294.78	2489.34	2289.9	2314.06	1820.59	1658.85	1473.92		5	2350.13	1802.3	2025.22	2049.7	1996.85	1656.88	1370.58	970.345
	5.5	1461.92	1131.87	962.836	747.952	513.422	318.613	193.174	165.859		5.5	3219.03	2730.89	2998.8	2813.77	2811.6	2260.57	2274.36	1910.96		5.5	2988.52	2483.49	2717.87	2531.36	2547.1	2019.02	1849.6	1615.48		5.5	2533.7	1920.58	2170.37	2206.84	2173.15	1802.04	1486.69	1086.13
	6	1580.13	1245.35	1049.43	821.161	569.485	349.834	207.849	183.699		6	3397.66	2843.22	3112.71	2949.43	2950.64	2412.93	2401.26	2064.05		6	3118.3	2667.28	2882.74	2690.92	2723.89	2176.44	2000.57	1716.56		6	2666.57	2024.83	2267.22	2323.39	2309.15	1927.95	1568.18	1190.45
	6.5	1707.95	1368.54	1149.79	907.726	623.484	390.274	228.05	203.072		6.5	3603.23	2972.41	3256.52	3128.92	3105.07	2554.31	2556.89	2200.57		6.5	3229.47	2821.45	3045.81	2873.22	2905.27	2352.53	2164.7	1851.61		6.5	2827.32	2136.82	2422.97	2476.78	2475.48	2071.39	1676.33	1324.78
	7	1810.97	1463.53	1227.28	974.656	681.453	424.367	246.514	217.7		7	3705.73	3086.61	3364.92	3231.11	3188.56	2684.56	2695.26	2358.72		7	3313.41	2933.24	3129.55	3023.67	3047.53	2475.56	2300.61	1961.86		7	2942.55	2229.08	2535.45	2617.18	2648.61	2221.45	1799.39	1425.23
	7.5	1968.07	1577.34	1334.89	1055.16	744.734	464.171	271.923	242.683		7.5	3841.47	3224.14	3503	3361.31	3356.45	2868.72	2889.87	2545.82		7.5	3427.94	3058.93	3240.17	3176.64	3206.47	2624.79	2448.82	2094.85		7.5	3106.6	2358.01	2715.15	2796.39	2834.45	2405.66	1966.29	1557.3
	8	2057.11	1658.92	1420.55	1112.93	799.533	500.203	295.932	257.661		8		3308.41	3592.73	3464.5	3457.67	2969.06	3039.89	2657.6		8	3440.49	3059.31	3278.79	3239.67	3229.75	2692.62	2531.61	2177.57		8	3190.39	2448.66	2839.73	2908.8	2947	2534.32	2086.48	1662.19
	8.5	2147.3	1749.56	1495.36	1178.59	858.678	536.446	310.532	273.074		8.5		3422.74	3721.49	3554.64	3547.35	3105.48	3142.9	2791.09		8.5	3488.78	3101.74	3338.52	3289.33	3243.32	2750.83	2590.01	2252.28		8.5	3266.95	2507.55	2938.02	3026.12	3077.51	2663.6	2198.44	1749.38
	9	2244.11	1845.45	1575.69	1247.44	910.758	569.12	332.836	290.07		9		3534.87		3670.3	3696.6	3253.74	3235.56	2887.8		9	3503.44	3166.17	3389.95	3297.03	3258.92	2812.2	2614.7	2336.74		9	3311.65	2590.08	3036.49	3136.46	3177.71	2758.04	2302.57	1851.84
	9.5	2348.12	1920.83	1666.79	1314.55	970.301	614.817	351.656	308.678		9.5		3667.35		3740.58	3789.26	3362.23	3315.38	2985.67		9.5	3560.82	3170.38	3433.29	3325.88	3274.78	2849.85	2649.05	2409.11		9.5	3346.93	2672.48	3152.86	3246.26	3270.27	2866.61	2434.61	1961.86
	10	2426.98	1998.81	1726.57	1372.38	1016.82	643.28	371.84	320.144		10		3713.24		3745.16	3841.84	3428.09	3372.93	3075.16		10	3577.52	3225.66	3421.51	3331.35	3276.66	2874.26	2661.7	2470.63		10	3367.67	2746.74	3218.39	3332.57	3348.88	2954.3	2541.84	2044.84
	10.5	2489.93	2078.24	1802.51	1430.89	1067.58	676.872	391.704	340.693		10.5		3691.53		3789.12		3493.87	3417.81	3105.31		10.5	3573.12	3219.04	3419.89	3327.16	3271.01	2910.53	2677.88	2518.02		10.5	3378.01	2819.97	3285.76	3380.52	3446.51	3067.85	2618.7	2132.83
	11	2596.68	2171.77	1897.62	1507.37	1133.2	727.806	418.43	359.755		11		3814.21				3566.71	3498.62	3204.8		11	3608.95	3246.19	3462.68	3364.64	3326.44	2991.25	2760.15	2586.78		11	3487.68	2931.18	3396.68	3513.31	3569.08	3220.09	2746.16	2245.29
	11.5	2648.03	2226.71	1947.09	1538.9	1170.01	750.867	437.545	369.163		11.5						3613.75	3521.7	3232.55		11.5	3556.18	3278.9	3456.48	3362.44	3322.88	2986	2776.58	2624.47		11.5	3500.02	2980.3	3471.4	3580.66	3604.37	3272.15	2815.82	2303.21
	12	2729.73	2324.32	2037.91	1612.08	1220.99	788.931	459.571	397.701		12		3847.27				3664.43	3583.05	3286.06		12	3577.7	3309.97	3516.28	3405.86	3367.01	3054.76	2828.32	2687.17		12	3581.42	3094.44	3567.57	3685.15	3691.26	3363.15	2917.18	2409.59
	12.5	2804.21	2387.73	2093.16	1672.33	1278.62	824.977	477.036	412.615		12.5						3708.55	3630.45	3327.14		12.5	3620.27	3324.79	3518.15	3436.25	3406.66	3087.9	2869.07	2742.11		12.5	3669.39	3140.39	3645.43	3752.03	3760.59	3448.01	2990.36	2487.72
	13	2872.28	2461.44	2172	1733.33	1333.55	865.767	505.425	429.165		13						3763.55	3670.62	3383.97		13	3616.4	3362.98	3542.46	3462.98	3425.9	3111.71	2914.7	2797.77		13	3727.57	3200.46	3721.52		3822.21	3502.45	3072.16	2555.51
	13.5	2904.13	2500.88	2222.71	1770.67	1366.22	882.024	515.251	436.91		13.5						3756.65	3669.34	3367.55		13.5	3578.88	3345.09	3515.47	3417.55	3400.94	3126.82	2911.26	2808.75		13.5	3729.99	3221.72	3719.42		3818.33	3511.36	3091.97	2567.96
	14	2971.55	2577.49	2282.94	1822.1	1402.92	920.962	541.141	458.523		14						3779.96	3684.73	3390.57		14	3604.57	3358.28	3539.05	3464.4	3438.2	3164.26	2956.79	2836.73		14	3796.21	3256.07			3870.8	3582.86	3166.17	2654.58
	14.5	3016.8	2635.44	2337.08	1870.69	1456.4	938.485	560.154	474.169		14.5						3826.26	3720.56	3447.8		14.5	3606.43	3386.57	3541.78	3466.31	3439.28	3168.14	2992.63	2872.6		14.5	3802.6	3291	3784.01		3914.33	3624.08	3218.7	2681.57
	15	3069.43	2692.26	2401.98	1918.25	1493.27	974.97	577.23	482.346		15						3842.9	3730.04	3433.17		15	3607.39	3386.39	3566.38	3459.54	3460.32	3186.98	3012.46	2912.6		15		3345.48	3829.15		3927.84	3648.51	3261.24	2731.12
	15.5	3103.27	2737.33	2446.96	1955.31	1532.57	1000.17	599.648	499.32		15.5						3834.94	3738.63	3472.32		15.5	3605.73	3374.06	3547.83	3481.46	3460.55	3197.12	3021.5	2921.32		15.5		3334.86				3695.29	3315.65	2776.07
	16	3147.06	2773.79	2484.3	1993.39	1569.47	1018.73	616.444	507.52		16						3836.8	3744.72	3438.12		16	3586.95	3382.33	3541.74	3467.13	3440.38	3192.83	3035.6	2946.21		16		3362.75				3693.58	3337.44	2779.37
	16.5	3210.32	2850.55	2563.9	2050.78	1609.56	1058.96	642.196	524.81		16.5						3874.88	3770.12	3471.61		16.5	3600.47	3389.17	3555.95	3495.71	3464.54	3239.11	3075.46	2967.58		16.5		3413.11				3747.96	3423.49	2850.63
	17	3256.68	2906.76	2601.64	2096.82	1647.21	1095.54	662.953	538.54		17						3889.59	3800.51	3505.12		17	3624.06	3403.73	3588.3	3523.42	3496.51	3240.59	3088.97	2988.31		17		3425.72				3792.54	3446.6	2877.78
	17.5	3299.46	2951.45	2649.08	2125.11	1687.17	1102.87	674.529	547.038		17.5						3917.84	3811.31	3497.64		17.5	3616.81	3410.64	3568.55	3485.98	3484.14	3250.29	3098.47	3024.35		17.5		3448.67				3799.51	3487.64	2892.16
	18	3342.13	2973.16	2677.8	2156.23	1715.15	1124.02	686.091	562.779		18						3890.53	3795.02	3505.43		18	3617.14	3404.76	3557.4	3504.19	3483.37	3257.61	3102.71	3024.05		18		3462.65				3806.81	3517.22	2916.95
	18.5	3366.15	3009.02	2733.73	2196.37	1744.82	1155.51	707.64	574.658		18.5						3893.74	3831.15	3494.56		18.5	3596.19	3411.05	3567.09	3484.66	3488.74	3257.13	3113.75	3049.78		18.5		3485.14				3813.5	3532.07	2919.13
	19	3422.65	3065.55	2789.19	2239.51	1773.92	1185.75	725.248	589.357		19						3902.6	3856.22	3524.55		19	3636.16	3410.34	3584.05	3501.38	3499.34	3297.57	3128.33	3063.04		19		3532.68				3866.45	3585.3	2966.81
	19.5	3460.25	3095.29	2800.39	2268.62	1812.57	1203.08	740.085	607.761		19.5						3949.22	3853.41	3533.47		19.5	3637.92	3418.03	3583.04	3519.47	3498.84	3266.47	3133.61	3059.4		19.5		3523.56				3887.99	3614.51	2968.35
	20	3469.12	3128.49	2850.29	2296.15	1848.56	1222.6	753.864	613.598		20							3854.14	3515.4		20	3611.39	3417.91	3572.98	3487.37	3495.76	3295.89	3142.38	3088.66		20		3549.95				3874.78	3623.63	2973.82
	20.5	3552.94	3196.7	2915.65	2352.37	1889.4	1253.94	777.47	628.665		20.5						3961.4	3909.39	3571.26		20.5	3656.24	3454.62	3590.37	3561.45	3552.67	3331.53	3187.53	3109.55		20.5		3610.16				3933.71	3700.65	3031.46
	21	3577.7	3226.23	2937.55	2375.27	1915.67	1268.08	789.559	643.373		21							3881.01	3566.8		21	3663.09	3424.74	3597.12	3537.8	3528	3301.04	3175.81	3117.39		21		3597.38				3979.64	3701.05	3043.67
	21.5	3608.77	3274.78	2981.27	2416.4	1940.86	1293.7	795.883	654.857		21.5							3897.82	3550.84		21.5	3656.82	3440.05	3597.26	3524.49	3533.13	3332.26	3198.36	3124.82		21.5		3631.24				3951.22	3738.12	3070.05
	22	3629.51	3298.89	2991.96	2427.32	1953.68	1299.6	814.023	661.334		22							3882.53	3570.36		22	3635.5	3418.79	3598.29	3541.65	3514.02	3300.35	3184.08	3121.51		22		3608.7				3969.32	3748.95	3068.67
	22.5	3654.43	3319.67	3031.04	2469.35	1990.67	1329.62	816.762	670.951		22.5							3919.78	3559.62		22.5	3649.42	3440.25	3594.97	3507.48	3533.95	3307.52	3196.28	3132.85		22.5		3630.43				3945.69	3746.06	3054.84
	23	3679.65	3341.54	3056.18	2478.12	1997.41	1345.39	827.018	681.203		23							3874.53	3554.38		23	3625.85	3414	3570.11	3517.51	3508.9	3315.93	3184.5	3130.11		23		3634.55				3984.32	3761.52	3090.02
	23.5	3725.24	3380.27	3084.03	2514.72	2028.51	1363.19	844.387	690.717		23.5							3889.04	3578.72		23.5	3643.45	3438.04	3587.84	3529.89	3528.22	3308.68	3197.59	3147.3		23.5		3651.4				4008.8	3790.53	3095.5
	24	3766.09	3432.65	3137.58	2560.58	2064.08	1391.64	860.194	708.589		24							3935.93	3579.87		24	3646.76	3445.12	3616.91	3535.6	3551.81	3341.87	3227.13	3173.33		24		3702.89				4034.93	3822.5	3161.24
	24.5	3772.82	3432.57	3138.36	2572.85	2074.01	1397.57	864.019	711.156		24.5							3908.49	3580.03		24.5	3665.43	3413.85	3570.18	3525.09	3532.51	3332.18	3206.02	3151.72		24.5		3662.93				4006.56	3821.07	3117.96
	25	3761.66	3450.67	3145.34	2573.28	2088.04	1404.95	874.046	719.726		25						3982.59	3892.02	3577.26		25	3626.11	3427.97	3553.2	3506.05	3507.35	3300.35	3191.76	3139.66		25		3655.25					3806.57	3126.62
	25.5	3829.89	3508.74	3199.36	2618.71	2120.31	1433.87	891.639	734.521		25.5							3923.24	3593.04		25.5	3637.91	3439.66	3591.08	3515.33	3531.41	3341.9	3228.32	3167.46		25.5		3714.49				4048.93	3851.58	3160.19
	26	3830.96	3506.06	3211.31	2629.41	2142.68	1443.86	891.587	744.703		26							3906.88	3586.53		26	3632.99	3412.01	3585.76	3527.99	3518.27	3316.39	3213.89	3154.81		26		3694.35					3853.33	3163.08
	26.5	3883.42	3572.91	3270.3	2677.29	2179.47	1470.75	899.409	755.319		26.5							3942.81	3601.43		26.5	3641.38	3459.66	3604.2	3545.27	3539.2	3353.82	3233.69	3185.07		26.5		3725.63					3891	3170.01
	27	3891.2	3576	3270.25	2691.23	2177.01	1480.11	911.925	760.381		27							3930.81	3609.64		27	3633.69	3431.33	3598.61	3517.34	3534.36	3344.98	3238.04	3194.16		27		3742.76					3903.27	3192.12
	27.5	3916.48	3602.95	3297.34	2713.09	2214.54	1494.79	923.54	770.943		27.5							3957.75	3636.8		27.5	3663.1	3447.28	3596.83	3546.22	3549.8	3343.43	3235.65	3198.77		27.5		3748.7					3914.58	3193.26
	28	3935.24	3618.92	3319.19	2732.45	2229.59	1508.96	926.258	771.672		28							3942.73	3610.15		28	3634.98	3448.5	3594.46	3507.81	3514.03	3359.36	3225.15	3198.03		28		3762.95					3905.02	3196.87
	28.5	3977.23	3647.33	3359.85	2758.44	2241.82	1515.68	941.808	786.909		28.5							3966.53	3619.82		28.5	3644.92	3432.77	3601.8	3538.71	3539.31	3355.25	3248.72	3199.82		28.5		3779.23					3934.86	3213.68
	29	4018.24	3695.17	3387.32	2789.48	2270.5	1537.35	954.817	792.104		29							3974.02	3651.09		29	3680.58	3467.99	3614.49	3563.35	3563.05	3364.2	3261.23	3232.62		29		3791.59					3963.09	3253.89
	29.5	3987.92	3674.43	3385.04	2783.46	2262.43	1534.92	952.444	797.95		29.5							3920.77	3600.07		29.5	3625.32	3426.07	3580.53	3506.18	3523.33	3343.44	3224.42	3184.15		29.5		3805.22					3932.51	3232.93
	30	4034.99	3702.71	3400.14	2813.7	2289.32	1558.58	965.452	807.763		30							3958.64	3634.85		30	3646.14	3423.17	3583.6	3541.49	3544.15	3351.84	3237.87	3203		30		3780.91					3951.33	3245.35
Ex. Fig. 4f	iFSP1 [µM]	WT			T327S				Ex. Fig. 4h	iFSP1 [µM]	human			mouse			rat			chicken
	0	100.867	102.792	96.341	98.6919	99.7316	101.576			0	103.458	93.8438	102.699	108.137	102.115	89.7475	100.774	93.4557	105.77	100.848	100.372	98.7795
	0.01	99.7689	100.876	85.2208	97.2535	97.0352	90.1624			0.01	105.015	90.2151	101.903	82.7321	76.5636	93.822	90.9183	102.282	80.4188	98.9066	100.307	93.871
	0.03	99.9686	90.56	86.9798	88.368	85.16	86.5265			0.03	89.3531	99.8903	89.8737	92.1513	59.1475	95.6468	84.2956	79.5567	83.9629	105.767	99.1766	97.4421
	0.1	85.0953	79.6831	67.1851	82.1685	83.0337	82.375			0.1	77.6273	84.5149	95.1898	87.636	89.1176	89.1588	87.827	90.4516	91.7745	93.3607	91.475	88.6727
	0.3	33.1925	33.0147	27.7271	41.3282	52.2288	49.691			0.3	8.69481	13.7796	17.2535	104.504	86.4095	89.2313	86.7655	81.9674	98.4497	83.3053	94.6525	82.5791
	1	9.54563	10.9241	8.31002	3.99712	4.42004	5.17756			1	0.292006	1.29488	0	100.201	94.1638	92.0618	90.2254	83.7646	85.2695	56.7521	52.8397	54.9935
	3	6.32187	6.01002	5.66771	0.380221	0.33507	0.289489			3	0	0.18793	0	102.317	75.4615	87.8861	82.8163	85.7712	83.5153	23.1474	19.0079	15.632
	10	6.84646	5.156	5.25492	0.57328	0.255748	0.0349601			10	0	0	0	68.1639	75.2441	60.1458	50.039	59.3178	65.6039	2.68909	1.41884	2.29334
Ex. Fig. 4i	Resazurin [µM]	DMSO	iFSP1 (0.03 µM)	iFSP1 (0.3 µM)	iFSP1 (3 µM)		NADH [µM]	DMSO	iFSP1 (0.03 µM)	iFSP1 (0.3 µM)	iFSP1 (3 µM)		Km	Resazurin		NADH			Vmax	Resazurin		NADH
	30	39930	31046	12832	2928.4		500	15002	10031.6	4981.2	1691.4		DMSO	1.839	2.446	54.74	53.61		DMSO	100	100	100	100
	10	51162	39872.6	14406.8	3001		100	10888.8	8176.2	4200.2	1138.2		iFSP1 (0.03 µM)	2.29	2.325	41.58	32.52		iFSP1 (0.03 µM)	83.1657	76.9963	66.2093	79.0693
	3	32626.8	24065.4	7997.4	1157.6		20	4290.6	3176.6	1784.4	881		iFSP1 (0.3 µM)	2.561	2.285	33.86	51.76		iFSP1 (0.3 µM)	39.5958	29.3888	32.3526	48.0071
	1	6163.4	7327.4	4067.6	446.4		4	1339.8	1276	816.8	433.6		iFSP1 (3 µM)	3.114	4.93	15.85	16.28		iFSP1 (3 µM)	9.59942	7.18031	9.41994	11.4462
	0.3	3755.8	2609.4	2213.2	221.2		0.2	381.4	210	191.4	117.8
	Lineweaver-Burk		DMSO	iFSP1 (0.03 µM)	iFSP1 (0.3 µM)	iFSP1 (3 µM)		Dixon		Resazurin/V0
	1/Resazurin [µM-1]	0.0333333	3.33e-05	3.68e-05	7.2e-05	0.000361				30	10	3	1	0.3
		0.1	2.29e-05	3.01e-05	6.73e-05	0.000229		iFSP1 [µM]	0	0.001	0.000229	9.39e-05	0.000179	7.32e-05
		0.333333	3.13e-05	4.55e-05	0.000128	0.00068			0.03	0.001105	0.000301	0.000137	0.000171	0.000145
		1	0.000179	0.000171	0.000228	0.001504			0.3	0.00216	0.000673	0.000384	0.000228	0.000138
		3.33333	0.000244	0.000482	0.00046	0.003997			3	0.010841	0.002292	0.002039	0.001504	0.001199
	Lineweaver-Burk		DMSO	iFSP1 (0.03 µM)	iFSP1 (0.3 µM)	iFSP1 (3 µM)		Dixon		NADH/V0
	1/NADH [µM-1]	0.002	0.000111	0.000137	0.000234	0.00094				500	100	20	4
		0.01	0.000185	0.000187	0.000356	0.001063		iFSP1 [µM]	0	0.055431	0.018451	0.006143	0.003805
		0.05	0.000307	0.000327	0.000735	0.001652			0.03	0.068321	0.018664	0.006542	0.004077
		0.25	0.000951	0.001019	0.00143	0.00463			0.3	0.116921	0.03558	0.014699	0.005721
		5	0.007553	0.015528	0.012723	0.04065			3	0.469925	0.106293	0.033036	0.018519
