# Supplementary material for: Integrated chemical and genetic screens unveil FSP1 mechanisms of ferroptosis regulation
Source: Nat Struct Mol Biol. 2023 Nov 13;30(11):1806–15. doi: 10.1038/s41594-023-01136-y (PMC10643123; doi:10.1038/s41594-023-01136-y)
Supplement: Supplementary file 21 — Statistical Source Data [file 41594_2023_1136_MOESM21_ESM.xlsx]

## Sheet: Sheet1
Ex. Fig. 5a	viFSP1 [µM]	DMSO			Fer-1 (1 µM)			DFO (200 µM)			Lip-1 (0.5 µM)			zVAD-FMK (30 µM)			Nec-1s (10 µM)			Olaparib (10 µM)			MCC950 (10 µM)
	0	98.6123	101.373	100.015	103.356	99.1368	97.5072	95.6096	101.711	102.68	101.933	99.5019	98.5655	100.124	102.048	97.8271	101.869	98.3837	99.7473	105.159	93.8339	101.007	99.811	104.505	95.6845
	0.01	98.5609	98.8471	91.6586	104.004	94.7433	97.6772	81.1472	100.271	94.0185	95.3751	90.9677	94.5907	99.5711	107.002	101.777	108.462	97.5515	99.034	96.9997	105.227	103.351	103.557	97.6335	96.7632
	0.03	92.6949	93.4429	98.6298	101.243	90.9566	99.9558	84.0269	90.4589	89.9437	99.9423	87.6075	92.8295	94.8011	101.861	99.1412	102.765	92.2598	97.1594	92.9366	83.0368	92.4059	93.6523	91.9101	96.4157
	0.1	97.5787	97.4513	93.7429	100.185	92.5992	104.882	86.2353	93.6597	88.098	100.351	89.7472	87.5645	95.5421	103.052	101.039	98.3968	96.47	95.534	87.1582	99.1438	95.5772	96.8106	93.2811	95.2032
	0.3	69.6345	69.9277	77.4525	102.313	88.7921	91.7105	84.5516	94.8063	88.4718	101.137	95.4039	94.9693	77.3809	82.079	77.606	74.7538	81.6047	73.9652	50.3469	81.0468	74.8255	91.3121	85.8369	78.94
	1	21.8001	26.3966	32.526	102.735	92.0195	88.999	91.0697	95.1756	91.0729	97.8382	91.5763	89.823	37.971	47.4047	50.9823	30.1364	40.6257	50.1452	36.8457	42.0727	14.9286	43.1333	53.6926	34.2147
	3	0.789797	0.344044	0.793276	89.143	87.9361	83.9338	84.1036	84.0703	86.5382	84.2784	80.0986	86.0294	0.393851	0.0929186	0.135968	0.146402	0.0799137	0.00611911	-0.027078	0.171248	0.180661	0.0823276	0.20675	0.14062
	10	0.278882	0.248847	0.0926732	92.5331	90.6541	81.7721	78.4332	84.2579	89.9147	92.723	85.0868	84.7507	0.0333124	0.157419	-0.00777313	0.28053	-0.100161	0.162195	0.166485	0.234831	-0.137924	0.233972	-0.151651	0.136548
Ex. Fig. 5b	viFSP1 [µM]	Human			Mouse			Rat			Chicken
	0	99.8238	101.278	98.8981	96.6122	109.165	94.2226	96.9402	101.35	101.71	97.9059	99.2775	102.817
	0.01	98.3681	103.888	98.144	87.3957	90.5329	81.2011	84.5938	107.978	100.972	100.796	108.556	106.825
	0.03	85.7447	101.872	88.2534	56.4831	61.1805	60.4861	71.7295	99.9941	91.0726	99.9063	102.135	102.406
	0.1	80.0801	86.4052	82.7093	52.343	44.9278	40.6364	61.5308	79.6787	78.4383	104.244	106.206	98.3681
	0.3	30.8445	40.2403	40.9066	14.7256	19.3922	17.6718	21.0982	29.7194	23.6318	97.622	90.622	94.375
	1	6.03353	9.13098	9.56986	10.264	13.8197	11.0317	7.88276	8.78633	9.34923	82.3169	88.9987	90.8524
	3	1.37991	1.2457	0.743754	4.49937	8.37594	5.72353	1.10056	1.6297	0.983903	31.294	31.5649	28.8119
	10	1.0211	0.936726	0.999432	5.46921	5.52067	6.66562	0.825165	0.57989	0.721398	12.7164	11.1831	10.1215
Ex. Fig. 5d &e	4T1		viFSP1 [µM]
			0	0.005	0.01	0.05	0.1	0.5	1	5	10		B16F10	0	0.005	0.01	0.05	0.1	0.5	1	5	10		A375	0	0.005	0.01	0.05	0.1	0.5	1	5	10		H460	0	0.005	0.01	0.05	0.1	0.5	1	5	10
	RSL3 [nM]	0	100	105.395	98.9826	93.9303	92.2372	93.398	92.7966	85.3265	83.9952		0	100	104.332	101.004	101.317	101.009	98.6895	96.3695	96.6915	86.3588		0	100	98.8276	101.936	89.2241	94.5106	98.1934	99.1645	100.918	96.9595		0	100	95.1334	91.9706	89.8343	91.1617	91.704	92.1536	92.3369	94.6906
		3	102.588	112.361	108.965	102.365	105.765	100.862	99.7238	92.9433	91.4468		3	116.588	117.607	116.575	115.547	114.516	112.562	115.844	109.743	103.169		3	113.28	111.583	103.793	99.9935	102.644	109.488	110.385	111.82	100.513		3	102.035	98.2542	97.6668	94.6561	94.3932	93.4669	96.7949	95.5535	98.9456
		10	106.413	109.119	109.391	110.351	110.704	108.761	105.831	100.109	94.5127		10	113.843	116.003	118.422	116.553	116.121	114.589	113.727	108.157	102.285		10	110.796	114.218	108.585	109.506	106.138	112.466	112.847	116.319	103.831		10	102.35	99.2142	98.0405	97.3701	95.2335	95.0934	98.153	97.0882	97.615
		30	105.314	111.785	114.593	108.052	111.652	108.32	112.775	102.954	92.5815		30	117.398	118.874	120.001	114.729	117.849	114.085	115.134	110.761	102.566		30	113.444	113.21	115.052	116.846	112.904	111.942	115.974	112.322	97.6228		30	101.661	97.3166	96.7519	97.2516	95.3264	97.0291	99.2083	97.3047	96.8705
		100	65.0069	84.7316	81.9509	77.2245	73.3866	53.4937	39.7277	31.9206	21.4041		100	114.136	118.09	115.405	114.96	114.51	108.818	104.664	100.026	87.5328		100	113.676	113.164	114.393	109.344	105.353	89.1466	82.9601	75.1463	59.2307		100	101.088	96.5505	95.0842	94.9175	97.8734	96.2892	99.0507	95.6099	92.0284
		300	12.3122	12.2952	12.6883	9.34579	10.429	19.5739	0	0	0		300	107.507	109.555	107.866	104.367	103.18	97.5753	89.7053	70.3559	62.3437		300	84.2438	82.4725	84.1139	78.6337	73.7124	29.993	12.5793	0	0		300	101.678	97.2595	95.3521	95.7751	97.0573	93.8063	97.0348	60.9628	48.2495
		1000	0.686625	0	0	0	0	0	0	0	0.158188		1000	63.1873	67.7286	62.8051	61.1173	57.0133	43.0763	33.1526	19.9487	14.2887		1000	41.6846	36.9971	34.7094	23.8159	16.1863	1.37357	0	0	0		1000	98.566	91.7423	92.4665	90.4728	89.1876	68.9937	53.2544	26.7872	10.0037
		3000	1.17809	0.332196	0	0	0.0250421	0	0	0	0.343179		3000	17.6029	22.026	21.4482	19.5256	18.5486	12.6319	10.0253	3.80737	1.6853		3000	11.9367	9.40942	8.45802	3.4827	2.95146	0	0	0	0		3000	86.2634	81.7378	77.1996	74.845	71.6629	38.7292	28.8913	9.69429	4.91276
Ex. Fig. 5g		4T1			B16F10			A375			H460
		Mean	Upper limit	Lower limit	Mean	Upper limit	Lower limit	Mean	Upper limit	Lower limit	Mean	Upper limit	Lower limit
	log(α2)	0.317455	0.516298	0.121862	8	8	2.68065	1.17881	1.5799	0.706448	1.18133	1.36059	0.804675
	βobs	0.0041562	0.0601078	-0.0163118	0.203936	0.301354	0.182118	0.154562	0.252006	0.125174	4.6661	6.16605	4.07421
	786-O		viFSP1 [µM]
Ex. Fig. 5h			0	0.005	0.01	0.05	0.1	0.5	1	5	10		Rat1	0	0.01	0.03	0.1	0.3	1	3	10
	RSL3 [nM]	0	100	105.929	108.947	91.6075	99.0577	103.171	101.729	110.268	100.298		0	100	101.537	98.6498	93.4198	92.9447	92.4256	89.5534	100.826
		3	108.009	116.326	113.239	107.889	110.179	114.482	114.598	120.327	117.127		3	90.3115	92.044	96.7435	98.0743	90.1539	94.8381	89.4896	104.782
		10	112.552	114.184	111.21	107.449	117.484	109.098	114.631	120.005	116.286		10	91.3945	96.9342	94.5072	90.1541	79.0325	94.4083	89.8235	98.0108
		30	104.571	108.515	100.78	104.241	102.541	99.9369	111.304	99.7503	88.1104		30	90.9	95.8726	99.1415	90.9941	89.8055	85.1729	83.6673	107.333
		100	23.0876	31.4861	26.7714	14.7675	15.2854	2.80948	1.12488	0	0.882313		100	16.1223	12.4349	12.8528	11.2537	5.77233	6.9038	6.90826	7.7764
		300	1.68135	0	0	0	0	0	0	0	1.05325		300	0.417078	1.17913	0	0.582983	0	0.54117	0	0.501292
		1000	2.09248	0	0	0	0.167606	0	0.046902	0.591357	2.30763		1000	0.107309	1.43237	0	0.988997	0	1.18359	0	0
		3000	3.07673	1.26878	0.339197	0.718709	1.1824	0.96787	1.58174	1.88633	3.9009		3000	0.400756	0.143569	0	0	0.24848	0	0	0
