# Supplementary material for: Integrated chemical and genetic screens unveil FSP1 mechanisms of ferroptosis regulation
Source: Nat Struct Mol Biol. 2023 Nov 13;30(11):1806–15. doi: 10.1038/s41594-023-01136-y (PMC10643123; doi:10.1038/s41594-023-01136-y)
Supplement: Supplementary file 22 — Statistical Source Data [file 41594_2023_1136_MOESM22_ESM.xlsx]

## Sheet: Sheet1
	Ex. Fig. 6a	DepMap ID	1S,3R-RSL-3 (CTRP:609060) AUC Drug sensitivity AUC (CTD^2)	AIFM2 log2(TPM+1) Expression Public 23Q2	Cell Line Name		DepMap ID	ML210 (CTRP:609110) AUC Drug sensitivity AUC (CTD^2)	AIFM2 log2(TPM+1) Expression Public 23Q2	Cell Line Name		Ex. Fig. 6b	Fsp1	Gpx4	Murine cancer cell		Ex. Fig. 6d	Pfa1		DMSO			viFSP1 (5 µM)			viFSP1 (5 µM) + Lip-1 (0.5 µM)				MC38		DMSO			viFSP1 (5 µM)			viFSP1 (5 µM) + Lip-1 (0.5 µM)				LLC		DMSO			viFSP1 (5 µM)
		ACH-000002	10.415	0.226509	HL60		ACH-000002	11.727	0.226509	HL60			5.54661	8.75174	Renca			RSL3 [nM]	0	125.565	78.0248	96.4099	110.063	101.117	88.8192	100.443	103.822	95.7345		RSL3 [nM]	0	100.757	100.961	98.2825	104.362	97.0049	98.6334	99.2259	100.48	100.294		RSL3 [nM]	0	97.2429	101.815	100.943	105.197	96.5725	98.2302
		ACH-000004	4.5275	0.356144	HEL		ACH-000004	6.5154	0.356144	HEL			4.61924	8.80792	Panc02				3	121.618	81.256	87.465	96.0339	103.332	115.134	101.265	90.3397	112.111			3	98.3871	102.259	101.078	97.4632	87.3166	91.8312	87.3187	87.8587	100.9			3	99.2146	98.6207	102.016	97.9173	94.7557	70.1067
		ACH-000005	4.7393	0.238787	HEL9217		ACH-000005	6.5081	0.238787	HEL9217			4.05071	8.1321	MOC22				10	112.374	60.8073	99.916	105.397	98.0517	80.4139	82.5228	79.3674	110.143			10	98.9298	107.805	98.7128	97.6553	85.8288	86.635	83.7407	84.1663	96.7023			10	96.7851	102.847	92.267	60.2134	97.9524	77.3285
		ACH-000006	8.1098	1.85997	MONOMAC6		ACH-000006	9.2532	1.85997	MONOMAC6			4.16712	8.52834	MOC2				30	104.852	84.3636	89.6531	70.9913	74.5304	71.9094	72.0883	76.9881	102.792			30	95.5041	106.442	101.687	96.8037	80.928	80.1163	77.6049	89.6272	90.589			30	96.344	97.6358	88.7793	63.9089	95.3892	73.4537
		ACH-000007	8.9164	4.72301	LS513		ACH-000007	11.047	4.72301	LS513			2.64645	8.9884	MOC1				100	11.2297	25.3857	17.8561	14.3028	17.1837	14.4704	64.9013	82.5159	103.676			100	92.1029	103.985	105.74	114.478	79.931	74.2772	93.4437	83.2291	98.625			100	100.765	100.222	97.1665	98.6286	95.9409	98.4355
		ACH-000008	9.2353	4.87086	A101D		ACH-000008	11.798	4.87086	A101D			4.11413	8.04547	MC38				300	7.37319	8.59811	10.1497	7.8022	12.4458	7.58197	88.3239	101.284	99.6368			300	37.3661	47.1752	46.9797	31.5241	28.4882	22.205	85.0067	73.8674	88.5599			300	79.0225	91.7123	79.6617	54.4197	41.1762	65.1177
		ACH-000009	8.3567	4.10852	C2BBE1		ACH-000009	12.363	4.10852	C2BBE1			3.63295	8.16052	LLC				1000	5.72292	3.59899	5.42723	6.49039	8.88733	7.63567	92.7395	95.7734	93.7211			1000	4.54271	6.61945	1.18966	3.3171	0	0.33793	74.0057	83.1122	74.7217			1000	4.37148	18.6204	10.6312	8.72758	6.11818	13.0158
		ACH-000011	7.5951	1.30451	253J		ACH-000011	10.627	1.30451	253J			4.09205	8.54397	KPC				3000	3.85241	1.02939	0	4.16787	2.60744	4.68898	89.2444	98.1382	96.2937			3000	4.18583	4.68076	5.26133	1.71654	2.46915	2.59536	72.2172	69.6621	84.9686			3000	0	9.60712	9.68368	5.82748	4.08556	4.63712
		ACH-000012	6.0075	1.0072	HCC827		ACH-000012	7.9669	1.0072	HCC827			5.61979	9.38659	EMT6
		ACH-000013	7.3504	4.13832	ONCODG1		ACH-000013	7.6623	4.13832	ONCODG1			4.96458	8.8454	E0771
		ACH-000014	6.5865	4.35826	HS294T		ACH-000014	8.5005	4.35826	HS294T			4.42782	8.6508	CT26			MDA-MB-436		DMSO			viFSP1 (5 µM)			viFSP1 (5 µM) + Lip-1 (0.5 µM)				SKOV3		DMSO			viFSP1 (5 µM)			viFSP1 (5 µM) + Lip-1 (0.5 µM)				SW620		DMSO			viFSP1 (5 µM)
		ACH-000015	5.2994	3.64847	NCIH1581		ACH-000015	7.6935	3.64847	NCIH1581			3.26582	9.1655	B16			RSL3 [nM]	0	100.103	101.395	98.5022	98.1106	104.137	97.7523	100.573	100.338	99.089		RSL3 [nM]	0	99.1617	99.3085	101.53	98.7873	97.8262	103.386	102.964	97.146	99.8898		RSL3 [nM]	0	100.094	100.172	99.7338	92.35	96.9444	110.706
		ACH-000017	8.4451	3.71039	SKBR3		ACH-000017	10.518	3.71039	SKBR3			3.54842	8.87117	4T1				3	92.388	95.8268	88.4473	98.026	98.2863	102.965	79.1245	93.2003	103.889			3	100.086	101.046	96.8772	99.2873	102.945	105.959	102.796	101.141	89.5086			3	89.4749	101.886	97.3432	109.745	91.2944	98.5271
		ACH-000018	7.7461	3.67016	T24		ACH-000018	9.61	3.67016	T24									10	94.6566	106.353	92.5699	106.489	98.4418	98.9166	86.6767	92.3211	85.8467			10	90.4021	98.0485	88.7543	98.4288	100.126	95.8777	91.7487	96.5126	75.4577			10	93.2727	100.541	96.8536	116.368	98.3898	93.1794
		ACH-000019	11.061	4.20633	MCF7		ACH-000019	14.545	4.20633	MCF 7.00									30	93.4494	100.181	89.8526	105.494	115.237	113.216	100.506	106.324	87.8489			30	93.4864	103.641	96.4622	96.9607	105.672	88.3431	98.4873	99.4866	102.611			30	81.5289	109.27	121.318	101.038	87.5216	106.816
		ACH-000021	3.6344	3.08746	NCIH1693		ACH-000021	6.2011	3.08746	NCIH1693									100	96.8338	109.934	108.32	79.0854	77.2366	75.3365	92.2367	111.349	86.9128			100	93.1818	91.0223	99.4233	63.7194	52.1156	58.451	97.4784	101.245	92.5956			100	82.1356	91.5606	103.89	91.6128	83.6575	95.3445
		ACH-000022	12.25	4.36457	PATU8988S		ACH-000022	14.806	4.36457	PATU8988S									300	88.7958	115.623	97.6445	38.5344	43.0571	43.8602	93.3192	94.0272	87.8014			300	47.9256	63.2145	59.3797	24.8465	19.865	20.5988	95.6275	94.8722	80.8803			300	85.0312	103.379	91.8254	72.7312	72.6389	75.5415
		ACH-000023	13.432	4.68201	PATU8988T		ACH-000023	14.812	4.68201	PATU8988T									1000	74.0505	85.6052	81.7137	4.88808	5.02247	8.84173	84.7912	92.3928	80.0299			1000	7.10614	14.422	13.3374	7.06409	5.74323	6.70533	77.107	98.5538	91.4849			1000	92.853	99.3887	83.5497	22.2986	17.0983	20.42
		ACH-000024	2.6701	0.411426	OPM2		ACH-000024	3.6728	0.411426	OPM2									3000	48.4917	52.4528	51.9416	1.17444	1.36782	0	60.1918	63.6631	59.7448			3000	1.05803	1.8105	5.09707	0.829387	1.6944	0	67.8833	67.297	67.6406			3000	31.9348	36.7908	35.6335	0	0.523971	0.428165
		ACH-000026	15	0.545968	253JBV		ACH-000026	19.421	0.545968	253JBV
		ACH-000027	7.2026	3.79701	GOS3		ACH-000027	7.6849	3.79701	GOS3
		ACH-000028	14.222	3.50843	KPL1		ACH-000028	15.197	3.50843	KPL1		Ex. Fig. 6f	viFSP1 [µM]	4T1 WT			WT + Lip-1 (0.5µM)			Gpx4 KO + hFSP1			+ Lip-1 (0.5µM)			Gpx4 KO + mFsp1			+ Lip-1 (0.5µM)				viFSP1 [µM]	B16F10 WT			WT + Lip-1 (0.5µM)			Gpx4KO/Fsp1 KO + hFSP1			+ Lip-1 (0.5µM)			Gpx4KO/Fsp1 KO + mFsp1			+ Lip-1 (0.5µM)
		ACH-000030	9.7918	5.11145	PC14		ACH-000030	13.462	5.11145	PC14			0	104.39	96.8725	98.7375	99.9676	99.3922	94.6104	99.5383	102.947	97.5145	101.649	103.836	109.521	99.8158	104.443	95.7414	100.207	99.5639	101.542		0	95.6939	103.871	100.435	98.5605	102.23	100.308	96.1279	106.638	97.2341	105.355	110.863	100.782	105.293	99.4675	95.2392	94.7876
		ACH-000032	6.4665	2.56803	MHHCALL3		ACH-000032	7.197	2.56803	MHHCALL3			0.01	106.382	103.328	99.9472	98.183	98.7614	92.8399	100.586	103.968	100.456	88.3948	103.943	108.607	98.3266	102.302	103.164	97.482	93.1324	99.6139		0.01	110.101	101.574	109.06	100.856	94.627	107.611	100.578	107.192	104.755	114.294	110.851	102.987	114.842	104.015	92.4295	93.6311
		ACH-000035	3.4527	3.38957	NCIH1650		ACH-000035	6.7888	3.38957	NCIH1650			0.05	106.154	98.476	101.586	94.2596	98.5865	93.149	103.586	100.538	97.9263	100.74	107.171	107.189	105.425	90.7467	102.514	101.5	95.1743	100.93		0.05	102.362	102.762	99.0611	90.0036	90.7833	91.9246	105.189	105.525	114.007	119.37	111.13	105.389	109.291	114.283	94.1966	93.4662
		ACH-000038	5.673	4.52607	EHEB		ACH-000038	7.8019	4.52607	EHEB			0.1	106.593	100.866	97.8501	97.947	99.8361	95.0312	104.083	101.338	98.7719	102.678	104.819	107.677	100.61	100.101	94.6577	101.058	94.7817	99.7935		0.1	95.597	101.984	90.4491	82.3451	80.1121	100.54	108.936	107.914	114.522	115.121	116.136	103.251	96.442	102.206	76.4661	81.7852
		ACH-000039	5.4983	2.12763	SKNMC		ACH-000040	10.495	3.39094	U118MG			0.5	103.879	97.7078	99.9363	91.2098	99.7425	95.7024	57.7604	75.7493	72.04	103.529	104.803	106.144	72.3333	62.2605	57.8146	91.5524	94.2774	96.6731		0.5	102.001	97.7775	92.4052	90.6907	92.972	104.814	80.5605	84.4835	85.4913	115.844	108.426	95.2042	85.6212	86.5678	62.7404	76.6427
		ACH-000040	7.2001	3.39094	U118MG		ACH-000042	12.053	3.74953	PANC0203			1	102.609	96.7697	101.864	93.3107	97.867	101.217	43.5193	55.4263	43.6504	101.371	106.996	107.745	43.2544	33.7695	39.9943	98.2178	89.4477	97.6712		1	97.3597	102.072	92.8125	92.9367	87.5393	97.3756	45.9614	44.421	56.8233	98.0857	95.3739	98.4064	47.5632	33.7091	25.7733	79.458
		ACH-000042	9.8581	3.74953	PANC0203		ACH-000045	7.1099	1.75702	MV411			5	105.677	106.613	103.355	90.2146	99.1685	94.1806	10.0196	9.378	6.02166	87.9332	88.2386	107.423	4.04331	2.42157	1.67336	93.0185	91.1315	94.3174		5	96.7893	97.3855	98.5824	101.815	94.0301	92.214	0.355938	1.3669	1.67252	92.2918	97.0788	90.4038	0	0.328544	0	70.3223
		ACH-000045	8.5055	1.75702	MV411		ACH-000046	7.1934	3.70377	ACHN			10	98.234	97.4658	89.3743	98.5526	99.412	91.0296	2.81113	3.64626	4.78024	98.3046	88.5935	105.528	0.996835	0.402802	0.510868	86.7459	91.5543	89.967		10	89.9847	84.1954	85.3341	86.3609	85.9678	87.4635	0.081818	0.431634	0	89.6889	95.749	87.5811	0.489756	0	0	72.4672
		ACH-000046	5.4922	3.70377	ACHN		ACH-000048	11.068	2.81967	TOV112D
		ACH-000048	8.2086	2.81967	TOV112D		ACH-000050	7.5725	2.12102	NCIH929
		ACH-000050	4.5514	2.12102	NCIH929		ACH-000051	11.213	3.42089	TE617T		Ex. Fig. 6j	HT-1080		DMSO			viFSP1 (5 µM)			viFSP1 (5 µM) + Lip-1 (0.5 µM)				786-O		DMSO			viFSP1 (5 µM)			viFSP1 (5 µM) + Lip-1 (0.5 µM)				A375		DMSO			viFSP1 (5 µM)			viFSP1 (5 µM) + Lip-1 (0.5 µM)				Huh7
		ACH-000051	8.82	3.42089	TE617T		ACH-000052	6.0813	3.51349	A673			JKE-1674 [µM]	0	98.7364	100.748	100.515	111.124	80.7075	108.168	99.6945	100.522	99.7839		JKE-1674 [µM]	0	95.5358	100.42	104.044	104.088	95.8662	100.046	100.406	101.556	98.0385		JKE-1674 [µM]	0	98.7954	102.06	99.145	102.05	99.8592	98.0908	99.9884	100.912	99.0994		JKE-1674 [µM]
		ACH-000052	4.0847	3.51349	A673		ACH-000054	4.9886	3.31034	HT1080				0.01	100.389	101.714	97.1062	104.292	84.4072	93.7438	100.196	100.148	99.856			0.1	90.8788	96.5302	98.0182	97.4223	91.9858	93.7781	92.2979	97.5639	87.5056			0.1	86.4665	100.165	90.3553	92.3958	84.3059	91.241	83.695	91.7468	90.5693
		ACH-000053	4.5172	3.62293	KARPAS299		ACH-000055	5.2598	0.124328	D283MED				0.03	96.8874	100.808	100.021	91.9144	100.502	96.5288	101.143	97.9058	96.804			0.3	92.4069	98.1148	101.878	98.159	91.7882	96.7286	97.2857	94.5263	90.9865			0.3	93.875	90.4632	87.0212	93.3623	83.8551	90.2606	88.6835	96.9854	92.5166
		ACH-000054	4.0795	3.31034	HT1080		ACH-000056	1.1089	2.29572	DOHH2				0.1	99.129	99.1584	97.7277	60.3486	66.8239	56.5832	95.991	98.0504	91.491			1	88.579	100.188	104.153	93.9822	85.1451	89.0482	97.8358	97.9194	90.7716			1	90.4599	92.1185	95.6033	91.1923	84.6432	93.6714	92.6999	93.04	91.8446
		ACH-000055	4.0083	0.124328	D283MED		ACH-000058	9.0397	4.51728	ML1				0.3	96.7855	96.7086	96.3481	14.4248	10.5969	10.0968	98.7179	99.2248	95.7367			3	28.807	35.0907	36.4246	3.91105	4.40047	3.70619	92.3396	98.5198	94.448			3	87.6494	88.9569	87.6273	13.6191	14.4468	18.0469	92.9977	94.7214	92.9081
		ACH-000056	1.0629	2.29572	DOHH2		ACH-000059	9.8212	1.18269	SUPB15				1	18.8111	17.5201	12.3976	0.414999	-2.02538	0.282115	95.2878	103.457	96.6982			10	1.78125	1.11847	0.918773	0	0	0.145342	96.1959	94.8987	95.0127			10	56.6117	64.5377	70.9997	0.828048	0.77259	0.798252	93.7843	93.672	90.2173
		ACH-000058	8.5102	4.51728	ML1		ACH-000060	12.908	4.47508	PANC1005				3	1.42601	0.860448	1.7044	0	0	0	98.1241	101.339	94.1579
		ACH-000059	8.3328	1.18269	SUPB15		ACH-000061	5.8959	3.18428	HH				10	1.12492	0.615682	0.584526	0	0	0.202442	98.1439	98.2308	95.9385
		ACH-000060	9.6013	4.47508	PANC1005		ACH-000062	11.774	5.11103	RERFLCMS
		ACH-000061	4.184	3.18428	HH		ACH-000065	10.493	2.20477	OCIAML5
		ACH-000062	9.0387	5.11103	RERFLCMS		ACH-000066	6.333	3.91552	HCC4006
		ACH-000065	8.798	2.20477	OCIAML5		ACH-000067	11.517	3.57773	HS683
		ACH-000066	6.5042	3.91552	HCC4006		ACH-000068	12.044	2.48285	REC1
		ACH-000067	7.8039	3.57773	HS683		ACH-000069	6.253	4.10098	HS611T
		ACH-000068	10.804	2.48285	REC1		ACH-000070	3.0293	1.15056	697
		ACH-000069	5.6854	4.10098	HS611T		ACH-000073	7.155	3.67356	GRANTA519
		ACH-000070	2.6734	1.15056	697		ACH-000074	6.6586	3.63227	KU812
		ACH-000073	5.3319	3.67356	GRANTA519		ACH-000075	9.4068	3.90881	U87MG
		ACH-000074	5.2839	3.63227	KU812		ACH-000076	3.3964	3.17153	NCO2
		ACH-000075	7.5255	3.90881	U87MG		ACH-000077	12.785	4.66334	MJ
		ACH-000076	2.5442	3.17153	NCO2		ACH-000081	4.2749	0.731183	GDM1
		ACH-000078	11.821	2.17313	MHHNB11		ACH-000082	7.3727	3.98914	G292CLONEA141B1
		ACH-000080	3.6105	4.09339	BDCM		ACH-000086	13.383	4.16912	ACCMESO1
		ACH-000081	2.7079	0.731183	GDM1		ACH-000087	7.0086	4.54226	SKES1
		ACH-000082	5.5563	3.98914	G292CLONEA141B1		ACH-000090	7.468	3.85699	PC3
		ACH-000086	9.3209	4.16912	ACCMESO1		ACH-000091	10.748	2.51602	OV56
		ACH-000087	5.223	4.54226	SKES1		ACH-000092	12.969	4.77505	NCIH2452
		ACH-000090	7.2901	3.85699	PC3		ACH-000094	12.71	2.78241	HPAFII
		ACH-000091	8.5919	2.51602	OV56		ACH-000096	6.7178	0.956057	G401
		ACH-000092	10.052	4.77505	NCIH2452		ACH-000097	12.906	3.60999	ZR751
		ACH-000093	7.5425	2.99458	PANC0504		ACH-000098	14.403	4.94626	GAMG
		ACH-000094	8.3196	2.78241	HPAFII		ACH-000100	6.4048	0.695994	RH41
		ACH-000096	5.8418	0.956057	G401		ACH-000101	6.5369	1.02148	KE37
		ACH-000097	12.43	3.60999	ZR751		ACH-000102	7.1279	3.79701	GMS10
		ACH-000098	11.424	4.94626	GAMG		ACH-000105	6.9224	0.739848	ALLSIL
		ACH-000099	7.4914	0.933573	SIMA		ACH-000106	4.2136	4.45286	JVM2
		ACH-000100	4.5469	0.695994	RH41		ACH-000107	13.534	5.27165	CAPAN2
		ACH-000101	7.0908	1.02148	KE37		ACH-000108	7.1046	4.47508	KP3
		ACH-000102	5.7422	3.79701	GMS10		ACH-000110	8.9483	1.60881	NCCSTCK140
		ACH-000105	6.7938	0.739848	ALLSIL		ACH-000112	10.919	0.163499	SIGM5
		ACH-000106	2.8419	4.45286	JVM2		ACH-000113	5.924	1.80735	OCIAML2
		ACH-000107	12.834	5.27165	CAPAN2		ACH-000114	10.686	3.65992	SU8686
		ACH-000108	6.2925	4.47508	KP3		ACH-000115	9.6665	2.14405	VCAP
		ACH-000110	6.7726	1.60881	NCCSTCK140		ACH-000116	9.83055	3.00899	OAW28
		ACH-000112	7.7233	0.163499	SIGM5		ACH-000117	12.831	2.51096	EFM192A
		ACH-000113	5.4613	1.80735	OCIAML2		ACH-000118	10.966	3.09255	HUPT3
		ACH-000114	6.3857	3.65992	SU8686		ACH-000120	11.029	3.848	CHP212
		ACH-000115	7.5315	2.14405	VCAP		ACH-000121	9.8943	4.20711	NCIH2405
		ACH-000116	5.40315	3.00899	OAW28		ACH-000122	4.3704	0.669027	SUPT11
		ACH-000118	7.4061	3.09255	HUPT3		ACH-000123	6.9283	1.1177	COV434
		ACH-000120	9.6657	3.848	CHP212		ACH-000124	10.232	1.54102	OCILY19
		ACH-000121	7.939	4.20711	NCIH2405		ACH-000126	7.253	1.9855	KG1C
		ACH-000122	3.694	0.669027	SUPT11		ACH-000129	5.0389	1.07724	NCIH1341
		ACH-000123	5.2811	1.1177	COV434		ACH-000132	6.0305	2.73985	JHOS2
		ACH-000124	8.82	1.54102	OCILY19		ACH-000133	9.7799	4.29278	HS729
		ACH-000126	6.1751	1.9855	KG1C		ACH-000136	5.6456	0.333424	CHP126
		ACH-000129	3.724	1.07724	NCIH1341		ACH-000137	10.042	3.85	8MGBA
		ACH-000132	5.4445	2.73985	JHOS2		ACH-000138	14.201	3.70598	CFPAC1
		ACH-000133	6.5507	4.29278	HS729		ACH-000139	11.475	3.97177	PANC0327
		ACH-000136	3.9727	0.333424	CHP126		ACH-000140	2.6488	3.93168	PFEIFFER
		ACH-000137	8.0385	3.85	8MGBA		ACH-000141	12.509	4.82731	SNU308
		ACH-000138	12.908	3.70598	CFPAC1		ACH-000142	16.275	4.30597	CAL29
		ACH-000139	9.2354	3.97177	PANC0327		ACH-000145	7.6768	4.20242	SKLMS1
		ACH-000140	2.8788	3.93168	PFEIFFER		ACH-000146	8.8125	2.21723	THP1
		ACH-000141	9.5735	4.82731	SNU308		ACH-000147	9.6259	0.978196	T47D
		ACH-000142	11.416	4.30597	CAL29		ACH-000148	12.895	3.22033	HS578T
		ACH-000145	7.0375	4.20242	SKLMS1		ACH-000149	13.051	3.29278	SKNSH
		ACH-000146	6.7573	2.21723	THP1		ACH-000150	12.795	2.88557	HCC2935
		ACH-000147	6.1579	0.978196	T47D		ACH-000151	6.8236	1.24489	JM1
		ACH-000148	8.782	3.22033	HS578T		ACH-000152	6.8836	3.06178	M059K
		ACH-000149	10.434	3.29278	SKNSH		ACH-000155	10.143	3.62644	SW1990
		ACH-000150	8.9814	2.88557	HCC2935		ACH-000156	7.7231	1.69599	MHHCALL4
		ACH-000151	4.3391	1.24489	JM1		ACH-000157	9.5154	3.27798	A4FUK
		ACH-000152	5.9445	3.06178	M059K		ACH-000158	6.8799	2.40327	OCILY3
		ACH-000153	6.3798	3.73335	NCIH2052		ACH-000159	5.6938	3.10434	OSRC2
		ACH-000155	7.8493	3.62644	SW1990		ACH-000161	9.2921	4.62819	CORL105
		ACH-000156	6.6872	1.69599	MHHCALL4		ACH-000162	2.4685	1.80323	GA10
		ACH-000157	5.6871	3.27798	A4FUK		ACH-000163	10.578	4.27277	SW579
		ACH-000158	4.6178	2.40327	OCILY3		ACH-000169	9.2464	4.04963	RD
		ACH-000159	2.5155	3.10434	OSRC2		ACH-000171	10.346	4.19061	VMRCRCZ
		ACH-000161	7.451	4.62819	CORL105		ACH-000173	11.375	4.05224	JHUEM3
		ACH-000162	1.7798	1.80323	GA10		ACH-000174	15.001	3.57652	CAL62
		ACH-000163	8.5979	4.27277	SW579		ACH-000176	11.158	4.55029	LOUNH91
		ACH-000168	2.4786	2.47508	NOMO1		ACH-000178	13.096	4.46597	HS766T
		ACH-000169	7.987	4.04963	RD		ACH-000181	10.906	2.26903	SCC9
		ACH-000171	6.8372	4.19061	VMRCRCZ		ACH-000182	10.709	4.22497	SNU869
		ACH-000173	9.5066	4.05224	JHUEM3		ACH-000186	10.245	4.16189	NCIH2444
		ACH-000174	18.638	3.57652	CAL62		ACH-000188	7.2358	3.06523	SCC25
		ACH-000176	8.9484	4.55029	LOUNH91		ACH-000189	7.9156	2.54597	RCC10RGB
		ACH-000178	11.648	4.46597	HS766T		ACH-000190	6.4624	2.26903	HDMYZ
		ACH-000181	8.2545	2.26903	SCC9		ACH-000191	12.374	3.7366	BHT101
		ACH-000182	8.0597	4.22497	SNU869		ACH-000193	8.8755	2.11103	KARPAS620
		ACH-000183	6.2667	5.49378	L363		ACH-000195	5.743	3.55949	SET2
		ACH-000188	6.3957	3.06523	SCC25		ACH-000197	7.228	0.565597	TALL1
		ACH-000189	5.4183	2.54597	RCC10RGB		ACH-000198	4.2999	0.815575	EOL1
		ACH-000190	5.9181	2.26903	HDMYZ		ACH-000200	15	4.06437	NMCG1
		ACH-000191	8.0973	3.7366	BHT101		ACH-000201	6.9174	3.03562	A204
		ACH-000193	6.8549	2.11103	KARPAS620		ACH-000202	7.5934	3.24793	COLO320
		ACH-000195	7.3059	3.55949	SET2		ACH-000203	8.2123	2.39232	NH6
		ACH-000197	5.8946	0.565597	TALL1		ACH-000204	11.199	1.53107	LP1
		ACH-000198	5.0875	0.815575	EOL1		ACH-000207	10.256	3.5472	DETROIT562
		ACH-000201	5.1972	3.03562	A204		ACH-000209	6.5793	3.47249	SNU1079
		ACH-000202	6.0777	3.24793	COLO320		ACH-000211	6.52	3.8268	DAOY
		ACH-000203	4.1901	2.39232	NH6		ACH-000212	17.112	3.90977	CAL120
		ACH-000204	8.4151	1.53107	LP1		ACH-000213	7.3022	3.94486	HUPT4
		ACH-000205	8.7423	3.39917	PK59		ACH-000217	11.775	5.57107	JHH6
		ACH-000207	5.5898	3.5472	DETROIT562		ACH-000219	5.18215	3.58496	A375
		ACH-000209	4.6561	3.47249	SNU1079		ACH-000220	5.5286	3.03386	MINO
		ACH-000211	4.3767	3.8268	DAOY		ACH-000222	7.46325	3.63691	ASPC1
		ACH-000212	11.872	3.90977	CAL120		ACH-000223	8.5452	3.32337	HCC1937
		ACH-000213	6.3853	3.94486	HUPT4		ACH-000225	12.512	4.69822	ECC12
		ACH-000217	10.234	5.57107	JHH6		ACH-000226	3.1088	3.94579	SUPM2
		ACH-000218	5.7655	2.0635	PL21		ACH-000227	10.426	1.07039	KPNYN
		ACH-000219	7.0182	3.58496	A375		ACH-000228	12.69	3.61824	BICR31
		ACH-000220	3.3801	3.03386	MINO		ACH-000231	7.5208	4.06264	KALS1
		ACH-000221	9.5577	3.29131	SNU398		ACH-000232	12.77	4.69042	U251MG
		ACH-000222	8.0853	3.63691	ASPC1		ACH-000233	6.4376	3.79597	DEL
		ACH-000223	7.2419	3.32337	HCC1937		ACH-000234	11.399	4.98459	CAKI2
		ACH-000225	8.011	4.69822	ECC12		ACH-000235	12.19	4.29352	PANC0403
		ACH-000226	3.4918	3.94579	SUPM2		ACH-000236	16.014	4.29939	SW1417
		ACH-000227	7.8236	1.07039	KPNYN		ACH-000237	12.514	4.33485	JHOM1
		ACH-000228	10.954	3.61824	BICR31		ACH-000238	9.9663	3.6311	SCC4
		ACH-000231	6.2533	4.06264	KALS1		ACH-000239	9.5727	5.55367	HUG1N
		ACH-000232	10.605	4.69042	U251MG		ACH-000241	7.3743	1.48543	JK1
		ACH-000233	4.6415	3.79597	DEL		ACH-000243	14.383	5.34837	DANG
		ACH-000234	7.9402	4.98459	CAKI2		ACH-000244	8.4449	2.88166	DKMG
		ACH-000235	10.701	4.29352	PANC0403		ACH-000245	11.646	2.42492	BL41
		ACH-000236	12.732	4.29939	SW1417		ACH-000248	12.637	5.12143	AU565
		ACH-000237	10.725	4.33485	JHOM1		ACH-000249	10.091	4.87676	CL11
		ACH-000238	7.5476	3.6311	SCC4		ACH-000250	8.0451	4.48091	KMRC20
		ACH-000239	10.435	5.55367	HUG1N		ACH-000252	14.086	5.3194	LS1034
		ACH-000241	6.4948	1.48543	JK1		ACH-000253	11.959	5.02281	COLO201
		ACH-000242	9.1778	3.72792	RT4		ACH-000255	9.9561	4.02591	LMSU
		ACH-000243	12.402	5.34837	DANG		ACH-000258	10.799	5.27426	DU4475
		ACH-000244	6.2637	2.88166	DKMG		ACH-000259	6.4155	2.54844	KELLY
		ACH-000245	13.308	2.42492	BL41		ACH-000260	10.803	3.51349	SKNAS
		ACH-000247	12.449	3.93923	OCUM1		ACH-000261	6.467	4.3875	RERFLCAI
		ACH-000248	9.0951	5.12143	AU565		ACH-000263	11.641	0.895303	KASUMI1
		ACH-000249	7.5941	4.87676	CL11		ACH-000265	7.0394	1.31615	KP4
		ACH-000250	4.9653	4.48091	KMRC20		ACH-000266	13.562	3.71589	SNU213
		ACH-000252	13.521	5.3194	LS1034		ACH-000267	8.6047	4.8953	HDLM2
		ACH-000253	11.003	5.02281	COLO201		ACH-000268	8.2012	4.52982	SNU245
		ACH-000255	7.7455	4.02591	LMSU		ACH-000270	15.254	3.85898	HPAC
		ACH-000257	10.778	2.34767	CORL279		ACH-000271	8.6828	3.08236	SUDHL10
		ACH-000258	9.6202	5.27426	DU4475		ACH-000276	10.623	4.86938	HCC38
		ACH-000259	6.2449	2.54844	KELLY		ACH-000277	12.327	2.38405	HCC1419
		ACH-000260	7.4554	3.51349	SKNAS		ACH-000278	13.195	3.65421	COV362
		ACH-000261	6.623	4.3875	RERFLCAI		ACH-000280	12.217	3.61235	SNU840
		ACH-000263	7.571	0.895303	KASUMI1		ACH-000281	10.607	3.19219	KP2
		ACH-000264	3.6461	4.52857	CALU6		ACH-000282	12.228	5.59216	NCIH1755
		ACH-000265	4.5926	1.31615	KP4		ACH-000285	11.03	1.61824	TOLEDO
		ACH-000266	9.6166	3.71589	SNU213		ACH-000286	8.5291	3.9279	SNU1033
		ACH-000267	8.4431	4.8953	HDLM2		ACH-000287	5.6493	2.76977	NUDUL1
		ACH-000268	6.5975	4.52982	SNU245		ACH-000288	8.7806	3.83996	BT549
		ACH-000269	6.2441	3.56803	AM38		ACH-000289	7.0383	4.23189	SNU466
		ACH-000270	12.375	3.85898	HPAC		ACH-000291	14.078	4.66562	OV90
		ACH-000271	6.6666	3.08236	SUDHL10		ACH-000292	7.9838	2.66221	NCIH841
		ACH-000274	5.5802	3.7366	HS852T		ACH-000293	8.5198	0.604071	KLE
		ACH-000276	8.3013	4.86938	HCC38		ACH-000294	7.1872	0.62293	NB4
		ACH-000277	11.901	2.38405	HCC1419		ACH-000295	9.3812	3.10769	EM2
		ACH-000278	11.273	3.65421	COV362		ACH-000296	12.853	4.23266	OUMS23
		ACH-000280	9.1945	3.61235	SNU840		ACH-000297	14.41	1.0072	NCIH889
		ACH-000281	7.3224	3.19219	KP2		ACH-000298	12.747	3.33628	NCIH2029
		ACH-000282	10.38	5.59216	NCIH1755		ACH-000301	6.7225	3.71918	LAMA84
		ACH-000285	11.105	1.61824	TOLEDO		ACH-000302	8.6371	0.722466	SNU1077
		ACH-000286	5.1481	3.9279	SNU1033		ACH-000303	10.256	3.91743	SNU5
		ACH-000287	3.8772	2.76977	NUDUL1		ACH-000304	9.0324	3.35896	WM115
		ACH-000288	8.3762	3.83996	BT549		ACH-000305	12.508	5.18031	ECGI10
		ACH-000289	5.7578	4.23189	SNU466		ACH-000307	13.283	4.7845	PK1
		ACH-000290	4.2935	3.6792	NCIH209		ACH-000308	10.216	4.30524	EFO21
		ACH-000291	11.431	4.66562	OV90		ACH-000310	6.3707	0.555816	IMR32
		ACH-000292	6.212	2.66221	NCIH841		ACH-000311	15	5.45319	NCIH2122
		ACH-000293	7.7005	0.604071	KLE		ACH-000312	5.104	1.22651	SKNBE2
		ACH-000294	1.5912	0.62293	NB4		ACH-000313	8.081	3.904	KMRC3
		ACH-000295	5.6788	3.10769	EM2		ACH-000314	8.6296	3.5373	HCC2108
		ACH-000296	8.5371	4.23266	OUMS23		ACH-000315	12.811	4.05137	KARPAS422
		ACH-000297	11.035	1.0072	NCIH889		ACH-000316	8.4938	4.31397	SNU886
		ACH-000298	10.406	3.33628	NCIH2029		ACH-000317	10.193	3.43829	TUHR14TKB
		ACH-000301	7.1832	3.71918	LAMA84		ACH-000318	11.049	2.88166	TE10
		ACH-000302	6.1642	0.722466	SNU1077		ACH-000320	9.8532	3.4019	PSN1
		ACH-000303	8.1948	3.91743	SNU5		ACH-000321	10.514	1.58976	MOLM6
		ACH-000304	8.5946	3.35896	WM115		ACH-000322	11.124	3.93546	HT144
		ACH-000305	10.42	5.18031	ECGI10		ACH-000323	7.5995	0.722466	42MGBA
		ACH-000307	9.7271	4.7845	PK1		ACH-000324	7.0838	4.07211	JHOC5
		ACH-000308	10.069	4.30524	EFO21		ACH-000325	9.6519	2.98368	SNU620
		ACH-000310	4.1903	0.555816	IMR32		ACH-000326	10.24	4.0036	JURLMK1
		ACH-000311	13.995	5.45319	NCIH2122		ACH-000327	6.7505	3.12102	NCIH1395
		ACH-000312	5.1619	1.22651	SKNBE2		ACH-000329	12.859	5.29939	CCFSTTG1
		ACH-000313	6.2576	3.904	KMRC3		ACH-000332	13.736	4.92029	YAPC
		ACH-000314	6.4138	3.5373	HCC2108		ACH-000334	7.5304	2.23879	DB
		ACH-000315	9.7352	4.05137	KARPAS422		ACH-000335	4.1932	3.24489	MSTO211H
		ACH-000316	6.6775	4.31397	SNU886		ACH-000336	5.8419	3.09255	OCIAML3
		ACH-000317	7.9421	3.43829	TUHR14TKB		ACH-000341	13.632	4.7761	SKNFI
		ACH-000318	7.2943	2.88166	TE10		ACH-000343	6.3039	2.59216	NCIH522
		ACH-000319	6.8795	4.08406	MPP89		ACH-000344	12.088	4.92837	SNU668
		ACH-000320	8.0086	3.4019	PSN1		ACH-000346	8.8563	4.08066	JVM3
		ACH-000321	8.5996	1.58976	MOLM6		ACH-000347	10.597	4.4614	QGP1
		ACH-000322	9.6834	3.93546	HT144		ACH-000348	7.9648	4.2817	RPMI7951
		ACH-000323	6.2174	0.722466	42MGBA		ACH-000349	10.894	2.24793	HCC1500
		ACH-000324	5.2321	4.07211	JHOC5		ACH-000350	10.471	5.1152	COLO678
		ACH-000325	9.3294	2.98368	SNU620		ACH-000351	7.1656	3.11936	MKN 1.00
		ACH-000326	10.193	4.0036	JURLMK1		ACH-000352	12.287	2.67807	HCC1428
		ACH-000327	5.0407	3.12102	NCIH1395		ACH-000353	14.646	3.44361	TE15
		ACH-000329	10.601	5.29939	CCFSTTG1		ACH-000354	13.715	4.72137	CAPAN1
		ACH-000332	13.108	4.92029	YAPC		ACH-000356	15	4.36177	MKN 45.00
		ACH-000334	6.0786	2.23879	DB		ACH-000357	5.9709	2.1375	JEKO1
		ACH-000335	4.0766	3.24489	MSTO211H		ACH-000359	6.7007	3.7126	MG63
		ACH-000336	4.9021	3.09255	OCIAML3		ACH-000360	7.1773	3.69711	NCIH508
		ACH-000338	6.836	3.58376	SR786		ACH-000361	5.9981	3.54597	SKHEP1
		ACH-000341	12.046	4.7761	SKNFI		ACH-000362	6.8273	1.81147	MOLM13
		ACH-000343	3.1818	2.59216	NCIH522		ACH-000363	6.4124	4.22651	SKMM2
		ACH-000344	9.8196	4.92837	SNU668		ACH-000364	12.111	4.47573	U2OS
		ACH-000346	6.3093	4.08066	JVM3		ACH-000365	4.4594	2.39506	SUDHL4
		ACH-000347	8.3741	4.4614	QGP1		ACH-000366	1.9142	2.11437	SKNDZ
		ACH-000348	6.6667	4.2817	RPMI7951		ACH-000367	14.558	4.4522	NCIH226
		ACH-000349	6.9543	2.24793	HCC1500		ACH-000368	13.023	3.76447	SNU1105
		ACH-000350	9.316	5.1152	COLO678		ACH-000369	7.5749	1.70044	MOLM16
		ACH-000351	6.5174	3.11936	MKN1		ACH-000370	8.6569	4.40259	SNU626
		ACH-000352	8.7083	2.67807	HCC1428		ACH-000371	6.8154	3.65535	RL
		ACH-000353	11.737	3.44361	TE15		ACH-000372	7.3537	1.70487	P12ICHIKAWA
		ACH-000354	10.222	4.72137	CAPAN1		ACH-000374	12.248	3.90977	HCC1143
		ACH-000356	14.141	4.36177	MKN45		ACH-000375	3.4943	1.774	G402
		ACH-000357	4.2252	2.1375	JEKO1		ACH-000376	8.6853	2.10434	SF295
		ACH-000358	5.5951	1.15056	NCIH69		ACH-000377	11.898	3.75489	SNU478
		ACH-000359	5.534	3.7126	MG63		ACH-000378	12.63	4.66334	NCIH647
		ACH-000360	2.7	3.69711	NCIH508		ACH-000380	4.5251	3.66107	KMS12BM
		ACH-000361	3.628	3.54597	SKHEP1		ACH-000381	9.4681	4.71809	T84
		ACH-000362	5.4175	1.81147	MOLM13		ACH-000383	14.663	4.57531	OE33
		ACH-000363	4.0787	4.22651	SKMM2		ACH-000387	5.5146	0.669027	TF1
		ACH-000365	3.9446	2.39506	SUDHL4		ACH-000388	3.4728	2.69599	NUDHL1
		ACH-000366	1.7513	2.11437	SKNDZ		ACH-000390	14.73	5.75168	LUDLU1
		ACH-000367	12.514	4.4522	NCIH226		ACH-000391	6.6941	3.66334	MHHES1
		ACH-000368	9.2442	3.76447	SNU1105		ACH-000392	8.0905	3.82171	CALU3
		ACH-000369	5.9623	1.70044	MOLM16		ACH-000393	12.779	4.50716	HLF
		ACH-000370	8.3681	4.40259	SNU626		ACH-000394	12.163	2.36737	NCIH2081
		ACH-000371	4.1916	3.65535	RL		ACH-000395	14.382	6.35315	NCIH520
		ACH-000372	6.0151	1.70487	P12ICHIKAWA		ACH-000396	14.904	4.67016	J82
		ACH-000373	1.9924	3.55336	SKM1		ACH-000398	6.3857	3.0072	RI1
		ACH-000374	8.317	3.90977	HCC1143		ACH-000399	9.3462	3.49313	NCIH2196
		ACH-000375	4.1122	1.774	G402		ACH-000400	13.058	4.1914	SKCO1
		ACH-000376	6.866	2.10434	SF295		ACH-000401	15.391	4.68538	COLO800
		ACH-000377	10.226	3.75489	SNU478		ACH-000402	7.6144	3.12102	BL70
		ACH-000378	11.108	4.66334	NCIH647		ACH-000403	5.7429	4.38681	NCIH747
		ACH-000380	2.59	3.66107	KMS12BM		ACH-000404	14.87	4.27798	K029AX
		ACH-000381	6.5409	4.71809	T84		ACH-000405	6.7564	3.29131	MEC1
		ACH-000383	13.213	4.57531	OE33		ACH-000406	11.244	1.01436	U937
		ACH-000387	4.2536	0.669027	TF1		ACH-000407	7.1724	2.72683	SNU685
		ACH-000388	2.1418	2.69599	NUDHL1		ACH-000408	5.6505	4.27277	TE5
		ACH-000390	13.606	5.75168	LUDLU1		ACH-000409	7.5731	2.46467	OVSAHO
		ACH-000391	4.6132	3.66334	MHHES1		ACH-000410	10.562	4.58256	SAOS2
		ACH-000392	5.2866	3.82171	CALU3		ACH-000411	8.6571	4.35685	769P
		ACH-000393	9.4065	4.50716	HLF		ACH-000414	14.635	5.59634	NCIH1944
		ACH-000394	9.7423	2.36737	NCIH2081		ACH-000415	13.344	2.14405	BICR6
		ACH-000395	11.3635	6.35315	NCIH520		ACH-000416	7.8091	4.47249	NCIH838
		ACH-000396	13.325	4.67016	J82		ACH-000417	14.683	4.05485	PANC0813
		ACH-000398	3.8185	3.0072	RI1		ACH-000418	8.7799	3.57773	SW1353
		ACH-000399	6.6412	3.49313	NCIH2196		ACH-000419	6.3004	3.29425	KMS28BM
		ACH-000400	10.153	4.1914	SKCO1		ACH-000420	8.6521	3.84398	SNU449
		ACH-000401	13.177	4.68538	COLO800		ACH-000422	13.345	4.9991	SNU475
		ACH-000402	7.6098	3.12102	BL70		ACH-000423	12.107	4.07895	SKMEL3
		ACH-000403	4.9973	4.38681	NCIH747		ACH-000424	11.441	1.96347	TC71
		ACH-000404	14.203	4.27798	K029AX		ACH-000425	11.666	3.07724	UACC62
		ACH-000405	5.4746	3.29131	MEC1		ACH-000427	14.603	4.80323	NCIN87
		ACH-000406	9.57	1.01436	U937		ACH-000430	7.3263	4.34837	TYKNU
		ACH-000407	5.5328	2.72683	SNU685		ACH-000431	5.6146	2.53854	NCIH1694
		ACH-000408	4.4246	4.27277	TE5		ACH-000433	6.3969	3.98914	CAKI1
		ACH-000409	7.6325	2.46467	OVSAHO		ACH-000434	12.969	3.91839	NCIH1915
		ACH-000410	8.556	4.58256	SAOS2		ACH-000435	11.228	0.85599	EFE184
		ACH-000411	7.5991	4.35685	769P		ACH-000437	12.751	2.80529	SW1088
		ACH-000414	14.253	5.59634	NCIH1944		ACH-000438	12.565	4.80323	LU65
		ACH-000415	9.1358	2.14405	BICR6		ACH-000439	7.7801	0.0703893	ME1
		ACH-000416	7.4668	4.47249	NCIH838		ACH-000440	2.4243	2.1635	CA46
		ACH-000417	13.293	4.05485	PANC0813		ACH-000441	12.09	4.73769	SH4
		ACH-000418	6.665	3.57773	SW1353		ACH-000444	13.709	4.33628	LU99
		ACH-000419	4.9517	3.29425	KMS28BM		ACH-000445	14.23	4.04002	KNS60
		ACH-000420	7.155	3.84398	SNU449		ACH-000446	6.7539	2.95977	KPNSI9S
		ACH-000422	11.089	4.9991	SNU475		ACH-000447	9.5839	5.29829	NCIH2228
		ACH-000423	10.739	4.07895	SKMEL3		ACH-000448	11.417	3.08066	NCIH1666
		ACH-000424	8.1377	1.96347	TC71		ACH-000449	14.809	3.40054	MESSA
		ACH-000425	10.368	3.07724	UACC62		ACH-000450	13.041	4.71425	MELHO
		ACH-000427	11.582	4.80323	NCIN87		ACH-000451	10.34	3.13093	NCIH2085
		ACH-000430	5.5375	4.34837	TYKNU		ACH-000452	7.2953	2.95233	TE8
		ACH-000431	2.8926	2.53854	NCIH1694		ACH-000453	8.8771	2.83188	MOLP2
		ACH-000432	6.9572	0.815575	BV173		ACH-000454	14.402	4.89918	HCC95
		ACH-000433	5.3345	3.98914	CAKI1		ACH-000456	6.8775	2.22342	BCPAP
		ACH-000434	10.812	3.91839	NCIH1915		ACH-000457	4.9847	1.69153	CAL54
		ACH-000435	8.5775	0.85599	EFE184		ACH-000458	7.6069	4.9397	CJM
		ACH-000437	10.048	2.80529	SW1088		ACH-000459	10.182	5.37295	TUHR10TKB
		ACH-000438	9.0445	4.80323	LU65		ACH-000460	4.7615	1.47508	SNU8
		ACH-000439	4.3624	0.0703893	ME1		ACH-000461	10.332	4.68706	SNU1196
		ACH-000440	3.3499	2.1635	CA46		ACH-000463	14.999	5.35332	NCIH460
		ACH-000441	13.707	4.73769	SH4		ACH-000464	9.3628	2.75702	CAS1
		ACH-000444	10.59	4.33628	LU99		ACH-000465	13.81	5.31796	SKMEL1
		ACH-000445	9.2037	4.04002	KNS60		ACH-000466	14.072	3.84097	SNU216
		ACH-000446	5.6019	2.95977	KPNSI9S		ACH-000467	11.358	4.95559	HCC56
		ACH-000447	6.0314	5.29829	NCIH2228		ACH-000468	11.926	4.49889	PK45H
		ACH-000448	8.9482	3.08066	NCIH1666		ACH-000469	7.7433	2.33056	YH13
		ACH-000449	13.647	3.40054	MESSA		ACH-000471	13.134	5.38509	LI7
		ACH-000450	9.5798	4.71425	MELHO		ACH-000472	7.127	1.94111	HSC2
		ACH-000451	7.5092	3.13093	NCIH2085		ACH-000473	10.705	3.34483	RT112
		ACH-000452	5.8763	2.95233	TE8		ACH-000475	15.926	5.32121	HUH1
		ACH-000453	6.6703	2.83188	MOLP2		ACH-000476	11.455	3.57289	JHH4
		ACH-000454	11.565	4.89918	HCC95		ACH-000477	11.201	4.18507	MALME3M
		ACH-000456	4.616	2.22342	BCPAP		ACH-000478	10.72	4.0072	SNU387
		ACH-000457	3.3414	1.69153	CAL54		ACH-000479	12.583	3.67016	KNS81
		ACH-000458	7.4844	4.9397	CJM		ACH-000481	14.716	3.72247	NCIH2170
		ACH-000459	8.9359	5.37295	TUHR10TKB		ACH-000483	5.1013	3.21723	SNU182
		ACH-000460	2.9627	1.47508	SNU8		ACH-000484	7.9727	2.75916	VMRCRCW
		ACH-000461	6.6789	4.68706	SNU1196		ACH-000485	15	4.43696	GSU
		ACH-000463	14.384	5.35332	NCIH460		ACH-000486	10.237	2.89142	KU1919
		ACH-000464	6.9401	2.75702	CAS1		ACH-000487	7.4603	1.76129	F36P
		ACH-000465	12.418	5.31796	SKMEL1		ACH-000488	14.438	4.5656	TE11
		ACH-000466	10.468	3.84097	SNU216		ACH-000491	12.514	0.594549	NCIH716
		ACH-000467	7.7848	4.95559	HCC56		ACH-000493	6.9153	4.23496	SNU423
		ACH-000468	9.7942	4.49889	PK45H		ACH-000495	8.6173	4.20006	TUHR4TKB
		ACH-000469	7.0035	2.33056	YH13		ACH-000496	13.691	5.29866	NCIH1792
		ACH-000470	1.1392	4.99865	SW1463		ACH-000498	5.8218	2.82375	KO52
		ACH-000471	12.166	5.38509	LI7		ACH-000500	12.767	5.10014	SNU46
		ACH-000472	8.0088	1.94111	HSC2		ACH-000501	4.7141	4.23955	LS123
		ACH-000473	7.4807	3.34483	RT112		ACH-000503	14.219	2.94486	BICR16
		ACH-000475	14.179	5.32121	HUH1		ACH-000505	4.8582	3.23726	RKN
		ACH-000476	8.293	3.57289	JHH4		ACH-000506	13.894	4.25626	NCIH146
		ACH-000478	8.619	4.0072	SNU387		ACH-000507	7.8891	3.44493	KE39
		ACH-000479	10.052	3.67016	KNS81		ACH-000508	14.923	3.24031	CORL88
		ACH-000481	13.422	3.72247	NCIH2170		ACH-000509	8.0394	2.53356	HUT78
		ACH-000483	4.0822	3.21723	SNU182		ACH-000510	9.06495	2.89336	NCIH1299
		ACH-000484	6.1877	2.75916	VMRCRCW		ACH-000511	6.5695	3.51475	CALU1
		ACH-000485	13.991	4.43696	GSU		ACH-000513	10.416	3.73118	SNU1272
		ACH-000486	7.9283	2.89142	KU1919		ACH-000514	13.205	1.73118	NCIH1092
		ACH-000487	7.2855	1.76129	F36P		ACH-000516	11.067	4.39163	CAL78
		ACH-000488	13.873	4.5656	TE11		ACH-000517	9.8002	4.30961	SNU410
		ACH-000489	7.2623	3.8885	SW1116		ACH-000518	14.505	3.08066	CAL33
		ACH-000491	10.509	0.594549	NCIH716		ACH-000519	3.4663	2.20789	PEER
		ACH-000493	5.7745	4.23496	SNU423		ACH-000521	13.748	5.05181	NCIH2030
		ACH-000495	6.1738	4.20006	TUHR4TKB		ACH-000522	13.43	3.56925	UMUC3
		ACH-000496	12.791	5.29866	NCIH1792		ACH-000524	9.7396	2.57289	KURAMOCHI
		ACH-000498	3.8885	2.82375	KO52		ACH-000527	7.2456	1.61353	OVISE
		ACH-000500	8.6347	5.10014	SNU46		ACH-000530	11.347	2.93734	DMS114
		ACH-000501	2.4053	4.23955	LS123		ACH-000532	7.5474	3.83491	SNU61
		ACH-000502	7.2225	3.32481	TCCPAN2		ACH-000534	3.0564	2.852	WSUDLCL2
		ACH-000503	11.92	2.94486	BICR16		ACH-000535	11.511	3.59216	BXPC3
		ACH-000505	1.9095	3.23726	RKN		ACH-000536	5.9192	3.94579	BT20
		ACH-000506	11.704	4.25626	NCIH146		ACH-000537	9.0853	4.18428	SNU761
		ACH-000507	7.06785	3.44493	KE39		ACH-000542	6.0862	3.67356	HEYA8
		ACH-000509	6.2875	2.53356	HUT78		ACH-000543	10.63	2.72901	SNU489
		ACH-000510	7.33375	2.89336	NCIH1299		ACH-000544	14.684	3.66676	OE21
		ACH-000511	3.7652	3.51475	CALU1		ACH-000545	14.877	3.05485	VMCUB1
		ACH-000513	8.3209	3.73118	SNU1272		ACH-000546	14.813	3.61117	HSC4
		ACH-000516	10.317	4.39163	CAL78		ACH-000547	12.649	3.63343	HT1197
		ACH-000517	10.165	4.30961	SNU410		ACH-000548	14.56	3.56438	BHY
		ACH-000518	10.902	3.08066	CAL33		ACH-000549	12.832	3.43429	SNU1076
		ACH-000519	4.5767	2.20789	PEER		ACH-000550	7.4168	4.31179	IGR39
		ACH-000521	11.327	5.05181	NCIH2030		ACH-000551	14.523	3.6427	K562
		ACH-000522	10.962	3.56925	UMUC3		ACH-000552	12.373	4.31397	HT29
		ACH-000523	1.9869	1.83996	NCIH1184		ACH-000553	5.2482	4.54659	SQ1
		ACH-000524	8.8211	2.57289	KURAMOCHI		ACH-000557	9.0179	3.11103	AML193
		ACH-000525	6.0772	1.94111	NCIH2171		ACH-000558	10.587	4.54473	A172
		ACH-000527	5.5369	1.61353	OVISE		ACH-000560	9.6242	3.11936	ECC10
		ACH-000530	7.7832	2.93734	DMS114		ACH-000562	14.127	4.38267	HCC78
		ACH-000532	4.397	3.83491	SNU61		ACH-000564	7.1659	2.96347	KHM1B
		ACH-000534	1.6649	2.852	WSUDLCL2		ACH-000565	12.789	4.03122	RCM1
		ACH-000535	8.41	3.59216	BXPC3		ACH-000566	5.7349	3.32193	SW1710
		ACH-000536	3.7279	3.94579	BT20		ACH-000567	5.8814	2.19219	ST486
		ACH-000541	3.654	3.5373	KMS34		ACH-000568	10.78	2.49313	UACC812
		ACH-000542	5.2229	3.67356	HEYA8		ACH-000569	13.462	4.19771	ISTMES1
		ACH-000543	8.7585	2.72901	SNU489		ACH-000570	12.841	3.94767	YKG1
		ACH-000544	13.238	3.66676	OE21		ACH-000571	14.242	4.66562	T98G
		ACH-000545	13.425	3.05485	VMCUB1		ACH-000572	10.029	4.0321	G361
		ACH-000546	10.7	3.61117	HSC4		ACH-000574	8.7374	0.485427	FUOV1
		ACH-000548	10.789	3.56438	BHY		ACH-000576	11.047	4.38681	KMS27
		ACH-000549	8.6657	3.43429	SNU1076		ACH-000577	5.9559	4.90689	JHH2
		ACH-000550	6.1182	4.31179	IGR39		ACH-000578	7.6169	3.19849	HCC1171
		ACH-000551	12.405	3.6427	K562		ACH-000579	14.488	3.94579	UACC257
		ACH-000552	8.5851	4.31397	HT29		ACH-000580	13.36	4.28836	C32
		ACH-000553	3.1254	4.54659	SQ1		ACH-000581	6.2249	4.11603	SNU16
		ACH-000555	7.8085	3.60644	A498		ACH-000583	10.348	2.08066	MC116
		ACH-000557	8.6079	3.11103	AML193		ACH-000585	10.623	4.29131	EPLC272H
		ACH-000558	9.5387	4.54473	A172		ACH-000588	2.7137	4.51728	KMS26
		ACH-000560	8.5124	3.11936	ECC10		ACH-000592	7.2861	4.3505	TM31
		ACH-000562	11.85	4.38267	HCC78		ACH-000593	14.736	6.23247	BC3C
		ACH-000563	9.2949	4.59574	EBC1		ACH-000595	7.7008	3.96347	LN229
		ACH-000564	4.8318	2.96347	KHM1B		ACH-000596	9.4952	3.10266	LCLC97TM1
		ACH-000565	9.674	4.03122	RCM1		ACH-000598	8.9283	4.73118	KMS21BM
		ACH-000566	6.1246	3.32193	SW1710		ACH-000599	15.433	5.13996	PATU8902
		ACH-000567	4.3721	2.19219	ST486		ACH-000601	7.1396	3.83188	MIAPACA2
		ACH-000568	9.6832	2.49313	UACC812		ACH-000602	6.5251	2.36457	M07E
		ACH-000569	12.69	4.19771	ISTMES1		ACH-000603	15.505	4.79701	BEN
		ACH-000570	10.699	3.94767	YKG1		ACH-000604	8.195	0.815575	KYO1
		ACH-000571	10.77	4.66562	T98G		ACH-000605	15.099	3.69933	TE6
		ACH-000572	9.2807	4.0321	G361		ACH-000606	14.72	3.50462	PECAPJ34CLONEC12
		ACH-000574	4.5288	0.485427	FUOV1		ACH-000607	13.577	0.831877	KYM1
		ACH-000576	8.6777	4.38681	KMS27		ACH-000608	10.312	4.09845	COV644
		ACH-000577	5.7089	4.90689	JHH2		ACH-000609	6.6586	0.400538	SF126
		ACH-000578	7.3438	3.19849	HCC1171		ACH-000611	4.7678	1.86394	SUDHL6
		ACH-000579	13.961	3.94579	UACC257		ACH-000613	10.981	3.93829	HOS
		ACH-000580	11.273	4.28836	C32		ACH-000614	10.854	3.51349	RVH421
		ACH-000581	5.9551	4.11603	SNU16		ACH-000615	14.811	3.44228	SKMEL28
		ACH-000582	11.529	4.56499	COLO741		ACH-000616	9.8644	4.36177	HS746T
		ACH-000583	6.2268	2.08066	MC116		ACH-000617	5.5896	2.07382	OVCAR4
		ACH-000585	8.9828	4.29131	EPLC272H		ACH-000618	13.275	4.10266	SNU1041
		ACH-000588	1.3198	4.51728	KMS26		ACH-000619	14.804	3.48156	PECAPJ15
		ACH-000592	5.5319	4.3505	TM31		ACH-000620	9.6264	0.238787	JHH1
		ACH-000593	14.688	6.23247	BC3C		ACH-000621	7.136	1.94111	MDAMB157
		ACH-000595	5.6764	3.96347	LN229		ACH-000622	10.212	3.60763	KNS42
		ACH-000596	7.2452	3.10266	LCLC97TM1		ACH-000623	10.568	4.08236	SNU201
		ACH-000598	6.1124	4.73118	KMS21BM		ACH-000624	14.711	3.68257	HCC1806
		ACH-000599	14.297	5.13996	PATU8902		ACH-000625	8.3334	5.54844	HEP3B217
		ACH-000601	4.9367	3.83188	MIAPACA2		ACH-000626	10.317	3.79909	U266B1
		ACH-000602	5.5278	2.36457	M07E		ACH-000627	14.271	4.51412	LCLC103H
		ACH-000603	15.397	4.79701	BEN		ACH-000630	7.5952	4.17552	YD8
		ACH-000604	6.3081	0.815575	KYO1		ACH-000632	8.9037	4.8089	HS944T
		ACH-000606	13.032	3.50462	PECAPJ34CLONEC12		ACH-000635	6.2181	0.978196	SNU119
		ACH-000607	11.201	0.831877	KYM1		ACH-000636	10.543	1.67807	RPMI8402
		ACH-000608	8.0066	4.09845	COV644		ACH-000637	14.519	4.1635	KYSE520
		ACH-000609	4.7399	0.400538	SF126		ACH-000638	11.797	2.18587	NCIH441
		ACH-000611	2.8676	1.86394	SUDHL6		ACH-000639	6.9699	4.29425	NCIH211
		ACH-000613	7.5769	3.93829	HOS		ACH-000640	9.1737	4.01881	SKMEL31
		ACH-000614	8.0136	3.51349	RVH421		ACH-000641	11.74	0.214125	CMK
		ACH-000615	13.961	3.44228	SKMEL28		ACH-000643	14.32	3.6893	HDQP1
		ACH-000616	7.0418	4.36177	HS746T		ACH-000644	12.297	4.28021	COLO829
		ACH-000617	5.7135	2.07382	OVCAR4		ACH-000645	12.203	4.31759	JL1
		ACH-000618	11.738	4.10266	SNU1041		ACH-000647	12.562	5.23074	TE1
		ACH-000619	14.204	3.48156	PECAPJ15		ACH-000648	7.394	4.64039	NCIH28
		ACH-000620	6.5668	0.238787	JHH1		ACH-000649	7.585	4.12267	786O
		ACH-000621	6.0142	1.94111	MDAMB157		ACH-000650	14.854	4.20398	IGR37
		ACH-000622	7.411	3.60763	KNS42		ACH-000651	14.105	5.2407	SW620
		ACH-000623	8.6404	4.08236	SNU201		ACH-000652	12.174	4.54473	SUIT2
		ACH-000624	12.784	3.68257	HCC1806		ACH-000653	10.779	2.88947	JJN3
		ACH-000625	7.7381	5.54844	HEP3B217		ACH-000656	8.4806	1.67807	SUDHL8
		ACH-000626	8.4683	3.79909	U266B1		ACH-000661	10.121	4.64616	WM1799
		ACH-000627	10.158	4.51412	LCLC103H		ACH-000663	6.9461	2.0321	OVTOKO
		ACH-000630	5.7127	4.17552	YD8		ACH-000664	3.9778	2.68482	SUDHL1
		ACH-000632	9.0929	4.8089	HS944T		ACH-000665	13.096	3.97728	SKMES1
		ACH-000633	6.3656	3.8953	FU97		ACH-000666	9.8499	4.53232	NCIH1355
		ACH-000635	2.7354	0.978196	SNU119		ACH-000667	12.382	2.89918	HCC44
		ACH-000636	7.9253	1.67807	RPMI8402		ACH-000670	13.565	0.903038	SBC5
		ACH-000637	13.354	4.1635	KYSE520		ACH-000671	12.176	4.16591	HUH6
		ACH-000638	8.6486	2.18587	NCIH441		ACH-000672	5.3683	3.52105	IALM
		ACH-000639	4.5099	4.29425	NCIH211		ACH-000674	8.7845	3.72137	NUGC4
		ACH-000640	8.771	4.01881	SKMEL31		ACH-000675	9.3599	4.12184	NCIH1734
		ACH-000641	10.651	0.214125	CMK		ACH-000677	6.607	5.00764	SW1573
		ACH-000643	9.7283	3.6893	HDQP1		ACH-000678	9.0221	3.94392	MKN 7.00
		ACH-000644	10.262	4.28021	COLO829		ACH-000679	14.808	4.0045	OE19
		ACH-000645	9.8583	4.31759	JL1		ACH-000680	9.1381	3.19219	SW948
		ACH-000647	10.912	5.23074	TE1		ACH-000681	10.77	4.66107	A549
		ACH-000648	5.7724	4.64039	NCIH28		ACH-000682	12.903	2.83592	SNU1066
		ACH-000649	5.9814	4.12267	786O		ACH-000683	13.981	4.17393	SNU503
		ACH-000650	12.805	4.20398	IGR37		ACH-000684	9.6807	3.22651	KMRC1
		ACH-000651	11.392	5.2407	SW620		ACH-000685	14.163	4.18824	L33
		ACH-000652	9.4845	4.54473	SUIT2		ACH-000686	10.735	5.69153	SNU878
		ACH-000653	8.5545	2.88947	JJN3		ACH-000687	7.0233	2.4957	CI1
		ACH-000654	14.1	0.948601	RAJI		ACH-000688	2.9334	4.33842	OV7
		ACH-000656	5.9377	1.67807	SUDHL8		ACH-000689	4.6495	3.71589	RH18
		ACH-000657	8.7715	0.389567	A2780		ACH-000692	14.828	3.41143	SNU899
		ACH-000661	9.2441	4.64616	WM1799		ACH-000693	14.471	4.1177	KYSE180
		ACH-000663	4.598	2.0321	OVTOKO		ACH-000694	14.867	3.8125	TE9
		ACH-000664	4.4739	2.68482	SUDHL1		ACH-000696	10.363	3.38267	OVCAR8
		ACH-000665	10.675	3.97728	SKMES1		ACH-000697	9.4328	3.68257	A3KAW
		ACH-000666	5.6137	4.53232	NCIH1355		ACH-000698	8.8206	5.60644	DMS53
		ACH-000667	10.153	2.89918	HCC44		ACH-000699	11.859	3.76447	HCC1395
		ACH-000670	9.3325	0.903038	SBC5		ACH-000702	7.1781	4.03122	L1236
		ACH-000671	10.556	4.16591	HUH6		ACH-000703	7.9099	3.27798	DMS79
		ACH-000672	3.8443	3.52105	IALM		ACH-000704	12.695	2.43829	OAW42
		ACH-000674	8.4815	3.72137	NUGC4		ACH-000707	9.6461	1.29278	P3HR1
		ACH-000675	5.9659	4.12184	NCIH1734		ACH-000709	10.332	3.33485	KMRC2
		ACH-000677	2.4002	5.00764	SW1573		ACH-000711	9.0803	4.48671	JIMT1
		ACH-000678	7.6566	3.94392	MKN7		ACH-000712	8.9392	3.84599	HCC1833
		ACH-000679	12.985	4.0045	OE19		ACH-000713	11.39	4.94579	CAOV3
		ACH-000680	0.7235	3.19219	SW948		ACH-000715	11.128	3.76235	SNU1214
		ACH-000681	9.58403	4.66107	A549		ACH-000716	11.242	4.0635	TT2609C02
		ACH-000682	9.2535	2.83592	SNU1066		ACH-000717	11.919	3.24489	COLO680N
		ACH-000683	11.78	4.17393	SNU503		ACH-000718	12.46	3.76977	NCIH2291
		ACH-000684	7.4355	3.22651	KMRC1		ACH-000719	7.1717	4.91313	RMGI
		ACH-000685	11.132	4.18824	L33		ACH-000720	12.74	5.18864	TCCSUP
		ACH-000686	9.4031	5.69153	SNU878		ACH-000721	14.805	3.46074	HMC18
		ACH-000687	5.9373	2.4957	CI1		ACH-000722	10.261	4.42425	SNUC1
		ACH-000688	2.6621	4.33842	OV7		ACH-000723	14.456	2.99095	YD10B
		ACH-000689	2.1043	3.71589	RH18		ACH-000724	13.962	4.26828	HT1376
		ACH-000692	12.855	3.41143	SNU899		ACH-000725	11.015	2.12763	HCC202
		ACH-000693	13.54	4.1177	KYSE180		ACH-000726	15.811	4.99095	TE14
		ACH-000694	12.543	3.8125	TE9		ACH-000728	4.6077	2.23879	KASUMI2
		ACH-000696	8.0753	3.38267	OVCAR8		ACH-000730	14.576	4.0063	SKMEL5
		ACH-000697	6.4516	3.68257	A3KAW		ACH-000731	7.9531	3.94017	HCC2279
		ACH-000698	6.601	5.60644	DMS53		ACH-000732	14.65	3.49442	PECAPJ41CLONED2
		ACH-000699	7.4302	3.76447	HCC1395		ACH-000733	12.2	4.3505	NCIH1838
		ACH-000702	7.5783	4.03122	L1236		ACH-000734	6.4857	4.78869	JHH5
		ACH-000703	4.4451	3.27798	DMS79		ACH-000735	15.255	4.53792	PECAPJ49
		ACH-000704	9.9202	2.43829	OAW42		ACH-000736	11.395	3.84699	SNU601
		ACH-000707	9.57355	1.29278	P3HR1		ACH-000738	6.6696	3.72683	GB1
		ACH-000709	7.3201	3.33485	KMRC2		ACH-000739	13.698	4.88996	HEPG2
		ACH-000711	5.491	4.48671	JIMT1		ACH-000740	13.727	2.6893	A253
		ACH-000712	8.1157	3.84599	HCC1833		ACH-000741	10.287	3.69599	UBLC1
		ACH-000713	11.638	4.94579	CAOV3		ACH-000743	10.008	3.20006	CORL95
		ACH-000714	6.7906	4.49057	KMS11		ACH-000744	14.211	4.23419	NCIH1623
		ACH-000715	8.2694	3.76235	SNU1214		ACH-000745	8.9684	2.24489	MOLP8
		ACH-000716	10.396	4.0635	TT2609C02		ACH-000746	11.836	5.61706	GSS
		ACH-000717	7.6219	3.24489	COLO680N		ACH-000747	5.717	0.464668	NCIH1703
		ACH-000718	8.3472	3.76977	NCIH2291		ACH-000748	8.4041	4.34412	SJSA1
		ACH-000719	5.4717	4.91313	RMGI		ACH-000749	8.3712	1.48027	DMS273
		ACH-000720	10.571	5.18864	TCCSUP		ACH-000750	4.42615	0.124328	LOXIMVI
		ACH-000721	11.769	3.46074	HMC18		ACH-000751	10.468	0.333424	OCIM1
		ACH-000722	9.7746	4.42425	SNUC1		ACH-000752	11.001	5.09212	NCIH196
		ACH-000723	11.267	2.99095	YD10B		ACH-000753	11.985	4.81352	JMSU1
		ACH-000724	10.217	4.26828	HT1376		ACH-000754	5.9448	0.443607	L428
		ACH-000725	7.2253	2.12763	HCC202		ACH-000755	8.1507	1.39506	HCC2218
		ACH-000726	14.007	4.99095	TE14		ACH-000756	8.4779	4.11686	GI1
		ACH-000728	2.4484	2.23879	KASUMI2		ACH-000758	11.5375	3.95327	MKN 74.00
		ACH-000730	12.087	4.0063	SKMEL5		ACH-000762	12.766	4.18666	YD38
		ACH-000731	6.3693	3.94017	HCC2279		ACH-000764	13.333	4.82883	SH10TC
		ACH-000732	13.107	3.49442	PECAPJ41CLONED2		ACH-000765	13.189	4.4614	WM983B
		ACH-000733	10.711	4.3505	NCIH1838		ACH-000767	6.5955	3.04439	NCIH526
		ACH-000734	7.619	4.78869	JHH5		ACH-000768	7.9254	4.42089	MDAMB231
		ACH-000735	12.747	4.53792	PECAPJ49		ACH-000769	14.49	5.26604	LK2
		ACH-000736	9.4464	3.84699	SNU601		ACH-000770	6.3688	1.90689	P31FUJ
		ACH-000737	8.385	4.03738	NCIH1385		ACH-000771	13.21	2.28096	BICR56
		ACH-000738	4.7882	3.72683	GB1		ACH-000772	7.7085	0.933573	TE441T
		ACH-000739	10.623	4.88996	HEPG2		ACH-000773	5.635	3.69933	KIJK
		ACH-000740	10.749	2.6893	A253		ACH-000774	11.056	2.852	RERFLCAD2
		ACH-000741	7.4608	3.69599	UBLC1		ACH-000775	12.595	5.03474	NCIH727
		ACH-000743	9.2021	3.20006	CORL95		ACH-000776	8.3238	3.01614	ONS76
		ACH-000744	9.7194	4.23419	NCIH1623		ACH-000777	7.9799	1.68257	KYSE30
		ACH-000745	6.2305	2.24489	MOLP8		ACH-000778	6.592	4.4822	HSC3
		ACH-000746	8.5459	5.61706	GSS		ACH-000780	12.935	2.25096	NCIH1105
		ACH-000747	3.436	0.464668	NCIH1703		ACH-000781	15.005	4.9486	NCIH2023
		ACH-000748	6.9728	4.34412	SJSA1		ACH-000782	10.336	1.98185	SEM
		ACH-000749	7.3694	1.48027	DMS273		ACH-000783	10.38	1.16993	CAMA1
		ACH-000750	2.05195	0.124328	LOXIMVI		ACH-000784	14.509	4.69544	KYSE70
		ACH-000751	9.6944	0.333424	OCIM1		ACH-000785	14.439	3.93734	NCIH2126
		ACH-000752	9.0363	5.09212	NCIH196		ACH-000786	2.5808	2.5435	DAUDI
		ACH-000753	8.3631	4.81352	JMSU1		ACH-000787	12.64	5.01346	LXF289
		ACH-000754	4.9346	0.443607	L428		ACH-000788	15.959	4.29205	A2058
		ACH-000755	6.5955	1.39506	HCC2218		ACH-000789	8.1376	3.78241	NCIH810
		ACH-000756	5.9856	4.11686	GI1		ACH-000790	6.6292	3.53854	SHP 77.00
		ACH-000758	10.3808	3.95327	MKN74		ACH-000791	10.819	4.22805	RERFLCAD1
		ACH-000762	9.6433	4.18666	YD38		ACH-000792	13.666	3.42626	BFTC909
		ACH-000763	6.2263	4.14893	MM1S		ACH-000793	14.551	5.6343	KATOIII
		ACH-000764	11.033	4.82883	SH10TC		ACH-000794	14.693	2.66448	BICR22
		ACH-000765	11.351	4.4614	WM983B		ACH-000796	9.833	4.37295	MCAS
		ACH-000767	2.9503	3.04439	NCIH526		ACH-000800	4.2146	0.226509	NCIH446
		ACH-000768	6.1813	4.42089	MDAMB231		ACH-000801	14.73	4.94251	HS936T
		ACH-000769	10.647	5.26604	LK2		ACH-000802	17.688	3.81044	BFTC905
		ACH-000770	4.6654	1.90689	P31FUJ		ACH-000803	6.491	3.73877	COLO668
		ACH-000771	12.215	2.28096	BICR56		ACH-000804	5.1717	3.67582	NB1
		ACH-000772	7.752	0.933573	TE441T		ACH-000806	9.8769	3.8125	L540
		ACH-000773	2.8674	3.69933	KIJK		ACH-000807	12.504	4.04002	SNU738
		ACH-000774	5.7347	2.852	RERFLCAD2		ACH-000808	7.0977	3.91169	HUH28
		ACH-000775	10.407	5.03474	NCIH727		ACH-000809	10.655	0.978196	KYSE410
		ACH-000776	7.7084	3.01614	ONS76		ACH-000810	15.137	5.16832	SKMEL30
		ACH-000777	5.58	1.68257	KYSE30		ACH-000811	12.132	3.70266	SKOV3
		ACH-000778	5.4419	4.4822	HSC3		ACH-000813	12.551	4.47897	T3M10
		ACH-000780	10.92	2.25096	NCIH1105		ACH-000815	8.1957	3.79181	KMH2
		ACH-000781	14.483	4.9486	NCIH2023		ACH-000817	5.8943	3.23419	RPMI8226
		ACH-000782	8.9922	1.98185	SEM		ACH-000819	11.636	3.73552	LN18
		ACH-000783	8.1743	1.16993	CAMA1		ACH-000821	8.9516	3.84398	EJM
		ACH-000784	11.335	4.69544	KYSE70		ACH-000822	11.686	3.10266	SKMEL24
		ACH-000785	14.099	3.93734	NCIH2126		ACH-000823	9.6031	3.21257	KYSE140
		ACH-000786	3.0774	2.5435	DAUDI		ACH-000824	14.931	4.02768	KYSE510
		ACH-000787	9.3796	5.01346	LXF289		ACH-000826	13.117	5.22612	CAL12T
		ACH-000788	14.472	4.29205	A2058		ACH-000827	10.346	3.9486	WM793
		ACH-000789	6.703	3.78241	NCIH810		ACH-000828	7.8465	3.37156	ZR7530
		ACH-000790	4.7821	3.53854	SHP77		ACH-000831	10.45	3.12928	HEC50B
		ACH-000791	6.6025	4.22805	RERFLCAD1		ACH-000832	11.912	3.72465	CAL27
		ACH-000792	10.048	3.42626	BFTC909		ACH-000833	5.2867	2.50335	RH30
		ACH-000793	12.49	5.6343	KATOIII		ACH-000834	13.083	1.41143	UMUC1
		ACH-000794	11.406	2.66448	BICR22		ACH-000835	5.9919	4.56438	GCT
		ACH-000796	4.5567	4.37295	MCAS		ACH-000836	15	3.95047	YD15
		ACH-000800	5.2213	0.226509	NCIH446		ACH-000837	14.965	5.0365	NCIH322
		ACH-000801	11.43	4.94251	HS936T		ACH-000838	9.9903	2.58015	AMO1
		ACH-000802	10.026	3.81044	BFTC905		ACH-000839	9.1663	3.22959	SCABER
		ACH-000803	5.4744	3.73877	COLO668		ACH-000840	8.992	5.0798	HCC366
		ACH-000804	8.5137	3.67582	NB1		ACH-000841	7.7545	4.88606	NCIH2087
		ACH-000806	8.532	3.8125	L540		ACH-000843	14.75	3.28688	HARA
		ACH-000807	9.0224	4.04002	SNU738		ACH-000844	9.3447	4.60763	DMS454
		ACH-000808	6.2761	3.91169	HUH28		ACH-000845	10.354	4.25776	NCIH1373
		ACH-000809	8.7418	0.978196	KYSE410		ACH-000846	14.764	4.61117	FADU
		ACH-000810	14.205	5.16832	SKMEL30		ACH-000847	6.1261	1.42761	HGC27
		ACH-000811	9.7802	3.70266	SKOV3		ACH-000849	11.339	2.9241	MDAMB468
		ACH-000813	11.376	4.47897	T3M10		ACH-000851	15.495	5.42962	MORCPR
		ACH-000815	6.4196	3.79181	KMH2		ACH-000852	14.346	5.12184	NCIH1435
		ACH-000816	2.7877	0.9855	NCIH524		ACH-000853	12.376	2.74631	NCIH661
		ACH-000817	4.6861	3.23419	RPMI8226		ACH-000855	12.814	4.41954	KYSE150
		ACH-000819	8.309	3.73552	LN18		ACH-000856	11.1705	1.16993	CAL51
		ACH-000821	7.4113	3.84398	EJM		ACH-000857	13.706	3.88753	CAL851
		ACH-000822	9.8168	3.10266	SKMEL24		ACH-000858	14.604	3.91361	KNS62
		ACH-000823	9.0023	3.21257	KYSE140		ACH-000859	6.5855	2.14405	HCC1954
		ACH-000824	13.661	4.02768	KYSE510		ACH-000860	12.518	1.75702	NCIH358
		ACH-000826	10.195	5.22612	CAL12T		ACH-000862	11.937	3.47119	KMBC2
		ACH-000827	9.0482	3.9486	WM793		ACH-000863	12.356	4.86938	DBTRG05MG
		ACH-000828	6.2003	3.37156	ZR7530		ACH-000864	8.2446	2.46467	COLO684
		ACH-000829	6.3309	4.33128	HUNS1		ACH-000865	11.191	3.46597	KYSE450
		ACH-000831	8.4909	3.12928	HEC50B		ACH-000867	8.1859	3.31179	CHAGOK1
		ACH-000832	8.1887	3.72465	CAL27		ACH-000868	7.1112	4.92505	HCC1195
		ACH-000833	2.6647	2.50335	RH30		ACH-000869	6.8981	4.48027	NCIH1568
		ACH-000834	10.256	1.41143	UMUC1		ACH-000874	6.1354	0.250962	RS411
		ACH-000835	4.7818	4.56438	GCT		ACH-000876	13.37	4.29499	MDAMB415
		ACH-000836	11.708	3.95047	YD15		ACH-000877	6.7624	2.93357	EB1
		ACH-000837	14.261	5.0365	NCIH322		ACH-000878	11.447	5.47476	HCC15
		ACH-000838	6.4806	2.58015	AMO1		ACH-000879	10.413	3.852	MFE296
		ACH-000839	6.3105	3.22959	SCABER		ACH-000880	14.928	4.32984	AGS
		ACH-000840	6.4652	5.0798	HCC366		ACH-000881	13.232	5.1102	MELJUSO
		ACH-000841	3.4342	4.88606	NCIH2087		ACH-000882	14.898	3.79181	IGR1
		ACH-000843	13.337	3.28688	HARA		ACH-000883	11.625	2.58976	SW1783
		ACH-000844	8.9285	4.60763	DMS454		ACH-000885	4.9366	2.50589	TOV21G
		ACH-000845	5.741	4.25776	NCIH1373		ACH-000886	12.117	2.83188	NCIH2009
		ACH-000846	12.686	4.61117	FADU		ACH-000888	14.553	4.66789	NCIH1793
		ACH-000847	6.0669	1.42761	HGC27		ACH-000889	11.782	2.65535	KMM1
		ACH-000849	10.323	2.9241	MDAMB468		ACH-000890	7.7576	4.38612	SW1271
		ACH-000851	13.492	5.42962	MORCPR		ACH-000891	11.687	4.86641	HCC1438
		ACH-000852	9.628	5.12184	NCIH1435		ACH-000892	11.107	5.25058	NCIH1563
		ACH-000853	9.5931	2.74631	NCIH661		ACH-000893	14.353	4.28096	NCIH1651
		ACH-000855	11.88	4.41954	KYSE150		ACH-000894	10.1212	3.55213	NCIH1869
		ACH-000856	9.46665	1.16993	CAL51		ACH-000896	12.252	3.99367	647V
		ACH-000857	9.9216	3.88753	CAL851		ACH-000897	7.9007	3.67016	FTC238
		ACH-000858	11.636	3.91361	KNS62		ACH-000898	9.7792	4.64789	SNU719
		ACH-000859	5.9476	2.14405	HCC1954		ACH-000899	6.5587	3.44626	WM88
		ACH-000860	9.3596	1.75702	NCIH358		ACH-000900	6.0287	1.54597	NCIH23
		ACH-000862	9.4946	3.47119	KMBC2		ACH-000902	12.258	2.29278	CAL148
		ACH-000863	8.9555	4.86938	DBTRG05MG		ACH-000903	7.4431	1.29278	FTC133
		ACH-000864	4.854	2.46467	COLO684		ACH-000904	7.2615	3.43029	NCIH2106
		ACH-000865	8.0642	3.46597	KYSE450		ACH-000905	7.5389	3.6427	5637
		ACH-000867	8.5394	3.31179	CHAGOK1		ACH-000906	3.4509	2.6017	ES2
		ACH-000868	5.5007	4.92505	HCC1195		ACH-000909	8.6202	4.33414	JHUEM2
		ACH-000869	5.8847	4.48027	NCIH1568		ACH-000910	13.264	0.748461	MDAMB453
		ACH-000874	4.3205	0.250962	RS411		ACH-000911	13.963	3.22959	NUGC3
		ACH-000877	4.9684	2.93357	EB1		ACH-000912	5.4836	4.9855	NCIH2286
		ACH-000878	9.4085	5.47476	HCC15		ACH-000913	9.8441	4.3978	ESS1
		ACH-000879	8.7924	3.852	MFE296		ACH-000914	6.7015	4.64501	HT
		ACH-000880	12.893	4.32984	AGS		ACH-000915	14.483	4.86641	IPC298
		ACH-000881	10.311	5.1102	MELJUSO		ACH-000917	16.071	5.09043	TE4
		ACH-000882	14.366	3.79181	IGR1		ACH-000918	7.347	1.86394	MOLT16
		ACH-000883	10.794	2.58976	SW1783		ACH-000919	14.839	4.49313	IM95
		ACH-000884	3.2399	4.02768	MDAMB435S		ACH-000920	4.3498	1.56071	CMLT1
		ACH-000885	4.2174	2.50589	TOV21G		ACH-000921	11.424	4.25927	NCIH157DM
		ACH-000886	10.069	2.83188	NCIH2009		ACH-000922	4.5706	2.21723	RCHACV
		ACH-000888	12.832	4.66789	NCIH1793		ACH-000924	12.577	3.926	NCIH2172
		ACH-000889	10.073	2.65535	KMM1		ACH-000925	12.802	4.83643	DV90
		ACH-000890	5.8231	4.38612	SW1271		ACH-000926	11.709	4.48349	HT55
		ACH-000891	8.4767	4.86641	HCC1438		ACH-000927	9.9401	2.38957	BT474
		ACH-000892	10.028	5.25058	NCIH1563		ACH-000928	11.601	2.60881	JHUEM1
		ACH-000893	11.474	4.28096	NCIH1651		ACH-000929	13.27	4.79546	NCIH2110
		ACH-000894	8.38945	3.55213	NCIH1869		ACH-000931	14.988	4.39369	HMCB
		ACH-000896	8.0628	3.99367	647V		ACH-000932	13.016	3.72574	SNU1
		ACH-000897	7.0244	3.67016	FTC238		ACH-000934	8.7613	3.98094	MDAMB361
		ACH-000898	10.082	4.64789	SNU719		ACH-000936	8.2421	3.01436	EFO27
		ACH-000899	5.9509	3.44626	WM88		ACH-000937	4.0304	1.65535	PF382
		ACH-000900	4.4719	1.54597	NCIH23		ACH-000938	7.3352	0.475085	NALM6
		ACH-000902	9.3172	2.29278	CAL148		ACH-000939	7.5212	3.63691	SKUT1
		ACH-000903	8.3329	1.29278	FTC133		ACH-000940	11.968	4.23879	AN3CA
		ACH-000904	5.2918	3.43029	NCIH2106		ACH-000941	11.898	2.38128	HEC1B
		ACH-000905	7.7638	3.6427	5637		ACH-000942	10.578	1.21412	HPBALL
		ACH-000906	4.5486	2.6017	ES2		ACH-000943	14.151	3.87774	RKO
		ACH-000909	8.0561	4.33414	JHUEM2		ACH-000944	6.8297	3.17153	NAMALWA
		ACH-000910	11.043	0.748461	MDAMB453		ACH-000945	7.5846	2.95233	NCIH650
		ACH-000911	10.396	3.22959	NUGC3		ACH-000948	14.471	4.41684	2313287
		ACH-000913	7.3879	4.3978	ESS1		ACH-000951	13.177	4.65878	NCIH2342
		ACH-000914	5.9142	4.64501	HT		ACH-000954	8.7298	3.84599	HEC1A
		ACH-000915	13.252	4.86641	IPC298		ACH-000955	10.416	4.64212	SNU407
		ACH-000916	4.7616	4.91695	NCIH1573		ACH-000956	11.113	1.41684	22RV1
		ACH-000917	13.391	5.09043	TE4		ACH-000957	15.005	4.82629	LS180
		ACH-000918	6.6461	1.86394	MOLT16		ACH-000958	14.834	5.72192	SW48
		ACH-000919	11.326	4.49313	IM95		ACH-000959	12.796	4.90641	SNUC4
		ACH-000920	3.7483	1.56071	CMLT1		ACH-000961	14.834	4.86196	ISHIKAWAHERAKLIO02ER
		ACH-000921	9.0013	4.25927	NCIH157DM		ACH-000962	9.8632	3.18903	OC314
		ACH-000922	5.3199	2.21723	RCHACV		ACH-000963	12.284	4.0268	CCK81
		ACH-000923	6.108	3.08236	BCP1		ACH-000965	8.0611	2.33342	RL952
		ACH-000924	9.1454	3.926	NCIH2172		ACH-000966	9.31	0.411426	IGROV1
		ACH-000925	11.13	4.83643	DV90		ACH-000967	12.223	5.31542	SNUC2A
		ACH-000926	10.26	4.48349	HT55		ACH-000968	13.927	5.88923	COLO792
		ACH-000927	6.6724	2.38957	BT474		ACH-000969	8.3637	2.88753	KM12
		ACH-000928	9.927	2.60881	JHUEM1		ACH-000970	10.57	4.24489	SNUC5
		ACH-000929	10.839	4.79546	NCIH2110		ACH-000971	14.955	4.64443	HCT116
		ACH-000930	8.7225	0.879706	HCC1569		ACH-000972	9.7818	4.50462	HEC151
		ACH-000931	12.33	4.39369	HMCB		ACH-000973	15.672	4.20789	639V
		ACH-000932	10.08	3.72574	SNU1		ACH-000974	12.498	5.7447	SNGM
		ACH-000934	5.6579	3.98094	MDAMB361		ACH-000977	12.588	1.45418	LNCAPCLONEFGC
		ACH-000935	5.9048	3.65878	MDST8		ACH-000978	14.724	4.8885	EN
		ACH-000936	6.4613	3.01436	EFO27		ACH-000980	6.5305	4.52857	NCIH1155
		ACH-000937	2.6602	1.65535	PF382		ACH-000981	6.393	0.823749	DND41
		ACH-000938	6.1565	0.475085	NALM6		ACH-000982	10.603	5.29682	GP2D
		ACH-000939	8.2182	3.63691	SKUT1		ACH-000983	12.954	3.8846	KCL22
		ACH-000940	8.3438	4.23879	AN3CA		ACH-000984	9.7199	4.89191	HEC6
		ACH-000941	8.4535	2.38128	HEC1B		ACH-000985	15.609	4.8674	LS411N
		ACH-000942	7.3231	1.21412	HPBALL		ACH-000986	14.37	4.47444	HT115
		ACH-000943	11.932	3.87774	RKO		ACH-000987	14.785	5.13832	MEWO
		ACH-000944	4.7074	3.17153	NAMALWA		ACH-000988	11.218	0.970854	MFE319
		ACH-000945	6.5754	2.95233	NCIH650		ACH-000990	15.077	4.42895	HEC108
		ACH-000947	2.3444	5.73633	OVK18		ACH-000991	13.956	5.68846	SNU81
		ACH-000948	10.231	4.41684	2313287		ACH-000993	10.173	3.82171	JHUEM7
		ACH-000950	7.7013	4.5097	LOVO		ACH-000994	10.159	1.01436	HEC59
		ACH-000951	7.8647	4.65878	NCIH2342		ACH-000995	9.2116	2.49825	JURKAT
		ACH-000953	1.196	1.30451	SUPT1		ACH-000996	8.9262	0.400538	HEC251
		ACH-000954	6.5335	3.84599	HEC1A		ACH-000997	14.785	5.19613	HCT15
		ACH-000955	9.1861	4.64212	SNU407		ACH-001016	10.841	3.49185	BECKER
		ACH-000956	9.2997	1.41684	22RV1		ACH-001061	14.467	4.89627	DLD1
		ACH-000957	11.438	4.82629	LS180		ACH-001113	14.474	4.58976	LC1SQSF
		ACH-000958	11.783	5.72192	SW48		ACH-001129	6.701	2.0635	MONOMAC1
		ACH-000959	11.354	4.90641	SNUC4		ACH-001190	13.986	4.02945	SKMEL2
		ACH-000960	13.996	1.09761	REH		ACH-001239	9.342	4.59634	WM2664
		ACH-000961	9.9295	4.86196	ISHIKAWAHERAKLIO02ER		ACH-001306	6.3167	0.757023	8305C
		ACH-000962	7.4992	3.18903	OC314		ACH-001307	4.436	2.52857	8505C
		ACH-000963	9.8603	4.0268	CCK81		ACH-001318	12.284	4.23496	PLCPRF5
		ACH-000965	5.3598	2.33342	RL952
		ACH-000966	5.80365	0.411426	IGROV1
		ACH-000967	11.679	5.31542	SNUC2A
		ACH-000968	11.535	5.88923	COLO792
		ACH-000969	7.6232	2.88753	KM12
		ACH-000970	9.3181	4.24489	SNUC5
		ACH-000971	13.921	4.64443	HCT116
		ACH-000972	9.0375	4.50462	HEC151
		ACH-000973	13.301	4.20789	639V
		ACH-000974	10.782	5.7447	SNGM
		ACH-000977	11.174	1.45418	LNCAPCLONEFGC
		ACH-000978	14.551	4.8885	EN
		ACH-000980	6.3344	4.52857	NCIH1155
		ACH-000981	5.4058	0.823749	DND41
		ACH-000982	9.9489	5.29682	GP2D
		ACH-000983	8.4265	3.8846	KCL22
		ACH-000984	8.6202	4.89191	HEC6
		ACH-000985	12.949	4.8674	LS411N
		ACH-000986	10.851	4.47444	HT115
		ACH-000987	12.435	5.13832	MEWO
		ACH-000988	10.259	0.970854	MFE319
		ACH-000990	11.707	4.42895	HEC108
		ACH-000991	9.4172	5.68846	SNU81
		ACH-000993	7.0292	3.82171	JHUEM7
		ACH-000994	6.8884	1.01436	HEC59
		ACH-000995	7.2034	2.49825	JURKAT
		ACH-000996	8.2267	0.400538	HEC251
		ACH-000997	12.612	5.19613	HCT15
		ACH-000998	9.752	5.49857	CW2
		ACH-001016	10.278	3.49185	BECKER
		ACH-001061	11.64	4.89627	DLD1
		ACH-001113	10.862	4.58976	LC1SQSF
		ACH-001129	7.4397	2.0635	MONOMAC1
		ACH-001190	13.857	4.02945	SKMEL2
		ACH-001239	8.9802	4.59634	WM2664
		ACH-001306	4.6356	0.757023	8305C
		ACH-001307	2.9545	2.52857	8505C
		ACH-001318	10.665	4.23496	PLCPRF5
[truncated: 58 more columns]
