# Supplementary material for: Integrated chemical and genetic screens unveil FSP1 mechanisms of ferroptosis regulation
Source: Nat Struct Mol Biol. 2023 Nov 13;30(11):1806–15. doi: 10.1038/s41594-023-01136-y (PMC10643123; doi:10.1038/s41594-023-01136-y)
Supplement: Supplementary file 23 — Statistical Source Data [file 41594_2023_1136_MOESM23_ESM.xlsx]

## Sheet: Sheet1
Ex. Fig. 7a	Resazurin [µM]	DMSO	viFSP1 (0.03 µM)	viFSP1 (0.3 µM)	viFSP1 (3 µM)		NADH [µM]	DMSO	viFSP1 (0.03 µM)	viFSP1 (0.3 µM)	viFSP1 (3 µM)		Km	Resazurin		NADH			Vmax	Resazurin		NADH			Lineweaver-Burk		DMSO	viFSP1 (0.03 µM)	viFSP1 (0.3 µM)	viFSP1 (3 µM)		Dixon		Resazurin/V0					Lineweaver-Burk		DMSO	viFSP1 (0.03 µM)	viFSP1 (0.3 µM)	viFSP1 (3 µM)		Dixon		NADH/V0
	30	23985	16341.2	10453.4	4651.8		500	15158.8	11745.6	7657.8	3359.4		DMSO	2.924	2.076	66.03	41.98		DMSO	100	100	100	100		1/Resazurin [µM-1]	0.0333333	4.17e-05	6.12e-05	9.57e-05	0.000215				30	10	3	1		1/NADH [µM-1]	0.002	0.000111	0.000148	0.000202	0.000437				500	100
	10	33154.8	22777.6	9162	4849		100	9816.8	7038	6304.4	2849.6		viFSP1 (0.03 µM)	2.802	2.516	64.87	26.37		viFSP1 (0.03 µM)	65.5721	87.6068	73.7642	76.0547			0.1	3.02e-05	4.39e-05	0.000109	0.000206		viFSP1 [µM]	0.03	0.001836	0.000439	0.000184	0.000141			0.01	0.000166	0.000192	0.000226	0.00051		viFSP1 [µM]	0.03	0.07401	0.019151
	3	29931.2	16308.8	7484.4	3498.8		20	4225.4	3734.2	2194	1292.2		viFSP1 (0.3 µM)	0.8567	1.687	43.41	26.34		viFSP1 (0.3 µM)	32.063	39.2934	56.5217	50.0825			0.333333	3.34e-05	6.13e-05	0.000134	0.000286			0.3	0.00287	0.001091	0.000401	0.000179			0.05	0.000298	0.000324	0.000491	0.001135			0.3	0.100929	0.022635
	1	5415.4	7067.8	5593.2	2068.6		4	1509.4	1313.4	1185.4	676.2		viFSP1 (3 µM)	1.41	1.718	29.22	24.62		viFSP1 (3 µM)	15.5181	15.514	25.4385	21.1112			1	0.000185	0.000141	0.000179	0.000483			3	0.006449	0.002062	0.000857	0.000483										3	0.218704	0.050984
	0.3	2757.8	2276	2362.8	1394.2		0.2	352.6	282.8	330	223															3.33333	0.000363	0.000439	0.000423	0.000717
Ex. Fig. 7b		WT										A153T										F328S										M294I										T327K
	Time (min)	0	0.01	0.03	0.1	0.3	1	3	10		Time (min)	0	0.01	0.03	0.1	0.3	1	3	10		Time (min)	0	0.01	0.03	0.1	0.3	1	3	10		Time (min)	0	0.01	0.03	0.1	0.3	1	3	10		Time (min)	0	0.01	0.03	0.1	0.3	1	3	10
	0	0	0	0	0	0	0	0	0		0	0	0	0	0	0	0	0	0		0	0	0	0	0	0	0	0	0		0	0	0	0	0	0	0	0	0		0	0	0	0	0	0	0	0	0
	0.5	118.058	102.668	92.444	76.685	61.246	33.39	19.693	29.511		0.5	79.418	41.183	34.311	19.584	8.28	9.539	7.387	8.803		0.5	239.544	181.263	153.746	128.586	79.093	39.604	23.646	25.037		0.5	135.005	114.514	120.816	116.6	100.087	77.507	61.862	66.111		0.5	143.316	146.682	137.072	148.692	143.403	111.53	96.772	105.833
	1	221.56	208.717	167.018	152.921	119.21	64.781	35.355	59.492		1	168.338	87.001	71.718	39.178	18.017	12.397	11.525	10.614		1	425.494	343.806	293.85	242.652	153.812	79.791	40.17	44.92		1	253.844	221.788	225.592	231.977	201.629	145.552	121.987	124.106		1	265.667	249.696	240.04	286.578	266.067	203.427	187.586	197.164
	1.5	304.335	320.903	247.336	235.994	174.096	98.532	56.519	84.126		1.5	264.568	136.085	107.277	56.943	25.559	18.372	13.609	13.32		1.5	631.356	508.763	437.013	363.556	229.765	119.175	55.337	67.198		1.5	374.779	320.403	335.039	339.492	296.58	215.884	187.431	183.819		1.5	355.974	343.401	344.253	393.468	367.793	290.172	268.49	271.512
	2	390.515	414.383	316.303	307.931	227.153	131.917	70.352	111.665		2	359.061	170.297	139.055	76.799	30.288	20.69	12.327	14.888		2	815.296	637.517	546.742	456.956	301.201	154.153	71.057	85.775		2	486.476	411.182	436.303	432.692	389.017	277.451	244.13	244.08		2	437.131	413.225	410.779	473.19	447.643	353.877	328.999	338.11
	2.5	518.966	530.809	402.12	391.813	280.518	163.967	94.6	143.128		2.5	473.828	212.763	177.665	96.815	38.158	29.475	17.415	17.307		2.5	1000.72	771.151	657.19	560.232	370.222	201.139	90.536	105.404		2.5	618.605	516.433	546.13	532.533	488.33	351.171	309.375	316.585		2.5	514.149	492.556	498.684	566.73	544.476	430.139	385.486	413.017
	3	633.965	626.968	486.231	475.637	338.911	200.934	113.276	172.137		3	571.201	251.89	211.959	117.481	47.907	31.023	19.847	18.606		3	1137.3	871.812	757.298	651.351	427.018	231.206	105.264	129.023		3	764.542	619.154	625.444	628.788	580.309	418.046	360.96	393.696		3	597.262	563.897	563.296	644.603	622.141	489.888	441.648	474.193
	3.5	775.448	725.867	576.161	574.963	408.905	240.174	136.565	210.299		3.5	690.012	299.841	250.758	141.771	55.3	39.951	22.328	25.238		3.5	1279.18	976.898	869.011	741.864	490.799	268.729	121.593	153.903		3.5	950.355	728.664	731.415	731.951	663.622	488.05	415.948	490.358		3.5	691.287	648.788	651.599	739.094	705.314	571.684	503.567	552.961
	4	899.244	817.821	658.522	665.037	480.007	283.584	161.379	248.663		4	780.41	337.745	279.373	161.336	65.487	41.923	23.003	29.713		4	1385.52	1066.51	970.381	825.815	545.002	292.886	139.224	176.051		4	1104.35	837.721	841.877	820.713	739.367	547.673	468.138	581.231		4	766.485	720.871	712.42	825.917	776.155	624.615	559.928	617.716
	4.5	1033.16	927.881	749.894	756.476	562.219	346.711	191.416	301.941		4.5	861.199	386.721	326.043	189.843	76.01	51.007	30.222	35.106		4.5	1507.58	1182.38	1085.24	931.662	601.51	332.081	158.877	206.377		4.5	1258.65	957.178	965.195	941.686	830.374	627.773	536.838	685.562		4.5	858.762	796.934	802.626	925.327	866.71	702.549	636.694	695.474
	5	1150.4	1049.33	833.122	852.326	636.458	397.128	217.738	347.751		5	924.876	431.101	383.954	217.698	90.6	62.286	34.572	39.796		5	1619.96	1272.25	1181.82	1008.66	664.277	366.126	173.674	232.36		5	1396.45	1105.35	1071.4	1060.74	918.7	705.859	592.997	769.092		5	933.685	867.508	879.323	1001.35	934.761	766.356	703.689	750.544
	5.5	1257.32	1167.86	920.431	941.84	720.266	452.916	247.098	402.59		5.5	1019.37	476.261	443.742	249.564	101.787	70.12	37.571	45.685		5.5	1732.2	1358.29	1278.93	1093.66	723.038	397.101	192.676	257.742		5.5	1528.03	1228.76	1179.61	1178.89	1022.51	805.926	666.706	868.135		5.5	999.536	927.204	945.453	1066.04	994.945	831.415	759.474	808.632
	6	1357	1267.77	1009.3	1048.36	794.337	507.323	274.853	453.944		6	1133.3	526.341	498.294	287.845	112.948	74.965	38.758	51.523		6	1826.18	1451.63	1361.64	1173.3	784.707	428.224	207.055	288.529		6	1642.41	1342.18	1298.6	1300.71	1125.94	898.833	733.064	962.441		6	1051.94	981.057	995.617	1123.63	1045.14	882.972	818.451	863.804
	6.5	1478.43	1372.6	1104.76	1145.6	874.575	565.45	304.784	503.058		6.5	1247	591.226	542.921	327.221	123.88	87.561	41.402	57.388		6.5	1937.73	1534.9	1447.45	1256.75	841.963	463.321	223.861	320.535		6.5	1745.02	1455.64	1436.79	1407.06	1245.54	989.556	811.024	1066.21		6.5	1099.13	1039.67	1055.36	1168.89	1105.85	945.637	870.018	907.744
	7	1566.76	1474.67	1192.32	1235.25	959.76	619.144	340.618	556.158		7	1354.17	658.303	580.543	350.665	136.895	94.342	51.836	63.845		7	2033.88	1621.82	1530.13	1336.17	897.537	498.287	240.645	347.153		7	1848.37	1554.27	1539.96	1493.57	1350.1	1055.35	886.792	1164.88		7	1144.94	1087.77	1109.5	1230.98	1159.94	999.35	919.061	954.195
	7.5	1655.89	1555.36	1264.62	1319.62	1018.52	656.626	370.334	594.568		7.5	1451.69	723.466	615.021	378.876	150.369	100.294	54.49	73.56		7.5	2092.9	1680.57	1600.93	1402.87	957.101	532.744	256.159	373.566		7.5	1915.82	1639.12	1604.22	1582.87	1422.47	1133.2	958.256	1248.79		7.5	1164.94	1133.66	1149.99	1273.14	1196.92	1039.85	950.171	984.99
	8	1740.77	1643.79	1337.24	1400.18	1088.99	710.949	406.317	638.506		8	1548.92	793.694	662.065	413.232	164.233	107.247	58.493	78.704		8	2161.6	1766.69	1666.82	1486.19	1020.72	559.735	277.08	401.202		8	1999.23	1720.22	1698.59	1678.45	1495.43	1209.23	1043.25	1354.22		8	1209.45	1169.56	1186.05	1310.52	1231.15	1082.79	1002.48	1018.93
	8.5	1801.74	1724.03	1413.93	1480.17	1161.58	766.792	432.852	689.746		8.5	1656.88	855.64	708.277	440.876	189.636	121.423	63.425	87.649		8.5	2233.32	1859.73	1727.76	1551.07	1068.02	603.108	295.146	422.166		8.5	2087.31	1803.73	1800.26	1774.42	1583.29	1295.46	1116.39	1450.16		8.5	1244.16	1209.7	1227.91	1341.81	1252.29	1127.72	1050.19	1064.31
	9	1861.81	1802.95	1490.63	1557.51	1231.61	810.367	466.253	729.049		9	1745.38	922.646	758.68	473.819	207.785	127.335	74.688	100.536		9	2296.68	1905.95	1795.18	1594.69	1114.59	630.944	312.527	450.024		9	2157.74	1872.9	1878.8	1853.84	1658.44	1372.85	1190.5	1540.81		9	1279.12	1241.41	1261.12	1369.19	1280.9	1155.58	1081.66	1101.9
	9.5	1955.69	1902.88	1574.59	1655.28	1312.92	864.375	505.01	783.99		9.5	1848	1006.7	816.798	509.299	227.678	141.892	79.49	109.473		9.5	2354.89	1995.75	1880.1	1674.99	1185.55	681.672	340.314	479.991		9.5	2267.59	1974	1992.22	1953.54	1760.25	1456.44	1285.91	1663.88		9.5	1330.49	1290.21	1313.09	1404.06	1328.99	1212.56	1130.43	1151.16
	10	1977.59	1945.99	1624.29	1709.06	1359.89	905.547	535.281	823.557		10	1928.15	1047.43	857.589	537.585	240.414	148.739	84.733	121.199		10	2375.04	2029.27	1890.09	1725.74	1221.18	703.276	354.437	495.159		10	2311.17	2017.97	2056.55	2012.59	1826.93	1510.29	1346.44	1733.26		10	1338.92	1297.4	1324.63	1416.65	1345.59	1226.69	1147.24	1170.81
	10.5	2028.9	2035.5	1685.74	1781.4	1417.45	947.817	566.078	872.229		10.5	2005.44	1106.96	905.78	566.842	263.038	157.322	91.341	126.203		10.5	2414.49	2072.41	1959.34	1767.87	1260.6	734.998	372.873	527.073		10.5	2379.23	2090.15	2129.59	2088.43	1898.63	1580.6	1412.86	1813.88		10.5	1370.74	1325.66	1339.58	1439.23	1367.81	1263.09	1184.43	1205.86
	11	2107.68	2124.43	1766.66	1873.03	1488.71	1007.14	603.531	920.986		11	2104.32	1168.55	964.238	607.718	286.211	179.297	102.506	142.934		11	2465.12	2136.69	2036.55	1842.28	1324.47	774.674	400.157	548.018		11	2473.45	2168.97	2229.57	2180.95	1981.28	1663.06	1488.52	1922.22		11	1415.55	1361.02	1376.03	1487.78	1399.59	1298.45	1222.95	1244.32
	11.5	2126	2143.11	1804.27	1910.92	1529.11	1040.67	626.71	956.566		11.5	2171.73	1213.98	1008.69	630.778	296.763	184.036	103.851	150.658		11.5	2466.16	2156.69	2058.51	1872.52	1356.44	799.518	414.961	560.031		11.5	2520	2203.73	2275.22	2220.81	2025.87	1719.45	1541.7	1960.16		11.5	1427.8	1369.69	1390.89	1488.4	1395.81	1311.87	1239.88	1262.69
	12	2164.15	2234.93	1878.92	1971.88	1598.73	1084.64	657.904	1001.93		12	2263.31	1264.72	1068.13	668.307	319.393	200.454	110.647	158.618		12	2503.99	2192.83	2108.99	1929.82	1385.82	836.026	430.391	588.543		12	2577.55	2279.44	2340.33	2309.57	2100.32	1778.08	1619.32	2031.78		12	1453.7	1383.13	1414.69	1519.64	1427.17	1340.2	1267.51	1287.78
	12.5	2234.24	2303.06	1928.79	2043.47	1659.11	1124.99	686.557	1048.69		12.5	2340.58	1338.61	1127.8	706.47	340.047	213.692	121.26	170.541		12.5	2541.81	2245.55	2171.5	1970.87	1433.88	869.457	453.18	611.57		12.5	2657.95	2345.32	2402.69	2386.53	2173.92	1858.98	1685.31	2092.01		12.5	1491.31	1420	1454.63	1545.67	1458.97	1368.59	1299.31	1319.44
	13	2295.4	2396.4	2014.43	2145.8	1739.96	1187.63	732.836	1106.65		13	2455.33	1396.48	1187.93	754.022	365.083	235.822	134.944	189.569		13	2604.39	2323.37	2247.68	2038.24	1497.02	912.573	483.449	649.466		13	2747.01	2429.94	2507.27	2486.83	2257.91	1961.81	1765.89	2172.49		13	1532.68	1462.26	1489.89	1592.45	1507.5	1412.55	1345.97	1360.59
	13.5	2299.74	2408.5	2030.11	2176.89	1767.15	1217.01	751.802	1134.25		13.5	2480.24	1436.66	1226.05	776.564	377.522	241.027	134.81	192.098		13.5	2588.87	2321.17	2237.36	2051.52	1502.25	923.632	493.031	652.43		13.5	2776.39	2451.08	2530.63	2510.31	2286.83	1999.18	1798.99	2185.02		13.5	1529.35	1461.07	1485.71	1581.3	1503.63	1412.7	1355.77	1368.86
	14	2356.96	2473.37	2095.33	2238.36	1820.51	1263.44	779.439	1176.18		14	2574.62	1501.41	1278.1	813.254	398.634	256.567	147.684	210.027		14	2620.3	2370.9	2264.68	2103.61	1541.14	959.763	521.09	676.699		14	2832.64	2500.67	2597.03	2582.33	2363.36	2072.64	1887.22	2234.62		14	1556.55	1479.6	1515.55	1603.33	1529.02	1451.83	1390.4	1395.41
	14.5	2385.04	2517.37	2136.37	2296.66	1865.13	1294.23	808.981	1214.49		14.5	2619.78	1549.71	1321.26	851.283	414.317	271.095	156.498	214.891		14.5	2644.22	2382.95	2307.22	2128.67	1573.86	976.707	537.283	695.831		14.5	2866.6	2553.22	2641.54	2640.88	2407.62	2126.36	1930.23	2268.23		14.5	1570.59	1496.04	1541.04	1621.11	1540.55	1473.52	1398.15	1410.07
	15	2418.16	2573.69	2186.56	2346.12	1918.86	1342.66	835.596	1245.35		15	2685.26	1608.49	1361.76	878.818	433.251	283.661	161.941	230.088		15	2677.6	2407.51	2323.52	2163.48	1595.5	1006.73	558.057	714.024		15	2923.95	2587.97	2701.23	2676.61	2446.94	2177.3	1987.88	2296.76		15	1586.86	1506.76	1549.95	1639.04	1547.83	1493.93	1429.15	1427.42
	15.5	2420.49	2576.98	2213.98	2363.66	1931.17	1357.65	853.535	1269.32		15.5	2709.26	1647.25	1386.4	909.518	445.435	291.136	164.882	234.113		15.5	2640.84	2395.36	2322.96	2158.73	1610.06	1014.94	562.397	724.226		15.5	2931.66	2591.25	2719.52	2704.53	2476.86	2209.88	2020.22	2313.26		15.5	1584.61	1516.37	1552.22	1638.93	1552.8	1493.02	1428.38	1431.33
	16	2481.15	2631.58	2270.91	2435.35	2005.61	1412.25	888.195	1318.25		16	2805	1707.13	1443.92	955.652	472.175	310.032	180.494	248.007		16	2713.19	2447.98	2357.49	2199.64	1630.53	1046.98	584.566	745.366		16	2987.95	2658.31	2784.6	2766.95	2553.02	2271.06	2090.53	2354.84		16	1614.76	1541.91	1586.88	1668.28	1590.12	1534.34	1469.11	1455.37
	16.5	2510.19	2678.64	2309.36	2483.72	2040.09	1450.62	906.84	1351.85		16.5	2835.36	1750.18	1486.59	992.507	491.85	320.714	186.034	258.168		16.5	2723.64	2462.23	2388.38	2230.92	1658.54	1066.11	596.566	764.877		16.5	3014.19	2695.9	2833.17	2816.39	2566.43	2319.55	2131.3	2406.31		16.5	1629.82	1562.08	1597.18	1687.63	1593.22	1559.51	1475.57	1470.04
	17	2565.51	2750.48	2372.36	2552.86	2095.42	1501.7	943.098	1402.33		17	2913.54	1817.21	1530.1	1039.12	515.093	341.494	196.781	270.846		17	2769.15	2511.77	2429.84	2273.24	1708.29	1099.75	625.943	782.77		17	3076.62	2750.9	2879.56	2885.55	2642.65	2390.3	2206.03	2464.06		17	1664.29	1583.15	1636.64	1724.31	1630.58	1592.33	1521.03	1508.53
	17.5	2570.84	2771.63	2385.14	2588.11	2133.84	1525.15	964.595	1426.5		17.5	2939.61	1845.07	1555.08	1069.97	531.122	350.976	200.76	281.657		17.5	2750.03	2521.35	2428.7	2285.37	1713.26	1108.9	637.751	799.822		17.5	3086.43	2780.56	2922.42	2901.4	2666.51	2403.64	2221.2	2477.21		17.5	1678.48	1593.26	1640.35	1722.6	1629.57	1586.64	1527.01	1514.98
	18	2616.74	2804.62	2434.2	2635.62	2172.33	1557.73	987.341	1463.4		18	3007.01	1892.96	1599.83	1099.53	553.286	367.452	213.5	291.81		18	2783	2547.34	2461.86	2319.04	1731.54	1134.04	651.651	813.238		18	3133.66	2821.97	2966.39	2959.28	2705.73	2454.79	2274.21	2507.91		18	1702.59	1613.6	1668.67	1751.95	1657.47	1625.66	1550.92	1537.57
	18.5	2632.23	2822.99	2459.03	2657.81	2201.13	1581.01	1004.37	1488.69		18.5	3027.01	1922.3	1629.86	1139.57	568.292	380.287	216.337	298.917		18.5	2778.46	2546.93	2453.32	2332.48	1732.82	1148.18	660.286	823.973		18.5	3136.03	2824.45	2973	2973.76	2727.5	2468.55	2306.24	2527.11		18.5	1712.64	1622.23	1669.12	1760.67	1664.59	1631.56	1549.81	1548.72
	19	2672.46	2881.8	2490.18	2713.31	2231.97	1607.98	1027.6	1510.8		19	3072.86	1960.33	1661.26	1164.98	591.116	391.875	228.64	310.022		19	2800.11	2560.95	2490.51	2347.51	1767.07	1164.34	671.29	839.366		19	3172.8	2856.76	3001.54	3002.86	2753.54	2511.4	2333.79	2558.87		19	1734.82	1638.66	1692.78	1772.42	1679.92	1642.4	1574.92	1566.17
	19.5	2701.71	2910.57	2527.86	2741.97	2269.72	1642.42	1048.5	1543.93		19.5	3100.41	1991.47	1701.55	1200.97	605.831	405.163	230.309	323.765		19.5	2818.02	2591.95	2507.08	2362.78	1787.97	1180.74	678.671	848.158		19.5	3193.96	2883.83	3041.34	3047.51	2776.76	2544.03	2349.33	2584.26		19.5	1760.34	1647.86	1706.93	1788.91	1697.12	1657.45	1588.83	1588.38
	20	2730.28	2951.8	2567.23	2798.52	2320.25	1680.12	1076.75	1580.27		20	3159.95	2038.68	1739.11	1237.2	629.075	421.544	245.392	334.32		20	2841.16	2619.7	2527.49	2390.4	1814.02	1202.6	702.478	865.862		20	3229.92	2919.85	3091.41	3090.9	2826.12	2576.34	2405.12	2622.1		20	1793.59	1675.01	1732.85	1819.21	1711.06	1690.38	1615.03	1620.74
Ex. Fig. 7c	viFSP1 [µM]	WT			A153T			M294I			T327K
	0	95.4674	105.484	99.0481	109.926	99.1312	90.9425	97.2547	105.042	97.7031	101.262	97.464	101.274
	0.01	87.4116	118.246	115.585	121.113	96.8633	105.428	109.369	118.859	115.968	127.016	109.323	96.4197
	0.03	104.006	134.81	113.953	99.4611	84.6044	94.8949	117.027	140.638	117.521	129.341	102.165	105.315
	0.1	96.0273	110.799	110.421	58.5379	50.646	54.862	109.887	134.56	113.242	128.283	99.6094	91.4016
	0.3	62.341	73.7463	66.5173	0	0	0	107.603	123.436	108.715	121.021	95.9763	90.9622
	1	22.9979	16.7792	20.0379	0	0	0	82.6081	97.1605	94.7375	98.9247	80.1528	83.5792
	3	10.4573	6.50058	8.25	0	0	0	32.9491	39.7797	35.2544	15.6576	17.2494	21.2786
	10	0	5.72639	5.09797	0	0	0	7.57971	8.99707	11.3068	0	0	0
[truncated: 1 more columns]
